# Supplementary material for: The neurons that restore walking after paralysis
Source: Nature. 2022 Nov 9;611(7936):540–7. doi: 10.1038/s41586-022-05385-7 (PMC9668750; doi:10.1038/s41586-022-05385-7)
Supplement: Supplementary file 8 — Source Data Fig. 1 [file 41586_2022_5385_MOESM8_ESM.xlsx]

## Sheet: Figure 1d
Patient lower limb motor scores
	before EES REHAB	after EES REHAB
DM002	14	30
HT008	12	26
BT001	29	38
GO004	28	36
ST006	0	4
MB007	5	8
MR012	0	6
GJ010	0	1
GF009	0	0
Mean	9.778	16.56
Std. Deviation	11.88	15.68
Std. Error of Mean	3.961	5.226
6 minute walk test [m]
	before EES REHAB	after EES REHAB
HT008	72	98
MB007	64	150
GO004	13	60
ST006	0	0
GF009	0	0
BT001	38	109
GJ010	0	17
MR012	0	22
DM002	0	56
Mean	20.78	56.89
Std. Deviation	29.6	52.88
Std. Error of Mean	9.865	17.63
Metabolic activity [ratio after/before]
HT008	1.18976
MB007	1.0555
GO004	0.979087
ST006	0.919753
GF009	0.879163
BT001	0.744618
GJ010	0.72798
MR012	0.717263
DM002	0.621703
Mean	0.8705
Std. Deviation	0.1844
Std. Error of Mean	0.06146

## Sheet: Figure 1h
Walking performance (PC1 score)
	Uninjured	SCI ->EES OFF	EES REHAB->EES OFF	EES REHAB->EES ON
	9.08285	-4.3676	0.281117	1.05193
	8.70568	-4.05994	-0.93687	0.870496
	11.3496	-6.97633	-1.28501	-0.0856667
		-4.89954	0.511635	-0.305246
		-5.54423	-0.63899	1.06912
		-3.66564	0.124979	1.51334
		-3.4082	1.33698	1.4196
		-2.91011	1.66633	2.33072
		-1.91658	-0.11865	3.66148
		-4.93257		2.23274
Mean	9.71272	-4.26807	0.104614	1.37585
Std. Deviation	1.43009	1.42722	0.985738	1.1694
Std. Error of Mean	0.825663	0.451327	0.328579	0.369797

## Sheet: Figure 1i
Number of detected cells
	SCI -> EES ON	EES REHAB -> EES ON
	20029.1	13656.9
	25870.7	9531.9
	23324.3	7876.67
	18480	9295.26
Mean	21926	10090
Std. Deviation	3316	2488
Std. Error of Mean	1658	1244
