# Supplementary material for: The neurons that restore walking after paralysis
Source: Nature. 2022 Nov 9;611(7936):540–7. doi: 10.1038/s41586-022-05385-7 (PMC9668750; doi:10.1038/s41586-022-05385-7)
Supplement: Supplementary file 9 — Source Data Fig. 3 [file 41586_2022_5385_MOESM9_ESM.xlsx]

## Sheet: Figure 3e
OptoStim times	Spike Times (cluster 54)
1038.19	1038.24				Responder neurons
1038.24	1038.29
1038.29	1038.3				all neurons	to EES	to RET	both
1038.34	1038.32				40	26	9	8
1038.39	1038.34				opto-tagged neurons	to EES	to RET	both
1038.44	1038.36				21	11	6	5
1038.49	1038.39
1038.54	1038.39
1038.59	1038.46
1038.64	1038.49
1043.69	1038.59
1043.74	1038.59
1043.79	1038.61
1043.84	1038.64
1043.89	1038.64
1043.94	1043.74
1043.99	1043.79
1044.04	1043.83
1044.09	1043.84
1044.14	1043.9
1174.17	1043.91
1174.22	1043.94
1174.27	1043.95
1174.32	1043.96
1174.37	1044
1174.42	1044.04
1174.47	1044.14
1174.52	1044.94
1174.57	1045.14
1174.62	1045.42
1179.67	1045.89
1179.72	1046.03
1179.77	1047.59
1179.82	1047.83
1179.87	1049.12
1179.92	1049.54
1179.97	1050
1180.02	1050.14
1180.07	1051.36
1180.12	1053.44
1184.48	1053.68
1184.53	1053.8
1184.58	1053.95
1184.63	1054.6
1184.68	1056.78
1184.73	1056.84
1184.78	1057.13
1184.83	1057.29
1184.88	1061.04
1184.93	1061.3
1189.98	1064.19
1190.03	1065.57
1190.08	1067.21
1190.13	1068.43
1190.18	1069.19
1190.23	1069.69
1190.28	1071.12
1190.33	1071.77
1190.38	1071.8
1190.43	1071.99
1320.47	1072.9
1320.52	1075.74
1320.57	1077.55
1320.62	1078.09
1320.67	1082.5
1320.72	1083.28
1320.77	1086.23
1320.82	1086.58
1320.87	1087.22
1320.92	1087.73
1325.97	1087.9
1326.02	1088.57
1326.07	1089.35
1326.12	1089.39
1326.17	1089.39
1326.22	1090.08
1326.27	1091.12
1326.32	1091.34
1326.37	1091.4
1326.42	1091.84
1330.28	1093.24
1330.33	1094
1330.38	1094.19
1330.43	1096.27
1330.48	1097.84
1330.53	1098.82
1330.58	1099.2
1330.63	1099.74
1330.68	1100.27
1330.73	1100.59
1335.78	1100.97
1335.83	1101.68
1335.88	1102.54
1335.93	1102.84
1335.98	1103.54
1336.03	1104.92
1336.08	1106.94
1336.13	1109.18
1336.18	1111.83
1336.23	1112.54
1466.27	1112.96
1466.32	1113.22
1466.37	1113.87
1466.42	1114.22
1466.47	1115.91
1466.52	1117.27
1466.57	1117.74
1466.62	1118.83
1466.67	1121.86
1466.72	1123.52
1471.77	1123.6
1471.82	1125.16
1471.87	1125.21
1471.92	1125.93
1471.97	1127.31
1472.02	1130.23
1472.07	1130.35
1472.12	1134.65
1472.17	1135.47
1472.22	1135.89
1480.09	1136.16
1480.14	1138.1
1480.19	1141.21
1480.24	1143.02
1480.29	1146.18
1480.34	1146.19
1480.39	1146.84
1480.44	1147.09
1480.49	1148.55
1480.54	1150.6
1485.59	1154.72
1485.64	1157.19
1485.69	1159.04
1485.74	1162.75
1485.79	1163.22
1485.84	1173.64
1485.89	1174.18
1485.94	1174.28
1485.99	1174.33
1486.04	1174.34
1616.07	1174.38
1616.12	1174.47
1616.17	1174.48
1616.22	1174.54
1616.27	1174.58
1616.32	1174.59
1616.37	1176.62
1616.42	1178.64
1616.47	1179.77
1616.52	1179.78
1621.57	1179.83
1621.62	1179.84
1621.67	1179.88
1621.72	1180.03
1621.77	1180.61
1621.82	1180.65
1621.87	1181.46
1621.92	1183.73
1621.97	1184.49
1622.02	1184.49
	1184.59
	1184.6
	1184.74
	1184.89
	1184.94
	1184.99
	1186.18
	1187.57
	1187.8
	1188.19
	1188.56
	1188.58
	1189.75
	1190.04
	1190.09
	1190.1
	1190.1
	1190.19
	1190.26
	1190.3
	1192.37
	1197.11
	1198.08
	1199.46
	1202.42
	1202.5
	1202.89
	1204.48
	1205
	1205.8
	1211.45
	1216.4
	1217.92
	1219.03
	1219.19
	1220.22
	1227.52
	1227.61
	1228.02
	1229.75
	1236.01
	1236.98
	1239.62
	1239.69
	1244.7
	1244.95
	1246.33
	1246.5
	1248.5
	1248.61
	1248.85
	1249.63
	1250.98
	1252.33
	1252.45
	1254.21
	1257.22
	1257.53
	1258.85
	1260.48
	1260.99
	1264.2
	1264.49
	1266.8
	1267.7
	1268.07
	1269.9
	1270.89
	1273.45
	1274.35
	1277.36
	1280.4
	1280.78
	1282.84
	1283.78
	1284.57
	1288.94
	1289.91
	1290.92
	1291.13
	1291.74
	1292.16
	1292.46
	1295.49
	1295.49
	1298
	1301.23
	1303.48
	1304.22
	1310.12
	1310.15
	1310.49
	1313.12
	1314.57
	1315.47
	1317.91
	1319.49
	1319.76
	1320.47
	1320.47
	1320.57
	1320.59
	1320.63
	1320.65
	1320.74
	1321.64
	1322.97
	1325.06
	1325.97
	1326.02
	1326.04
	1326.13
	1326.34
	1327.51
	1328.11
	1328.2
	1329.99
	1330.29
	1330.35
	1330.45
	1330.54
	1330.63
	1330.65
	1330.68
	1333.94
	1334.5
	1335.78
	1335.81
	1335.84
	1335.94
	1335.98
	1336
	1336.01
	1336.09
	1336.14
	1336.15
	1336.19
	1336.24
	1341.29
	1343.92
	1348.03
	1348.68
	1349.71
	1352.61
	1360.56
	1364.36
	1366.32
	1367.02
	1369.34
	1370.72
	1372.44
	1373.72
	1375.45
	1376.28
	1376.65
	1376.69
	1378.37
	1382.69
	1384.64
	1388.71
	1389
	1393.54
	1393.63
	1395.84
	1396.09
	1396.15
	1400.55
	1400.69
	1402.17
	1403.34
	1404.44
	1404.88
	1405.81
	1406.65
	1407.33
	1411.5
	1412.63
	1413.22
	1413.8
	1416.54
	1417.8
	1421.28
	1422.22
	1422.61
	1424.06
	1429
	1431.06
	1431.54
	1432.12
	1433.53
	1433.76
	1434.61
	1436.28
	1437.6
	1437.65
	1438.8
	1441.28
	1449.28
	1450.41
	1452.12
	1453.28
	1453.53
	1455.86
	1456.33
	1457.06
	1466.32
	1466.39
	1466.43
	1466.55
	1466.62
	1471.77
	1471.82
	1471.83
	1471.92
	1471.98
	1472.03
	1472.22
	1472.27
	1478.74
	1480.14
	1480.19
	1480.29
	1480.44
	1480.45
	1480.45
	1480.46
	1480.55
	1485.04
	1485.71
	1485.75
	1485.99
	1486.01
	1486.04
	1486.06
	1486.07
	1486.07
	1488.31
	1492.51
	1492.68
	1493.75
	1493.94
	1494.6
	1495.42
	1503.77
	1504.91
	1506.1
	1506.17
	1511.73
	1513.97
	1516.35
	1519.92
	1523.53
	1525.24
	1529.71
	1533
	1535.64
	1536.09
	1546.08
	1551.09
	1551.62
	1556.09
	1556.94
	1557.04
	1562.81
	1565.66
	1566.31
	1568.74
	1569.02
	1572.31
	1572.38
	1574.6
	1574.64
	1576.13
	1577.1
	1579.05
	1580.68
	1583.54
	1585.95
	1589.62
	1590.2
	1590.48
	1590.62
	1590.92
	1594.46
	1594.77
	1595.92
	1596.81
	1603.74
	1606.09
	1616.07
	1616.18
	1616.29
	1616.29
	1616.33
	1616.45
	1617.64
	1618.34
	1619.2
	1619.56
	1620.55
	1620.75
	1621.63
	1621.8
	1621.82
	1621.83
	1621.88
	1621.95

## Sheet: Figure 3f
vGluT1 synapses per SC Vsx2::Hoxa10
	SCI	EES REHAB
	3.25	22.5
	6.15385	20.9091
	17.2683	17.8947
	5.86207	25.0769
	8.18519	11.25
	10.6098	18.125
	6.33333
	7
	7.14286
	12
Mean	8.381	19.29
Std. Deviation	3.977	4.782
Std. Error of Mean	1.258	1.952

## Sheet: Figure 3g
number of vGi neurons projecting to SC Vsx2::Hoxa10
	SCI	EES REHAB
	6	29
	7	16
	8	31
	12	26
Mean	8.25	25.5
Std. Deviation	2.63	6.658
Std. Error of Mean	1.315	3.329

## Sheet: Figrue 3h
Apposed by SC Vsx2::Hoxa10 synapse [%]
ChaT ON motor neurons
	Uninjured	SCI	EES REHAB
	50	80	76.92
	55.56	66.67	71.43
	61.11	70	70
		66.67	60
		45.45	50
		53.85	66.67
Mean	55.56	63.77	65.84
Std. Deviation	5.555	12.27	9.561
Std. Error of Mean	3.207	5.01	3.903
GluT ON neurons
	Uninjured	SCI	EES REHAB
	52.08	55.17	36.67
	56.52	52.63	42.86
	47.06	50	53.57
		37.5	50
		41.94	47.62
		50	62.86
Mean	51.89	47.87	48.93
Std. Deviation	4.733	6.749	9.007
Std. Error of Mean	2.733	2.755	3.677
GABA ON neurons
	Uninjured	SCI	EES REHAB
	81.25	43.08	73.02
	73.86	32.84	59.02
	76.74	42.11	69.01
		30.14	62.34
		32.05	62.5
		35	72.22
Mean	77.28	38.44	66.35
Std. Deviation	3.725	8.42	5.842
Std. Error of Mean	2.151	3.182	2.385

## Sheet: Figure 3i
cFos intensity [a.u.]
	SCI -> EES ON	EES REHAB -> EES ON
	1.0269	1.9029
	0.905799	1.99094
	1.25522	1.52125
	0.96584
	0.846244
Mean	1	1.805
Std. Deviation	0.1578	0.2497
Std. Error of Mean	0.07055	0.1441
