# Supplementary material for: The neurons that restore walking after paralysis
Source: Nature. 2022 Nov 9;611(7936):540–7. doi: 10.1038/s41586-022-05385-7 (PMC9668750; doi:10.1038/s41586-022-05385-7)
Supplement: Supplementary file 10 — Source Data Fig. 4 [file 41586_2022_5385_MOESM10_ESM.xlsx]

## Sheet: Figure 4a
Walking performance: Contusion EES REHAB EES ON + SC Vsx2::Hoxa10 optogenetic silencing
		Before	SC Vsx2::Hoxa10 OFF	After
M1		4.46083	-5.2206	3.81998
M2		3.86624	-6.48339	3.43762
M3		6.25466	-5.84474	3.07728
M4		6.07051	-7.7756	3.83375
Mean		5.163	-6.331	3.553
Std. Deviation	1.182	1.051	0.43
Std. Error of Mean	0.5909	0.5256	0.215

## Sheet: Figure 4b
Walking performance: Conutsion EES REHAB EES ON and Chemogenetic Silencing
	EES REHAB	EES REHAB + SC Vsx2::Hoxa10 OFF
	4.20604	-4.86043
	5.91806	-3.81121
	5.18337	-6.04214
	5.69231	-4.91853
Mean	5.25	-4.908
Std. Deviation	0.7608	0.9113
Std. Error of Mean	0.3804	0.4557

## Sheet: Figure 4c
Walking performance: Contusion SCI EES OFF and Chemogenetic Activation
	SCI	SCI + SC Vsx2::Hoxa10 ON
	-6.29015	4.35472
	-4.54023	2.15857
	-4.73902	1.26786
	-10.106	3.19762
Mean	-6.419	2.745
Std. Deviation	2.58	1.332
Std. Error of Mean	1.29	0.666

## Sheet: Figure 4d
Walking performance: Contusion EES REHAB and Chronic chemogenetic silencing
	EES REHAB	EES REHAB + SC Vsx2::Hoxa10 OFF
	1.52058	-4.57147
	9.69376	-5.09791
	1.59313	-1.04642
	1.80099	-0.854892
	6.69111	-1.0419
Mean	4.26	-6.782
Std. Deviation	3.745	4.993
Std. Error of Mean	1.675	2.233

## Sheet: Figure 4e
Walking performance: Lateral hemisection SCI and SC Vsx2::Hoxa10 ablation
	WT_DTR_injured	TG_Vsx_DTR_injured
	3.39703	-4.20021
	4.26621	-7.22985
	3.30599	-2.61073
	3.04707	-1.83787
	0.78476	-7.52844
Mean	2.96	-4.681
Std. Deviation	1.3	2.608
Std. Error of Mean	0.5812	1.166
