# Supplementary material for: The neurons that restore walking after paralysis
Source: Nature. 2022 Nov 9;611(7936):540–7. doi: 10.1038/s41586-022-05385-7 (PMC9668750; doi:10.1038/s41586-022-05385-7)
Supplement: Supplementary file 11 — Source Data Extended Data Fig. 1 [file 41586_2022_5385_MOESM11_ESM.xlsx]

## Sheet: ExtDtaFigure1b
E
	BT001		DM002		GO004		ST006		MB007		HT008		GF009		GJ010		MR012
	Normal	Big	Normal	Big	Normal	Big	Normal	Big	Normal	Big	Normal	Big	Normal	Big	Not able	Not able	Normal	Big
	607.595	639.574	6.88486	20.2882	1.01649	8.20468	4.30476	14.0527	667.955	697.135	543.689	970.874	155.663	542.477			418.694	861.131
	623.584	831.446	4.44896	17.5578	1.43951	7.96411	3.54879	17.2828	616.389	682.745	640.777	1038.83	241.879	268.455			485.068	1254.03
	751.499	911.392	6.66378	16.498	2.64325	10.8512	7.92298	17.8414	600.799	666.755	766.99	1000	464.264	655.344			212.836	960.992
	751.499	847.435	6.51315	13.8034	2.78827	10.0058	8.01785	19.9988	663.158	703.531	495.146	1009.71	494.278	501.049			4.016	1442.21
	703.531	863.424	4.8643	14.3856	1.73336	9.08902	3.34401	21.1447	645.17	705.13	796.117	1038.83	113.716	765.361			146.49	532.999
	783.478	799.467	4.2078	17.454	2.1445	7.15879	2.95213	21.3685	661.959	716.322	737.864	718.447	231.544	549.674			158.291	229.226
	671.552	799.467	4.68466	17.3671	1.4293	6.57793	3.09487	16.4617	597.202	676.349	805.825	1067.96	35.3322	556.219			46.348	1019.83
	687.542	943.371	4.56713	17.0663	1.95789	7.16219	1.89797		591.206	615.59	679.612	1009.71	514.193	475.479			606.209	1263.74
	751.499	959.36	5.29981	24.1382	0.84968	7.31167	2.00553		611.592	655.563	514.563	854.369	433.812				370.214	942.021
	719.52	927.382	8.02975	26.1975	1.96851	6.90224	3.21559		665.556	665.157	679.612		330.895				488.828	454.003
	655.563		5.12746	25.2918	2.63111	9.24942			606.795	892.205	621.359		503.916				333.19
	751.499		5.25911	26.9079	3.86192	8.83382			690.74	767.488	699.029		349.556				488.777
	671.552		2.7661		3.06796	10.5177			637.975	701.932	747.573						137.882
					2.2093	9.87338			712.325	682.745							72.0567
					2.87812	8.68675			676.349	666.755							153.142
					3.27808	9.83782
					3.56788	9.22856
					2.25637	9.04535
					2.33373	8.9329
					2.25536	8.36034
					1.13769	10.1695
					1.95558	11.2173
					1.83175	11.1363
					3.22636	9.8281
					2.59035
					3.42054
					3.07673
					3.53149
					1.20402
					2.25657
					1.80481
					2.87685
Mean	702.3	852.2	5.332	19.75	2.351	9.006	4.03	18.31	643	699.7	671.4	967.6	322.4	539.3	0	0	274.8	896
Std. Deviation	54.79	94.46	1.377	4.678	0.8019	1.351	2.19	2.679	37.5	62.96	103.8	111.7	165.5	143.4			191.4	388.2
Std. Error of Mean	15.2	29.87	0.3819	1.35	0.1418	0.2758	0.6927	1.013	9.683	16.26	28.79	37.22	47.76	50.69			49.42	122.8

## Sheet: ExtDataFigure1e
6 minute walk test [distance in m]
	Before EES REHAB	After EES REHAB EES OFF	AFTER EES REHAB EES ON
BT001	72	94	98
DM002	64	110	150
GO004	13	39	60
ST006	0	0	0
MB007	0	0	0
HT008	38	110	109
GF009	0	0	17
GJ010	0	0	22
MR012	0	0	56
10 meter walk test [speed in m/s]
	Before EES REHAB	After EES REHAB EES OFF	AFTER EES REHAB EES ON
BT001	0.5	0.41	0
DM002	0.4	0.63	0.83
GO004	0.09	0.22	0.35
ST006	0	0	0
MB007	0	0	0
HT008	0.21	0.64	0.53
GF009	0	0	0.14
GJ010	0	0	0.19
MR012	0	0	0.34
Minimal bodyweight support to walk by week [bodyweight support in %]
	1st Day	M0	M1	M2	M3	M4	M5
BT001	0	0	0	0	0	0	0
DM002	0	0	0	0	0	0	0
GO004	0	0	0	0	0	0	0
ST006	49	42	42	49	35	42	42
MB007	55.2	46	46	27.6	9.2	18.4	0
HT008	21.25	8.5	0	0	0	0	0
GF009	67.16	48.48	27.7	60.61	22.73	15.15	13.89
GJ010	68.75	56.25	43.75	31.25	18.75	12.5	12.5
MR012	54.8	41.1	27.4	20.55	20.55	13.7	13.7
