# Supplementary material for: The neurons that restore walking after paralysis
Source: Nature. 2022 Nov 9;611(7936):540–7. doi: 10.1038/s41586-022-05385-7 (PMC9668750; doi:10.1038/s41586-022-05385-7)
Supplement: Supplementary file 12 — Source Data Extended Data Fig. 2 [file 41586_2022_5385_MOESM12_ESM.xlsx]

## Sheet: ExtDataFigure2a
Spared tissue [%]
		SCI				EES REHAB
	Distance from lesion site	Mean	SEM	N		Mean	SEM	N
rostral	4	99.384	0.472239	5		96.8776	0.915892	5
	3.36	99.3649	0.557788	5		92.702	2.23153	5
	3	94.674	3.24769	5		86.7212	4.08726	5
	2.4	95.2642	2.40808	5		82.6727	1.34138	5
	2	95.2413	2.0912	5		77.6595	2.83689	5
	1.44	83.7118	5.23477	5		70.1504	4.63942	5
	1	67.1987	9.87834	5		64.1353	4.98657	5
	0.48	43.1908	7.22569	5		31.0819	5.38259	5
	0	13.7103	5.01566	5		10.887	1.73523	5
	0.48	42.4318	11.4633	5		57.172	16.1464	5
	1	85.6516	5.35547	5		91.815	1.19995	5
	1.44	83.7629	6.11237	5		90.0672	2.9104	5
caudal	2	91.6513	2.49275	5		91.924	0.0972927	5

## Sheet: ExtDataFigure2c
Modelling: Probability of muscle activation [%]
Continuous 40 Hz		Recruited Ia afferents: 20%
Via efferent	0	0	0	0	0
Via afferent	0	0	0	0	0
Continuous 40 Hz		Recruited Ia afferents: 60%
Via efferent	4.7337	4.7337	4.7337	4.7337	4.7337	4.7337
Via afferent	20.71	5.3254	20.71	11.8343	18.3432	4.73373
600 Hz carrier, 30 Hz modulating freq	Recruited Ia afferents: 20%
Via efferent	0	0	0	0	0	0
Via afferent	24.8521	5.91716	24.2604	10.6509	23.6686	8.28402
600 Hz carrier, 30 Hz modulating freq	Recruited Ia afferents: 60%
Via efferent	4.7337	4.7337	4.7337	4.7337	4.7337	4.7337
Via afferent	41.4201	30.7692	11.2426	29.5858	23.6686	13.6095
In vivo: Step height increase [a.u.]
Continuous 40 Hz
Stimulation amplitude	0	0.5x	1x	1.5x	2x
	1	1.25663	1.07628	1.05636	0.724433
	1	1.25559	1.03614	1.16753	0.302024
	1	1.92075	1.84422	0.0851252	0.0545859
	1	1.28133	1.22562	0.0798418	0.051198
Mean	1	1.429	1.296	0.5972	0.2831
Std. Deviation	0	0.3283	0.3747	0.5961	0.3168
Std. Error of Mean	0	0.1642	0.1874	0.298	0.1584
600 Hz carrier, 30 Hz modulating freq
Stimulation amplitude	0	0.5x	1x	1.5x	2x	2.5x
	1	1.35656	1.50453	1.64763	1.21846	1.10664
	1	1.22535	1.65225	1.61138	1.38243	-
	1	1.10716	1.27923	2.07046	1.90627	0.778513
	1	1.30199	1.31913	1.43062	1.28695	1.97743
	1	1.14865	1.31532	1.12838	0.830742	-
Mean	1	1.228	1.414	1.578	1.325	1.288
Std. Deviation	0	0.1036	0.1596	0.3436	0.3867	0.6196
Std. Error of Mean	0	0.04632	0.07136	0.1537	0.173	0.3577

## Sheet: ExtDataFigure2d
Motor cortex optogenetic stimulation: Step Height [cm]
Laser Intensity	0	0.5	100%
	1.08572	1.38891	1.49456
	0.949318	1.39761	1.55404
	1.173	1.42718	1.60674
	1.05712	1.30192	1.49326
Mean	1.066	1.379	1.537
Std. Deviation	0.09225	0.05387	0.05437
Std. Error of Mean	0.04613	0.02694	0.02718

## Sheet: ExtDataFigure2e
PCA scatter plot									Drag [% gait cycle]
Animal	Group	PC1	PC2							Uninjured	SCI ->EES OFF	EES REHAB->EES OFF	EES REHAB->EES ON
14	SCI	-5.36005	2.80488							0	98.9	45.8	18.0333
14	SCI	-5.15419	4.04298							0	96.9	48.2	53.6
14	SCI	-4.07358	2.54002							0	92.9	66.6	39.9
14	SCI	-4.77234	3.02466								97	51.3	1.95556
14	SCI	-3.79	0.713978								94.2	50.5	30.0846
14	SCI	-4.24483	3.59757								91	38.2	10.4786
14	SCI	-3.74574	1.89227								86.5	44.4	40
14	SCI	-4.50509	2.93566								94.6	33.8	40.1
14	SCI	-5.27104	2.31542								82.9	46.2	39.7
14	SCI	-3.58145	-1.32591								75.8		22.7
14	SCI	-5.38098	-1.91662
14	SCI	-4.41987	4.8699						Mean	0	91.07	47.22	29.66
14	SCI	-4.86145	1.10037						Std. Deviation	0	7.279	9.195	16.03
14	SCI	-6.23527	3.77145						Std. Error of Mean	0	2.302	3.065	5.071
14	SCI	-3.75426	0.436723
14	SCI	-6.19975	1.30977
14	SCI	-2.37952	-1.94817						Whole limb oscillation [deg]
14	SCI	-5.41208	1.89743
14	SCI	-4.69092	2.57232							Uninjured	SCI ->EES OFF	EES REHAB->EES OFF	EES REHAB->EES ON
14	SCI	-2.29829	1.48346							50.6	11.3	50.4	45.2
14	SCI	-6.08364	0.765127							67.2	15.6	38.4	39.7
14	SCI	-5.35156	-1.59434							54.1	9.19	32.1	32.4
14	SCI	-3.71902	-0.898655								13.1	41.2	35.2
14	SCI	-5.33084	5.76772								13.6	30.4	40.3
14	SCI	-3.26668	-1.19852								18.5	46.3	40.3
14	SCI	-5.06193	-1.44202								25.8	48.7	46.5
14	SCI	-0.748901	0.170941								28.1	51.1	55.6
14	SCI	-2.59945	-1.51706								36.7	45.6	61.3
27	SCI	-4.59864	5.35836								12.7		50.4
27	SCI	-5.03431	5.05768
27	SCI	-6.52221	5.07233						Mean	57.3	18.46	42.69	44.69
27	SCI	-6.16194	4.39071						Std. Deviation	8.75	8.885	7.678	9.041
27	SCI	-2.89984	5.79258						Std. Error of Mean	5.052	2.81	2.559	2.859
27	SCI	-1.65561	5.24196
27	SCI	-4.48366	4.49932
27	SCI	-3.68993	7.6437						Step height [a.u.]
27	SCI	-6.90009	0.268729
27	SCI	0.369605	9.07313							Uninjured	SCI ->EES OFF	EES REHAB->EES OFF	EES REHAB->EES ON
27	SCI	-3.88034	2.24088							0.771	0.0676	0.217	0.358
27	SCI	1.28476	8.4744							0.924	0.158	0.189	0.369
27	SCI	-4.41543	2.04431							1.08	0.125	0.163	0.228
27	SCI	-4.03891	7.26427								0.0805	0.24	0.397
27	SCI	-2.60577	2.72472								0.117	0.321	0.287
27	SCI	-6.42849	3.4055								0.129	0.268	0.411
27	SCI	-3.27031	5.37269								0.18	0.275	0.246
27	SCI	-5.0632	0.480966								0.112	0.245	0.313
27	SCI	-5.72638	4.81697								0.108	0.229	0.498
27	SCI	-3.48265	4.7172								0.105		0.306
27	SCI	-4.7851	1.36137
27	SCI	-4.25805	3.96598						Mean	0.925	0.1182	0.2413	0.3413
27	SCI	-6.56972	-0.682908						Std. Deviation	0.1545	0.03311	0.04962	0.08197
27	SCI	-3.04144	7.60059						Std. Error of Mean	0.0892	0.01047	0.01754	0.02592
27	SCI	0.264946	4.54033
27	SCI	-5.31193	3.81167
27	SCI	-6.37218	-0.308864
27	SCI	-5.60265	2.91503
27	SCI	-2.61095	2.24134
27	SCI	-4.34636	1.16198
27	SCI	-7.27269	1.31516
27	SCI	-4.2256	4.45885
27	SCI	-1.79017	7.43637
27	SCI	-4.16304	3.97165
27	SCI	-5.85471	2.85834
27	SCI	-2.33636	3.48443
27	SCI	-3.67568	0.773716
27	SCI	-5.36186	2.57794
27	SCI	-4.33808	2.73722
27	SCI	-2.94181	5.93283
27	SCI	1.72139	10.1119
27	SCI	-5.7664	3.69381
27	SCI	-5.56528	4.17805
27	SCI	-2.70399	4.66891
27	SCI	-5.85524	3.34017
27	SCI	-5.35588	3.93768
27	SCI	-6.46647	1.5595
27	SCI	-4.17583	0.709012
27	SCI	3.44056	8.89862
27	SCI	-5.32546	2.47449
27	SCI	-2.60251	1.9592
27	SCI	-3.12983	2.5537
27	SCI	-4.73633	5.08438
27	SCI	-5.30983	0.313697
27	SCI	-7.66858	0.966606
31	SCI	-7.50396	4.08341
31	SCI	-4.77425	0.679505
31	SCI	-5.82042	-1.49833
31	SCI	-7.66808	3.43956
31	SCI	-4.37065	1.67687
31	SCI	-4.84723	1.0606
31	SCI	-7.93785	4.79308
31	SCI	-5.75883	-0.709824
31	SCI	-8.36834	4.30441
31	SCI	-3.7585	0.844104
31	SCI	-6.75509	5.15687
31	SCI	-8.48487	3.13036
31	SCI	-5.03297	2.95272
31	SCI	-5.16098	4.82166
31	SCI	-3.50903	1.3499
31	SCI	-3.27589	-0.585841
31	SCI	-7.4921	5.64154
31	SCI	-8.08086	4.70567
31	SCI	-8.73413	4.83332
31	SCI	-9.99739	2.12202
31	SCI	-8.32043	3.76491
31	SCI	-8.96727	3.94593
31	SCI	-6.68581	5.01399
31	SCI	-7.71845	5.07738
31	SCI	-7.78194	4.4261
31	SCI	-4.57726	-1.63354
31	SCI	-7.81636	4.49309
31	SCI	-7.98821	4.91883
31	SCI	-9.4259	3.36274
31	SCI	-9.14442	3.24411
31	SCI	-9.67157	3.99581
31	SCI	-7.81363	4.3876
32	SCI	-4.22938	1.52999
32	SCI	-6.77894	1.2108
32	SCI	-7.1976	4.41458
32	SCI	-5.65227	3.84635
32	SCI	-6.78901	3.65916
32	SCI	-5.36187	3.671
32	SCI	-5.96515	1.89701
32	SCI	-3.2664	1.93653
32	SCI	-5.22463	2.81653
32	SCI	-5.93367	1.03021
32	SCI	-6.42505	2.28394
32	SCI	-5.07056	1.81388
32	SCI	-3.57071	2.92233
32	SCI	-2.94186	1.636
32	SCI	-3.59198	2.12534
32	SCI	-5.39819	0.793696
32	SCI	-4.62667	3.13026
32	SCI	-3.09248	-1.65476
32	SCI	-6.87403	3.18848
32	SCI	-5.39042	2.61179
32	SCI	-7.10864	2.47064
32	SCI	-5.1224	0.794749
32	SCI	-5.53981	4.39256
32	SCI	-4.7559	1.70512
32	SCI	-2.69582	2.19773
32	SCI	-4.07777	3.51389
32	SCI	-1.38417	3.43735
32	SCI	-5.13441	2.18009
32	SCI	-2.8868	2.10944
36	SCI	-7.65119	1.62004
36	SCI	-8.32227	1.20631
36	SCI	-4.71495	1.22538
36	SCI	-5.81502	5.1217
36	SCI	-6.30663	3.79439
36	SCI	-4.20156	1.80774
36	SCI	-4.43503	3.47926
36	SCI	-2.66894	3.63907
36	SCI	-6.23874	1.21839
36	SCI	-4.62749	2.30356
36	SCI	-6.63479	1.06299
36	SCI	-6.79542	0.882214
36	SCI	-6.77892	1.26514
36	SCI	-6.60895	2.5663
36	SCI	-6.39601	2.51269
36	SCI	-4.99718	0.981598
36	SCI	-5.18222	2.9803
36	SCI	-1.71321	2.18634
36	SCI	-4.01748	2.68426
36	SCI	-5.37236	2.93879
36	SCI	-6.58106	2.96671
36	SCI	-4.71625	4.35443
36	SCI	-6.74153	2.43649
N03	SCI	-4.1754	1.1342
N03	SCI	-4.44218	1.02264
N03	SCI	-5.87647	-0.0401393
N03	SCI	-4.59714	1.15131
N03	SCI	-3.85367	2.02406
N03	SCI	-5.44772	0.712838
N03	SCI	-5.16096	-1.11896
N03	SCI	-6.17055	-2.00257
N03	SCI	-1.67556	-4.05468
N03	SCI	-3.87281	0.0987054
N03	SCI	-4.89836	-2.23226
N03	SCI	0.272418	-3.25571
N03	SCI	0.443211	-3.57474
N03	SCI	-3.29227	-4.92107
N03	SCI	-2.34444	-4.18882
N03	SCI	-3.55839	-6.06128
N04	SCI	-1.77229	2.12452
N04	SCI	-5.53657	-0.0475401
N04	SCI	-2.58726	-0.495473
N04	SCI	-2.2652	1.14955
N04	SCI	-3.37393	2.87388
N04	SCI	-5.33182	0.970543
N04	SCI	-2.14603	0.30379
N04	SCI	-1.7673	1.7639
N04	SCI	-3.23292	2.80477
N04	SCI	-2.56837	-1.74703
N04	SCI	-4.82575	-0.0892092
N04	SCI	-0.669293	-3.47754
N04	SCI	-2.12553	-3.0106
N04	SCI	-4.09611	-2.88018
N04	SCI	-2.28317	-0.629123
N04	SCI	-3.64318	-0.848489
N04	SCI	-5.23176	0.0561025
N04	SCI	-4.62153	0.744729
N04	SCI	-4.04406	1.06314
N04	SCI	-4.67724	1.79081
N04	SCI	-2.95517	2.09175
N04	SCI	-5.22591	-1.24582
N1	SCI	1.30587	-0.609293
N1	SCI	-3.12295	-2.61294
N1	SCI	-1.45235	-0.576919
N1	SCI	-2.15412	-2.78805
N1	SCI	-3.93293	-2.41796
N1	SCI	-4.84749	-1.93255
N1	SCI	-4.12415	-1.30535
N1	SCI	-4.98662	-2.28985
N1	SCI	-4.04715	-3.10337
N1	SCI	-3.72589	-2.47399
N1	SCI	-4.94543	-1.88047
N1	SCI	-3.66806	-2.54852
N1	SCI	-5.84655	-3.50619
N1	SCI	-5.96987	-3.17729
N1	SCI	-3.96552	-3.41343
N1	SCI	-5.33379	-2.44696
N1	SCI	3.64025	-3.61218
N1	SCI	-0.262008	-4.72305
N1	SCI	0.557755	-2.42115
N1	SCI	-2.72605	-3.83439
N1	SCI	1.17357	-2.06036
N1	SCI	-2.66903	-3.96206
N1	SCI	-1.68059	-2.5372
N1	SCI	-5.79446	-1.69069
N1	SCI	-0.6232	-0.897867
N1	SCI	2.73562	-0.561004
N1	SCI	-1.69605	-4.38099
N1	SCI	-3.23117	-1.72623
N1	SCI	-6.36795	0.967523
N1	SCI	-4.53295	0.152089
N1	SCI	-4.24279	-2.4421
N1	SCI	-5.60284	0.253099
N1	SCI	-3.89483	-0.618049
N8	SCI	-2.16882	2.58516
N8	SCI	-2.40867	-1.30454
N8	SCI	-1.38674	1.11681
N8	SCI	-2.50948	-3.33002
N8	SCI	-5.66853	-2.85973
N8	SCI	-6.70392	0.257255
N8	SCI	-2.19213	1.62115
N8	SCI	-7.34942	1.84213
N8	SCI	-8.44655	0.911637
N8	SCI	-5.53646	2.41457
N8	SCI	0.13518	-0.150836
N8	SCI	-6.78058	-1.13513
N8	SCI	-2.98014	1.8364
N8	SCI	-2.09257	-1.05239
N8	SCI	-3.04753	-2.6116
N8	SCI	-2.40765	1.89832
N8	SCI	-3.3943	-2.26859
N8	SCI	-3.71854	-0.629435
N8	SCI	-6.15797	-0.0647497
N8	SCI	-7.57012	-0.328966
N8	SCI	-3.66839	-0.153527
N8	SCI	-3.24366	-0.21296
N8	SCI	-7.20423	-0.919636
N8	SCI	-7.80495	-1.14616
N8	SCI	-5.31234	-0.132001
N8	SCI	-6.48886	0.665143
N8	SCI	-8.0426	-0.447399
N8	SCI	-5.71257	0.362534
N8	SCI	-2.49888	-0.378074
N8	SCI	-5.94413	-1.60187
N8	SCI	2.90863	-2.34583
N8	SCI	0.0774205	-4.33019
N8	SCI	1.702	-3.784
N8	SCI	2.27728	-2.34669
N8	SCI	3.12313	-1.53691
N8	SCI	1.45271	-1.86571
N8	SCI	2.87647	1.8983
N8	SCI	0.195138	-2.96409
N8	SCI	2.48146	1.83608
N8	SCI	4.1743	1.79334
N8	SCI	3.06982	-0.662372
N8	SCI	3.25037	2.38226
N8	SCI	0.562287	-1.5641
N8	SCI	1.61643	-1.98238
N8	SCI	2.08192	1.11117
N8	SCI	1.0575	1.59855
N8	SCI	-0.63983	1.04043
N8	SCI	0.416918	3.84362
N8	SCI	1.84082	2.15241
N8	SCI	0.253507	3.21376
N8	SCI	-1.18875	1.44962
N8	SCI	-0.768237	-1.26986
N8	SCI	1.16193	0.128557
N8	SCI	0.827224	2.49972
O12	SCI	-6.27502	2.05894
O12	SCI	-3.4529	-1.5225
O12	SCI	-3.34427	1.69098
O12	SCI	-3.19549	0.560805
O12	SCI	-4.09768	0.910743
O12	SCI	-5.01664	1.01507
O12	SCI	-3.88189	-0.34148
O12	SCI	-4.14565	0.00313622
O12	SCI	-4.37666	-0.23572
O12	SCI	-4.58022	4.46892
O12	SCI	-4.39421	-0.226379
O12	SCI	-6.58071	3.75399
O12	SCI	-6.35494	0.786501
O12	SCI	-3.7423	0.395039
O12	SCI	-6.66801	2.85783
O12	SCI	-7.52305	0.779181
O12	SCI	-3.73446	3.88062
O12	SCI	-5.04034	-1.96035
O12	SCI	-5.48827	-1.31033
O12	SCI	-6.20966	1.64466
O12	SCI	-5.48151	0.810698
EMG1	Uninjured	9.77067	4.36291
EMG1	Uninjured	9.2451	2.46157
EMG1	Uninjured	9.6607	5.69206
EMG1	Uninjured	7.8391	4.13429
EMG1	Uninjured	8.59713	4.06321
EMG1	Uninjured	8.75728	4.06161
EMG1	Uninjured	8.72838	5.52431
EMG1	Uninjured	8.7381	3.21296
EMG1	Uninjured	8.67737	4.58033
EMG1	Uninjured	10.5839	4.94488
EMG1	Uninjured	9.84476	6.80234
EMG1	Uninjured	9.96748	3.79589
EMG1	Uninjured	12.3973	4.31278
EMG1	Uninjured	12.043	4.05949
EMG1	Uninjured	8.19385	1.36381
EMG1	Uninjured	9.54781	4.0789
EMG1	Uninjured	10.7163	5.5815
EMG1	Uninjured	8.37357	4.78665
EMG1	Uninjured	9.15158	3.54637
EMG1	Uninjured	9.14821	5.06886
EMG1	Uninjured	9.50047	3.70155
EMG1	Uninjured	8.79922	3.74171
EMG1	Uninjured	9.90164	3.03836
EMG1	Uninjured	6.16667	5.38726
EMG1	Uninjured	4.82518	1.81452
EMG1	Uninjured	9.23099	2.82271
EMG1	Uninjured	7.82408	4.4887
EMG1	Uninjured	8.25793	3.1696
EMG1	Uninjured	8.45929	3.1977
EMG1	Uninjured	9.4575	4.3718
EMG1	Uninjured	9.31295	2.73857
EMG1	Uninjured	10.1559	2.53708
EMG1	Uninjured	6.27786	4.17816
EMG1	Uninjured	8.04197	2.21806
EMG1	Uninjured	9.81212	-0.344367
EMG1	Uninjured	5.86607	-0.809242
EMG1	Uninjured	8.46908	-0.0876191
EMG1	Uninjured	8.11567	3.41507
EMG1	Uninjured	8.29195	0.868321
EMG1	Uninjured	8.22256	2.48486
EMG1	Uninjured	10.2745	2.91719
EMG1	Uninjured	11.1602	3.76163
EMG1	Uninjured	9.17695	4.47368
EMG1	Uninjured	9.81389	3.32323
EMG1	Uninjured	13.332	2.60484
EMG3	Uninjured	7.56004	0.509902
EMG3	Uninjured	7.75789	0.203365
EMG3	Uninjured	7.32129	-0.402567
EMG3	Uninjured	6.55735	-0.213852
EMG3	Uninjured	6.89402	-0.999437
EMG3	Uninjured	6.53717	-1.40497
EMG3	Uninjured	8.86389	-0.930812
EMG3	Uninjured	12.1258	1.44769
EMG3	Uninjured	7.54433	0.102441
EMG3	Uninjured	9.64004	1.14424
EMG3	Uninjured	5.31369	-1.61852
EMG3	Uninjured	7.66087	-0.734769
EMG3	Uninjured	7.15377	-0.301013
EMG3	Uninjured	6.08506	0.680826
EMG3	Uninjured	13.1616	2.04843
EMG3	Uninjured	13.9481	6.39291
EMG3	Uninjured	8.95834	0.715393
EMG3	Uninjured	9.37419	1.6178
EMG3	Uninjured	12.9505	2.33458
EMG4	Uninjured	9.92535	0.744789
EMG4	Uninjured	10.234	3.98371
EMG4	Uninjured	8.11441	0.890914
EMG4	Uninjured	9.60499	3.26622
EMG4	Uninjured	8.15015	2.49788
EMG4	Uninjured	10.7843	2.94591
EMG4	Uninjured	5.81116	-0.526328
EMG4	Uninjured	4.04693	-1.8145
EMG4	Uninjured	13.7409	4.47105
EMG4	Uninjured	8.19359	0.910506
EMG4	Uninjured	12.1491	1.75215
EMG4	Uninjured	17.2579	7.44716
EMG4	Uninjured	12.8243	2.58035
EMG4	Uninjured	16.651	5.1825
EMG4	Uninjured	12.0667	1.19803
EMG4	Uninjured	12.6334	5.97412
EMG4	Uninjured	13.5005	1.392
EMG4	Uninjured	11.5059	3.82839
EMG4	Uninjured	13.9298	7.07308
EMG4	Uninjured	13.3611	2.37565
EMG4	Uninjured	11.803	2.00477
EMG4	Uninjured	9.26284	-0.086682
EMG4	Uninjured	9.33068	1.59472
EMG4	Uninjured	15.4656	4.43945
EMG4	Uninjured	17.6235	5.96638
EMG4	Uninjured	6.39408	-2.0178
EMG4	Uninjured	8.78953	-0.820505
EMG4	Uninjured	14.635	2.24556
1	EES REHAB EES::walking	1.05307	-3.58676
1	EES REHAB EES::walking	0.610067	-2.45168
1	EES REHAB EES::walking	-0.665708	-2.36162
1	EES REHAB EES::walking	1.95212	-3.39381
1	EES REHAB EES::walking	-0.716798	-1.54439
1	EES REHAB EES::walking	-1.21673	-1.41183
1	EES REHAB EES::walking	3.09599	1.49152
1	EES REHAB EES::walking	0.968848	-4.22457
1	EES REHAB EES::walking	1.80468	-3.34726
1	EES REHAB EES::walking	1.6968	-4.1926
1	EES REHAB EES::walking	-0.0584688	-2.61588
1	EES REHAB EES::walking	0.804296	-4.38813
1	EES REHAB EES::walking	2.03317	-2.62592
1	EES REHAB EES::walking	1.83494	-3.8165
1	EES REHAB EES::walking	-0.742106	-2.77732
1	EES REHAB EES::walking	2.27552	-3.45185
1	EES REHAB EES::walking	1.72842	-1.83023
1	EES REHAB EES::walking	1.59369	-2.7264
1	EES REHAB EES::walking	-0.0727195	-3.34963
1	EES REHAB EES::walking	2.1654	-3.5864
1	EES REHAB EES::walking	1.94614	-1.48721
16	EES REHAB EES::walking	0.805961	-0.356675
16	EES REHAB EES::walking	-1.1227	2.52149
16	EES REHAB EES::walking	-0.608208	1.17125
16	EES REHAB EES::walking	0.464871	-0.0567226
16	EES REHAB EES::walking	0.527226	-1.5591
16	EES REHAB EES::walking	-2.17097	-0.269075
16	EES REHAB EES::walking	-1.02631	0.547306
16	EES REHAB EES::walking	-0.310297	0.82279
16	EES REHAB EES::walking	-0.645416	-1.2481
16	EES REHAB EES::walking	-1.74106	0.950963
16	EES REHAB EES::walking	4.53147	-0.0319593
16	EES REHAB EES::walking	2.94874	0.80983
16	EES REHAB EES::walking	3.68854	1.43671
16	EES REHAB EES::walking	2.92884	-0.0244863
16	EES REHAB EES::walking	1.05	-0.561518
16	EES REHAB EES::walking	2.64866	1.3419
16	EES REHAB EES::walking	2.82909	1.98814
19	EES REHAB EES::walking	0.620271	0.622844
19	EES REHAB EES::walking	-0.813477	-0.422245
19	EES REHAB EES::walking	-2.06765	-1.97043
19	EES REHAB EES::walking	-0.845622	-0.305352
19	EES REHAB EES::walking	0.765095	-1.25179
19	EES REHAB EES::walking	3.16841	1.98045
19	EES REHAB EES::walking	0.0178428	-2.07908
19	EES REHAB EES::walking	0.484969	-0.761343
19	EES REHAB EES::walking	1.56962	0.269223
19	EES REHAB EES::walking	-0.367909	-1.4133
19	EES REHAB EES::walking	-0.0624575	-0.251909
19	EES REHAB EES::walking	-0.994604	-1.21544
19	EES REHAB EES::walking	0.8388	-0.634951
19	EES REHAB EES::walking	-0.088342	2.05187
19	EES REHAB EES::walking	-0.63229	2.07751
19	EES REHAB EES::walking	-0.265548	-1.53599
19	EES REHAB EES::walking	0.0369159	0.810487
19	EES REHAB EES::walking	0.63079	1.60089
19	EES REHAB EES::walking	-0.33715	1.57911
19	EES REHAB EES::walking	0.0182002	0.551779
19	EES REHAB EES::walking	0.635098	-0.74599
19	EES REHAB EES::walking	0.1589	0.401619
19	EES REHAB EES::walking	0.379081	2.70297
19	EES REHAB EES::walking	-0.312905	0.997756
19	EES REHAB EES::walking	-3.65187	-0.877955
19	EES REHAB EES::walking	0.647363	1.83999
19	EES REHAB EES::walking	-0.679612	-1.22559
19	EES REHAB EES::walking	-1.25059	-2.28294
35	EES REHAB EES::walking	-3.21157	-5.4783
35	EES REHAB EES::walking	-1.13329	-2.66216
35	EES REHAB EES::walking	2.20445	-1.49278
35	EES REHAB EES::walking	-0.616829	-3.55084
35	EES REHAB EES::walking	0.396043	-2.20181
35	EES REHAB EES::walking	0.536096	-0.166183
35	EES REHAB EES::walking	-1.16932	-3.41929
35	EES REHAB EES::walking	-0.3416	-1.5985
35	EES REHAB EES::walking	-0.658404	-1.80394
35	EES REHAB EES::walking	0.026104	-2.8535
35	EES REHAB EES::walking	0.801248	-1.74734
35	EES REHAB EES::walking	0.754479	-1.09627
35	EES REHAB EES::walking	-0.0987361	-1.79628
35	EES REHAB EES::walking	0.122472	0.0577886
35	EES REHAB EES::walking	1.55045	-2.25171
35	EES REHAB EES::walking	1.19926	-1.34781
35	EES REHAB EES::walking	0.138073	-0.055457
35	EES REHAB EES::walking	0.77424	-0.529808
35	EES REHAB EES::walking	-0.265493	-1.16174
35	EES REHAB EES::walking	-0.896103	-4.21891
35	EES REHAB EES::walking	-0.854762	-0.425107
35	EES REHAB EES::walking	-1.06816	-3.34088
35	EES REHAB EES::walking	-0.0212349	-2.3524
35	EES REHAB EES::walking	-2.60381	-4.00016
35	EES REHAB EES::walking	-0.28699	-0.373306
35	EES REHAB EES::walking	-0.624725	-3.19803
35	EES REHAB EES::walking	-2.89353	-4.34704
6	EES REHAB EES::walking	3.81249	0.1572
6	EES REHAB EES::walking	1.35975	-1.82421
6	EES REHAB EES::walking	1.03107	-1.80445
6	EES REHAB EES::walking	3.39616	0.498238
6	EES REHAB EES::walking	3.28348	-0.984292
6	EES REHAB EES::walking	3.7764	-0.0615505
6	EES REHAB EES::walking	-0.426257	-2.39079
6	EES REHAB EES::walking	0.189285	-2.22703
6	EES REHAB EES::walking	1.25175	-1.4578
6	EES REHAB EES::walking	-0.337754	-1.64177
6	EES REHAB EES::walking	-0.128237	-1.93704
6	EES REHAB EES::walking	-0.675816	0.501878
6	EES REHAB EES::walking	0.873405	-0.151328
6	EES REHAB EES::walking	2.42756	0.34102
6	EES REHAB EES::walking	3.08273	-0.464745
6	EES REHAB EES::walking	-0.236046	0.283779
6	EES REHAB EES::walking	4.8893	1.64489
6	EES REHAB EES::walking	3.99284	1.56785
6	EES REHAB EES::walking	-1.75574	-0.215798
6	EES REHAB EES::walking	0.500726	-0.87855
6	EES REHAB EES::walking	-3.80178	0.422636
6	EES REHAB EES::walking	-1.57495	-0.966738
6	EES REHAB EES::walking	3.97699	2.15257
6	EES REHAB EES::walking	-1.6325	0.676417
6	EES REHAB EES::walking	2.98389	0.0107879
6	EES REHAB EES::walking	-2.46164	1.13091
8	EES REHAB EES::walking	2.57877	0.626115
8	EES REHAB EES::walking	-0.649826	-0.672577
8	EES REHAB EES::walking	1.66861	-2.25833
8	EES REHAB EES::walking	1.10596	-0.42998
8	EES REHAB EES::walking	2.72205	1.47894
8	EES REHAB EES::walking	1.07049	-2.59038
8	EES REHAB EES::walking	0.998822	-0.221702
8	EES REHAB EES::walking	7.74204	3.08281
8	EES REHAB EES::walking	1.75312	-0.284623
8	EES REHAB EES::walking	3.205	0.378741
8	EES REHAB EES::walking	0.228239	-0.466982
8	EES REHAB EES::walking	3.51772	2.59789
8	EES REHAB EES::walking	0.489942	-0.285571
8	EES REHAB EES::walking	1.23989	-1.2904
8	EES REHAB EES::walking	0.0339466	-0.219743
8	EES REHAB EES::walking	0.398597	-0.173397
8	EES REHAB EES::walking	5.51115	0.218872
8	EES REHAB EES::walking	1.22206	-0.984915
8	EES REHAB EES::walking	2.09403	-1.82079
8	EES REHAB EES::walking	1.06138	-2.27201
8	EES REHAB EES::walking	1.54529	-0.819767
8	EES REHAB EES::walking	-0.194121	-1.63035
8	EES REHAB EES::walking	0.605047	-1.24667
8	EES REHAB EES::walking	-0.696479	-1.59058
8	EES REHAB EES::walking	-0.782803	-2.33778
8	EES REHAB EES::walking	1.63723	-2.08019
8	EES REHAB EES::walking	1.29135	-2.57799
8	EES REHAB EES::walking	0.975883	-1.52944
N2	EES REHAB EES::walking	1.05736	0.448058
N2	EES REHAB EES::walking	-0.893257	-3.02153
N2	EES REHAB EES::walking	1.82899	-3.03368
N2	EES REHAB EES::walking	0.37949	-3.26656
N2	EES REHAB EES::walking	0.885187	-1.94231
N2	EES REHAB EES::walking	-0.303236	-2.43839
N2	EES REHAB EES::walking	0.291596	-3.16232
N2	EES REHAB EES::walking	1.14171	-1.91877
N2	EES REHAB EES::walking	-0.422311	-3.30406
N2	EES REHAB EES::walking	1.37258	-2.7891
N2	EES REHAB EES::walking	1.58576	-2.9962
N2	EES REHAB EES::walking	0.741324	-2.28787
N2	EES REHAB EES::walking	4.34363	-0.769537
N2	EES REHAB EES::walking	2.56744	-2.6884
N2	EES REHAB EES::walking	2.41115	-4.34641
N2	EES REHAB EES::walking	2.01466	-3.6112
N2	EES REHAB EES::walking	2.58442	-2.67473
N2	EES REHAB EES::walking	0.61666	-2.76899
N2	EES REHAB EES::walking	1.74419	-3.21393
N2	EES REHAB EES::walking	1.54192	-3.4187
N2	EES REHAB EES::walking	2.40991	-3.10542
N2	EES REHAB EES::walking	1.88039	-3.71554
N2	EES REHAB EES::walking	2.87116	-0.415725
N4	EES REHAB EES::walking	2.94675	-2.51392
N4	EES REHAB EES::walking	1.69128	-4.60737
N4	EES REHAB EES::walking	3.36193	-3.46948
N4	EES REHAB EES::walking	2.05622	-4.07344
N4	EES REHAB EES::walking	2.40802	-3.60436
N4	EES REHAB EES::walking	1.92164	-2.74948
N4	EES REHAB EES::walking	3.68539	-2.56965
N4	EES REHAB EES::walking	2.36702	-3.94119
N4	EES REHAB EES::walking	1.90773	-3.67732
N4	EES REHAB EES::walking	2.49257	-3.33584
N4	EES REHAB EES::walking	2.16951	-2.98546
N4	EES REHAB EES::walking	2.6502	-2.6224
N4	EES REHAB EES::walking	5.14601	-2.90609
N4	EES REHAB EES::walking	2.43485	-1.13695
N4	EES REHAB EES::walking	1.63059	-2.24331
N4	EES REHAB EES::walking	2.05995	-3.1142
N4	EES REHAB EES::walking	1.66467	-1.53724
N4	EES REHAB EES::walking	1.62385	-2.67663
N4	EES REHAB EES::walking	1.40425	-1.04972
N4	EES REHAB EES::walking	1.65429	-1.85259
N4	EES REHAB EES::walking	1.77059	-2.76877
N4	EES REHAB EES::walking	2.01807	-2.21483
N4	EES REHAB EES::walking	2.41091	-0.99176
N4	EES REHAB EES::walking	2.15705	-2.11741
N4	EES REHAB EES::walking	1.39127	-3.52766
N4	EES REHAB EES::walking	3.5742	-1.00457
N5	EES REHAB EES::walking	1.78965	-2.21108
N5	EES REHAB EES::walking	2.61317	-1.59119
N5	EES REHAB EES::walking	2.63143	-1.4031
N5	EES REHAB EES::walking	2.84456	-3.11182
N5	EES REHAB EES::walking	3.31088	-1.91055
N5	EES REHAB EES::walking	4.68354	-1.92674
N5	EES REHAB EES::walking	4.34448	-2.43275
N5	EES REHAB EES::walking	8.25024	2.89997
N5	EES REHAB EES::walking	1.73562	-2.60117
N5	EES REHAB EES::walking	3.78366	-1.29642
N5	EES REHAB EES::walking	2.97471	-0.0102948
N5	EES REHAB EES::walking	3.44333	0.742378
N5	EES REHAB EES::walking	3.98603	-0.130382
N5	EES REHAB EES::walking	4.20796	-0.0259777
N5	EES REHAB EES::walking	3.32944	-0.0743555
N5	EES REHAB EES::walking	3.8609	0.194976
N5	EES REHAB EES::walking	4.29144	-1.05458
N5	EES REHAB EES::walking	4.51945	0.146973
N5	EES REHAB EES::walking	3.46637	1.02949
N5	EES REHAB EES::walking	3.1627	-0.183182
N7	EES REHAB EES::walking	2.66012	-1.75301
N7	EES REHAB EES::walking	2.73174	-1.8242
N7	EES REHAB EES::walking	1.89241	-2.30869
N7	EES REHAB EES::walking	2.28628	-3.04335
N7	EES REHAB EES::walking	2.58934	-2.91991
N7	EES REHAB EES::walking	2.55851	-2.00102
N7	EES REHAB EES::walking	1.78027	-1.70998
N7	EES REHAB EES::walking	1.71455	-1.0968
N7	EES REHAB EES::walking	2.6779	-0.936917
N7	EES REHAB EES::walking	2.38479	-1.45077
N7	EES REHAB EES::walking	1.33164	-1.56525
N7	EES REHAB EES::walking	1.63525	-0.961655
N7	EES REHAB EES::walking	3.11357	-2.58116
N7	EES REHAB EES::walking	2.19896	-3.18298
N7	EES REHAB EES::walking	3.68934	-2.03902
N7	EES REHAB EES::walking	5.29592	-1.98444
N7	EES REHAB EES::walking	4.75392	-2.6871
N7	EES REHAB EES::walking	1.52532	-3.03693
N7	EES REHAB EES::walking	2.54607	-2.50999
N7	EES REHAB EES::walking	2.13263	-2.84633
N7	EES REHAB EES::walking	1.3283	-2.97319
N7	EES REHAB EES::walking	3.20191	-1.27732
N7	EES REHAB EES::walking	2.27647	-1.49814
N7	EES REHAB EES::walking	0.082353	-1.06751
N7	EES REHAB EES::walking	0.993329	-0.660472
N7	EES REHAB EES::walking	1.6624	-0.119229
N7	EES REHAB EES::walking	4.0132	0.113054
N7	EES REHAB EES::walking	1.30239	-2.06804
N7	EES REHAB EES::walking	1.35387	-1.85861
N7	EES REHAB EES::walking	1.21048	-1.79875
N7	EES REHAB EES::walking	0.406707	-1.56181
N7	EES REHAB EES::walking	0.15604	-2.18231
N7	EES REHAB EES::walking	4.19445	-1.3902
1	EES REHAB	1.22357	-1.0471
1	EES REHAB	3.14976	-2.193
1	EES REHAB	1.63688	-3.6549
1	EES REHAB	-3.30228	-2.63299
1	EES REHAB	-1.76773	0.477565
1	EES REHAB	1.74891	-1.36149
1	EES REHAB	0.947836	-0.707997
1	EES REHAB	3.03449	-1.0794
1	EES REHAB	-3.55275	-4.80541
1	EES REHAB	2.55459	-0.638775
1	EES REHAB	-4.55826	-4.42038
1	EES REHAB	0.351267	-0.208669
1	EES REHAB	1.1192	-2.38496
1	EES REHAB	1.89951	-1.57321
1	EES REHAB	-0.351559	-1.63427
1	EES REHAB	1.41922	-1.36037
1	EES REHAB	2.49721	-0.370915
1	EES REHAB	1.12906	-0.67064
1	EES REHAB	-3.96705	1.52546
1	EES REHAB	-0.865718	-3.70885
1	EES REHAB	1.55731	-0.628597
16	EES REHAB	-1.53616	-0.858938
16	EES REHAB	-2.52676	-0.532653
16	EES REHAB	0.70371	2.67045
16	EES REHAB	-0.462436	-0.616234
16	EES REHAB	-0.651854	-0.376852
16	EES REHAB	-2.11028	0.663995
16	EES REHAB	0.571143	-0.332321
16	EES REHAB	-1.42953	-0.0363464
16	EES REHAB	-0.199964	0.200179
16	EES REHAB	-1.54103	1.08153
16	EES REHAB	1.36206	1.19037
16	EES REHAB	-3.70077	0.211498
16	EES REHAB	-2.06759	-0.163447
16	EES REHAB	0.473269	-2.69011
34	EES REHAB	-2.35724	-2.68318
34	EES REHAB	-1.74178	-1.79455
34	EES REHAB	-2.07914	-2.36264
34	EES REHAB	-3.06787	-3.7728
34	EES REHAB	-3.0012	-3.22327
34	EES REHAB	3.47449	2.5014
34	EES REHAB	-0.83779	1.52157
34	EES REHAB	2.24452	1.20494
34	EES REHAB	-4.3682	3.47331
34	EES REHAB	1.32847	1.58784
34	EES REHAB	-4.99515	3.27997
34	EES REHAB	-0.0192005	3.88508
6	EES REHAB	0.148556	1.99451
6	EES REHAB	2.22254	-1.50452
6	EES REHAB	1.54276	-4.73579
6	EES REHAB	-2.3347	1.49659
6	EES REHAB	-1.84461	0.93804
6	EES REHAB	3.63406	5.7321
6	EES REHAB	-0.576449	1.51471
6	EES REHAB	1.42099	-2.03611
6	EES REHAB	0.391571	-4.85665
8	EES REHAB	-1.24969	-1.78252
8	EES REHAB	-2.00206	-2.03889
8	EES REHAB	-2.71627	-2.77696
8	EES REHAB	6.90088	0.631936
8	EES REHAB	-1.49486	-1.00779
8	EES REHAB	-1.67298	1.13536
8	EES REHAB	1.15218	-0.669887
8	EES REHAB	-2.6351	-1.724
8	EES REHAB	-2.62031	-2.38194
8	EES REHAB	-0.208389	0.182726
8	EES REHAB	-0.408072	-1.16615
8	EES REHAB	-1.42627	0.487715
8	EES REHAB	0.925593	1.47875
8	EES REHAB	-0.190097	-3.33079
8	EES REHAB	-1.9394	-1.92869
N2	EES REHAB	-0.180668	-1.97132
N2	EES REHAB	-0.834115	-3.5774
N2	EES REHAB	1.66914	-1.27564
N2	EES REHAB	0.919134	-2.12125
N2	EES REHAB	1.34048	-2.70872
N2	EES REHAB	1.21397	-3.8942
N2	EES REHAB	1.72884	-2.69299
N2	EES REHAB	1.3249	-5.04359
N2	EES REHAB	1.50196	-3.24921
N2	EES REHAB	-2.24851	-3.01738
N2	EES REHAB	-0.840447	-1.41022
N2	EES REHAB	-4.09493	0.930134
N4	EES REHAB	0.595114	-4.02482
N4	EES REHAB	1.32374	-3.70574
N4	EES REHAB	0.972786	-4.19667
N4	EES REHAB	0.695125	-0.475331
N4	EES REHAB	-1.60103	-1.89784
N4	EES REHAB	-2.68475	-1.43347
N4	EES REHAB	0.860182	-2.27049
N4	EES REHAB	0.788677	-3.85705
N4	EES REHAB	0.231532	-3.31441
N4	EES REHAB	0.783255	-2.91823
N4	EES REHAB	1.00805	-2.09881
N4	EES REHAB	1.91033	-1.02408
N4	EES REHAB	5.49462	-0.141501
N4	EES REHAB	3.74704	-0.596876
N4	EES REHAB	1.31219	-2.14834
N4	EES REHAB	1.62283	-2.48872
N4	EES REHAB	1.75325	-3.70213
N4	EES REHAB	1.74358	-3.92506
N4	EES REHAB	2.23941	-3.39343
N4	EES REHAB	1.16768	-2.29957
N4	EES REHAB	3.0075	-4.02942
N4	EES REHAB	4.31696	-1.90422
N4	EES REHAB	3.53053	-2.98575
N4	EES REHAB	-0.106469	-1.66399
N4	EES REHAB	0.464364	-3.39049
N4	EES REHAB	1.02954	-3.87654
N4	EES REHAB	-0.21298	-4.26941
N4	EES REHAB	0.643192	-1.94076
N4	EES REHAB	1.56205	-2.59881
N4	EES REHAB	0.908447	-3.29484
N4	EES REHAB	1.73764	-1.18639
N4	EES REHAB	1.93894	-2.84445
N5	EES REHAB	1.03024	-1.55018
N5	EES REHAB	0.462424	-4.52764
N5	EES REHAB	1.74475	-2.75546
N5	EES REHAB	1.37592	-2.60546
N5	EES REHAB	2.91156	-0.6
N5	EES REHAB	3.42716	-0.732561
N5	EES REHAB	2.75639	-0.550585
N5	EES REHAB	2.25309	-2.11719
N5	EES REHAB	1.02421	-2.23665
N5	EES REHAB	0.672927	-3.78252
N5	EES REHAB	0.196315	-0.801765
N5	EES REHAB	1.66501	-1.85154
N5	EES REHAB	2.14276	-1.69901
N5	EES REHAB	-0.054441	-4.41652
N5	EES REHAB	1.24876	-0.363187
N5	EES REHAB	0.366676	-2.4309
N5	EES REHAB	-0.234656	-2.18271
N5	EES REHAB	2.91726	-2.65285
N5	EES REHAB	4.59862	-0.598749
N5	EES REHAB	2.8216	-2.59835
N7	EES REHAB	2.35081	-3.9746
N7	EES REHAB	0.285844	-3.46854
N7	EES REHAB	0.401051	-4.19491
N7	EES REHAB	0.487495	-4.41422
N7	EES REHAB	-0.514845	-4.35269
N7	EES REHAB	0.190158	-2.41531
N7	EES REHAB	1.54266	-2.17744
N7	EES REHAB	1.51338	-1.47484
N7	EES REHAB	1.88147	-1.72269
N7	EES REHAB	0.935825	-2.93269
N7	EES REHAB	-0.0376833	-4.32173
N7	EES REHAB	1.30575	-2.37131
N7	EES REHAB	-0.231611	-4.59745
N7	EES REHAB	0.217463	-3.46623
N7	EES REHAB	0.974964	-4.58239
N7	EES REHAB	-0.315527	-3.60653
N7	EES REHAB	-0.90679	-4.78175
N7	EES REHAB	-2.25347	-4.69752
N7	EES REHAB	0.141828	-4.23401
N7	EES REHAB	-1.12927	-3.91625
N7	EES REHAB	1.13068	-2.91191
N7	EES REHAB	-1.39263	-2.96212
N7	EES REHAB	-3.90776	2.31784
N7	EES REHAB	-3.1537	0.550611
N7	EES REHAB	-3.62065	-0.230323
N7	EES REHAB	-0.741721	-3.252
N7	EES REHAB	1.40334	-3.04798
N7	EES REHAB	0.120753	-4.63331

## Sheet: ExtDataFigure 2g
number pf cFos+ neurons/section
	SCI EES ON				Mean	Std. Deviation	Std. Error of Mean
Lam I-III	53	81	61.5	80.5	69	14.006	7.00298
LIV- LVI	88	89.5	104.5	93	93.75	7.46659	3.7333
ventral	30	24	30.5	28	28.13	2.95452	1.47726
LX	11	10.5	11	12.5	11.25	0.866025	0.433013
all	182	205	207.5	214	202.1	13.9426	6.9713
	EES REHAB EES ON			Mean	Std. Deviation	Std. Error of Mean
Lam I-III		95.5	59.5	42	60.5	24.5527	12.2763
LIV- LVI	83.5	62.5	73.5	62	70.38	10.2337	5.11686
ventral	37.5	14	19.5	13	21	11.3652	5.68258
LX	13.5	11.5	7.5	3	8.875	4.64354	2.32177
all	179.5	183.5	160	120	160.8	29.0416	14.5208
