# Supplementary material for: The neurons that restore walking after paralysis
Source: Nature. 2022 Nov 9;611(7936):540–7. doi: 10.1038/s41586-022-05385-7 (PMC9668750; doi:10.1038/s41586-022-05385-7)
Supplement: Supplementary file 13 — Source Data Extended Data Fig. 12 [file 41586_2022_5385_MOESM13_ESM.xlsx]

## Sheet: ExtDataFigure 12a
Transsynaptically labelled neurons from the SC Vsx2::Hoxa10 : dorsal root ganglia
Rabies transduced DRG [%]
	Calca ON	Ret ON	PV ON
	6.66667	4.44444	84.4444
	4.54545	5.68182	82.9545
	2.63158	5.26316	86.8421
	3.125	7.8125	84.375
	4.28571	5.71429	88.5714
Mean	4.25088	5.78324	85.4375
Std. Deviation	1.56635	1.24457	2.24023
Std. Error of Mean	0.700491	0.556588	1.00186

## Sheet: ExtDataFigure 12c
Apposed by SC Vsx2::Hoxa10 synapse [%]
	ChaT ON motor neurons	GluT ON neurons	GABA ON neurons
	50	52.08	81.25
	55.56	56.52	73.86
	61.11	47.06	76.74
	66.67	48.89	74.67
	63.64	55.26	86.8322
	47.06	52.73	72.5
Mean	57.34	52.09	77.642
Std. Deviation	7.79326	3.62283	5.43815
Std. Error of Mean	3.18158	1.47901	2.22011
