# Supplementary material for: The neurons that restore walking after paralysis
Source: Nature. 2022 Nov 9;611(7936):540–7. doi: 10.1038/s41586-022-05385-7 (PMC9668750; doi:10.1038/s41586-022-05385-7)
Supplement: Supplementary file 14 — Source Data Extended Data Fig. 13 [file 41586_2022_5385_MOESM14_ESM.xlsx]

## Sheet: ExtDataFigure13a
Transsynaptically labelled neurons from the SC Vsx2::Hoxa10 : brain
			EnvA + RVdG-mCherry	PRV 2 days	PRV 2.5 days	PRV 3 days	PRV 3.5 days	PRV 4 days	No tracer
	Whole brain		65	3	13	204	242	586	0
	Reticular formation	45	3	13	169	177	336	0
	Periaquaductal grey	3	0	0	19	26	98	0
	Hypothalamus	0	0	0	2	15	63	0
	Vestibular nucleus	9	0	1	7	6	26	0
	Superior colliculus	0	0	0	0	4	41	0
	Red nucleus		8	0	0	7	12	11	0
	Raphe nucleus	0	0	0	0	0	7	0
	Motor cortex		0	0	0	0	2	4	0

## Sheet: ExtDataFigure13b
Early responders to reticular stimulation
Cluster	Total Spikes/sec post-stim	Signed rank p-value	Probability of at least one spike in post-stim window	Mean latency	Jitter
43	156.667	6.62984e-13	0.67	0.00403831	0.000745407
47	40	1.51405e-06	0.23	0.00371739	0.000653496
56	41.6667	2.82984e-05	0.24	0.00379583	0.000671383
61	55	1.72474e-07	0.29	0.00397011	0.000652732
82	203.333	8.51012e-15	0.8	0.00338042	0.000736352
88	41.6667	0.000160885	0.23	0.0037087	0.000716347
131	46.6667	0.000286556	0.24	0.00408056	0.000824851
154	105	7.03561e-12	0.53	0.00320818	0.000325347
160	48.3333	2.82367e-07	0.29	0.00405402	0.000668949
Reticular stimulation
Cluster	Median latency		Raw latencies ->
49	NaN		NaN	NaN	NaN	NaN	NaN	NaN	NaN	NaN	NaN	NaN	NaN	NaN	NaN	NaN	NaN	NaN	NaN	NaN	NaN	NaN	NaN	NaN	NaN	NaN	NaN	NaN	NaN	NaN	NaN	NaN	NaN	NaN	NaN	NaN	NaN	NaN	NaN	NaN	NaN	NaN	NaN	NaN	NaN	NaN	NaN	NaN	NaN
114	NaN		NaN	NaN	NaN	NaN	NaN	NaN	NaN	NaN	NaN	NaN	NaN	NaN	NaN	NaN	NaN	NaN	NaN	NaN	NaN	NaN	NaN	NaN	NaN	NaN	NaN	NaN	NaN	NaN	NaN	NaN	NaN	NaN	NaN	NaN	NaN	NaN	NaN	NaN	NaN	NaN	NaN	NaN	NaN	NaN	NaN	NaN	NaN
118	NaN		NaN	NaN	NaN	NaN	NaN	NaN	NaN	NaN	NaN	NaN	NaN	NaN	NaN	NaN	NaN	NaN	NaN	NaN	NaN	NaN	NaN	NaN	NaN	NaN	NaN	NaN	NaN	NaN	NaN	NaN	NaN	NaN	NaN	NaN	NaN	NaN	NaN	NaN	NaN	NaN	NaN	NaN	NaN	NaN	NaN	NaN	NaN
119	0.01865		0.0195	0.0122333	0.0220667	0.0140333	0.0183333	0.0202667	0.0139333	0.0244667	0.0139667	0.0204	0.0129333	0.0236	0.0158667	0.0194667	0.0189667	0.0176333	0.0221667	0.0044	0.0176333	0.0195333	0.0222667	0.00466667	NaN	NaN	NaN	NaN	NaN	NaN	NaN	NaN	NaN	NaN	NaN	NaN	NaN	NaN	NaN	NaN	NaN	NaN	NaN	NaN	NaN	NaN	NaN	NaN	NaN
23	0.01435		0.0051	0.00783333	0.0148	0.0125667	0.0206667	0.00866667	0.0226	0.0229	0.0183333	0.0198	0.0114333	0.0187	0.0096	0.0144	0.0178333	0.0207	0.00366667	0.0153	0.00896667	0.0141	0.0231667	0.0223333	0.0233667	0.0196333	0.00553333	0.0110333	0.0190667	0.00783333	0.0176333	0.0156667	0.0219667	0.0178	0.0046	0.0122	0.0054	0.00633333	0.0143	0.0142	0.0163333	0.0117333	0.0047	0.016	0.0093	0.00786667	0.0104	0.0157333	NaN
25	0.0137667		0.0231667	0.0202333	0.0156333	0.0127667	0.0213667	0.0159	0.0038	0.0197667	0.00373333	0.00626667	0.0097	0.0143667	0.00626667	0.0043	0.0167	0.0051	0.0071	0.0170333	0.00743333	0.0126667	0.0137	0.0234333	0.0233	0.0125	0.0142	0.0231	0.0137667	0.0216667	0.00463333	NaN	NaN	NaN	NaN	NaN	NaN	NaN	NaN	NaN	NaN	NaN	NaN	NaN	NaN	NaN	NaN	NaN	NaN
52	0.0133667		0.0115333	0.0077	0.0133667	0.00736667	0.00916667	0.0204	0.023	0.02	0.0112667	0.00393333	0.0194	0.0156333	0.0157667	0.00263333	0.0167667	0.00736667	0.0121667	0.0174333	0.0031	0.0071	0.0076	0.0213667	0.0168667	0.0135667	0.00656667	0.00326667	0.0226667	0.021	0.0227333	0.0111	0.0233667	NaN	NaN	NaN	NaN	NaN	NaN	NaN	NaN	NaN	NaN	NaN	NaN	NaN	NaN	NaN	NaN
153	0.0121333		0.0167333	0.00616667	0.0032	0.0169333	0.00376667	0.0173333	0.0161	0.0108667	0.0123333	0.0121333	0.0089	0.0044	0.0213	0.00686667	0.0086	0.0212	0.0114667	0.0128	0.0183333	0.0132	0.0057	0.0140667	0.0034	0.0034	0.0199667	0.0138667	0.0175667	0.00413333	0.0157333	0.0101333	0.0116667	NaN	NaN	NaN	NaN	NaN	NaN	NaN	NaN	NaN	NaN	NaN	NaN	NaN	NaN	NaN	NaN
32	0.0117		0.0100333	0.00576667	0.0097	0.0103333	0.00606667	0.0152	0.0143	0.0132	0.0131667	0.0056	0.0133333	0.0145	0.00703333	0.0117	0.0138667	0.0147	0.0109333	0.0156333	0.00863333	0.0164	0.0124333	0.0099	0.0171	0.00773333	0.00336667	0.00613333	0.0146667	0.0165	0.0095	0.0141	0.00926667	0.00643333	0.0127333	0.0123667	0.0155	0.0171667	0.00826667	0.0063	0.00493333	0.0100667	0.0097	0.0146333	0.00553333	0.00643333	0.0179667	0.015	0.0146333
88	0.00913333		0.0042	0.00293333	0.0123333	0.0177	0.0121667	0.0129333	0.0139667	0.00763333	0.0095	0.00843333	0.0115333	0.00726667	0.00323333	0.0139667	0.0235	0.0031	0.00456667	0.00353333	0.0101	0.0139667	0.0049	0.00913333	0.0201667	0.0135333	0.0105667	0.00266667	0.0034	0.00346667	0.0028	0.0111667	0.00336667	0.00846667	0.00343333	0.0046	0.00513333	0.0107667	0.00376667	0.0149	0.0121	0.0038	0.0138333	0.0229667	0.0164667	0.0135667	0.0139667	0.00326667	0.0173667
56	0.00523333		0.00713333	0.0212333	0.00386667	0.0109333	0.0221667	0.0088	0.0036	0.0097	0.0237333	0.0094	0.0036	0.0199333	0.0201	0.00456667	0.0147	0.00336667	0.0205333	0.0025	0.00356667	0.00353333	0.00523333	0.00553333	0.0036	0.00366667	0.0176	0.0133667	0.00336667	0.00396667	0.0122667	0.0036	0.00493333	0.0207333	0.0121667	0.00336667	0.0135	0.0134	0.0123333	0.00373333	0.00336667	0.00976667	0.00423333	0.00346667	0.00333333	0.00346667	0.00363333	NaN	NaN
54	0.00513333		0.00496667	0.0084	0.0033	0.0190333	0.00463333	0.0145333	0.0195333	0.00393333	0.00256667	0.00366667	0.00936667	0.00363333	0.0134	0.0127	0.00366667	0.00373333	0.00513333	0.00943333	0.0135	NaN	NaN	NaN	NaN	NaN	NaN	NaN	NaN	NaN	NaN	NaN	NaN	NaN	NaN	NaN	NaN	NaN	NaN	NaN	NaN	NaN	NaN	NaN	NaN	NaN	NaN	NaN	NaN
160	0.00461667		0.00273333	0.0107	0.00353333	0.00953333	0.0121333	0.0041	0.0113333	0.013	0.0047	0.0244667	0.0207333	0.00416667	0.00313333	0.0033	0.0130333	0.0035	0.0036	0.00516667	0.00456667	0.00433333	0.0151667	0.00336667	0.0120333	0.0164333	0.0118333	0.00426667	0.0085	0.00466667	0.00426667	0.00276667	0.0118667	0.00406667	0.00413333	0.00506667	0.00513333	0.0044	0.00436667	0.0107667	0.00943333	0.0212667	0.0227333	0.0037	0.0045	0.00426667	0.0147333	0.0042	0.00306667
61	0.00373333		0.00366667	0.00376667	0.00373333	0.00373333	0.0037	0.00363333	0.00366667	0.00346667	0.0037	0.00363333	0.004	0.0207	0.00363333	0.00373333	0.004	0.0037	0.0036	0.00353333	0.00486667	0.0034	0.00376667	0.00376667	0.00486667	0.00386667	0.00563333	0.00353333	0.0036	0.00376667	0.00546667	0.0057	NaN	NaN	NaN	NaN	NaN	NaN	NaN	NaN	NaN	NaN	NaN	NaN	NaN	NaN	NaN	NaN	NaN
47	0.0037		0.0163	0.00353333	0.0241667	0.00333333	0.00296667	0.00786667	0.00356667	0.00403333	0.00403333	0.00373333	0.0045	0.00503333	0.0039	0.0053	0.00353333	0.00616667	0.00353333	0.00343333	0.0038	0.0044	0.0026	0.0025	0.00356667	0.00353333	0.00336667	0.0037	0.0036	NaN	NaN	NaN	NaN	NaN	NaN	NaN	NaN	NaN	NaN	NaN	NaN	NaN	NaN	NaN	NaN	NaN	NaN	NaN	NaN
35	0.00366667		0.00366667	0.00366667	NaN	NaN	NaN	NaN	NaN	NaN	NaN	NaN	NaN	NaN	NaN	NaN	NaN	NaN	NaN	NaN	NaN	NaN	NaN	NaN	NaN	NaN	NaN	NaN	NaN	NaN	NaN	NaN	NaN	NaN	NaN	NaN	NaN	NaN	NaN	NaN	NaN	NaN	NaN	NaN	NaN	NaN	NaN	NaN	NaN
129	0.00356667		0.00466667	0.00356667	0.00636667	0.0037	0.00326667	0.0034	0.00336667	0.0032	0.0162667	0.0034	0.0051	0.00286667	0.00466667	NaN	NaN	NaN	NaN	NaN	NaN	NaN	NaN	NaN	NaN	NaN	NaN	NaN	NaN	NaN	NaN	NaN	NaN	NaN	NaN	NaN	NaN	NaN	NaN	NaN	NaN	NaN	NaN	NaN	NaN	NaN	NaN	NaN	NaN
154	0.00323333		0.0033	0.00323333	0.0027	0.0032	0.0031	0.00273333	0.00426667	0.00316667	0.0064	0.00313333	0.00326667	0.00323333	0.003	0.00306667	0.0118333	0.00316667	0.00326667	0.00266667	0.00276667	0.0034	0.0032	0.0033	0.0032	0.00326667	0.00383333	0.00276667	0.00316667	0.00273333	0.00293333	0.0109	0.00313333	0.0146667	0.0096	0.00303333	0.0031	0.0029	0.0034	0.00323333	0.00316667	0.00296667	0.0032	0.0032	0.0130333	0.00326667	0.00323333	0.003	0.00333333
50	0.0032		0.0078	0.00323333	0.00326667	0.00313333	0.0207667	0.0113	0.0182667	0.00273333	0.00286667	0.0237667	0.00283333	0.00523333	0.0031	0.003	0.00286667	0.00286667	0.0029	0.00296667	0.0133	0.00956667	0.0032	NaN	NaN	NaN	NaN	NaN	NaN	NaN	NaN	NaN	NaN	NaN	NaN	NaN	NaN	NaN	NaN	NaN	NaN	NaN	NaN	NaN	NaN	NaN	NaN	NaN	NaN
75	0.00318333		0.0031	0.00306667	0.0028	0.0032	0.00313333	0.00333333	0.00333333	0.00316667	0.0042	0.0033	NaN	NaN	NaN	NaN	NaN	NaN	NaN	NaN	NaN	NaN	NaN	NaN	NaN	NaN	NaN	NaN	NaN	NaN	NaN	NaN	NaN	NaN	NaN	NaN	NaN	NaN	NaN	NaN	NaN	NaN	NaN	NaN	NaN	NaN	NaN	NaN	NaN
93	0.00283333		0.00283333	0.00283333	NaN	NaN	NaN	NaN	NaN	NaN	NaN	NaN	NaN	NaN	NaN	NaN	NaN	NaN	NaN	NaN	NaN	NaN	NaN	NaN	NaN	NaN	NaN	NaN	NaN	NaN	NaN	NaN	NaN	NaN	NaN	NaN	NaN	NaN	NaN	NaN	NaN	NaN	NaN	NaN	NaN	NaN	NaN	NaN	NaN
Early responders to EES
Cluster	Total Spikes/sec post-stim	Signed rank p-value	Probability of at least one spike in post-stim window	Mean latency	Jitter
5	177.778	3.47461e-22	0.76	0.00263177	0.000912154
6	131.111	3.92484e-20	0.66	0.00250255	0.000701887
10	20	0.000354685	0.12	0.00409502	0.000895769
18	16.6667	6.10352e-05	0.0933333	0.00432483	0.000868423
23	57.7778	5.55373e-11	0.333333	0.00431162	0.00114899
25	25.5556	0.000376817	0.153333	0.00481446	0.000959649
32	60	3.05605e-11	0.313333	0.00317527	0.00117177
35	107.778	1.72375e-15	0.526667	0.00370384	0.000935714
42	57.7778	1.97955e-12	0.333333	0.00239821	0.000773411
43	296.667	7.422e-25	0.9	0.00291734	0.001045
49	18.8889	2.10032e-05	0.113333	0.00174269	0.000296793
50	15.5556	6.10352e-05	0.0933333	0.00428762	0.000920522
54	173.333	1.8793e-21	0.74	0.00322332	0.000955902
56	116.667	5.42172e-14	0.48	0.00391838	0.000839888
61	188.889	2.586e-21	0.766667	0.00248048	0.000858469
82	226.667	2.68241e-22	0.82	0.00345528	0.00091107
88	160	5.1457e-19	0.64	0.00355419	0.00100742
96	100	1.75661e-15	0.48	0.00337656	0.00101185
111	37.7778	7.7216e-09	0.22	0.00430663	0.00085009
122	123.333	1.47231e-23	0.693333	0.00320212	0.000617932
131	135.556	3.90929e-19	0.626667	0.0033819	0.000736603
143	35.5556	6.52528e-08	0.206667	0.00367288	0.000878781
154	186.667	9.14755e-20	0.74	0.00330074	0.000995414
156	64.4444	5.09686e-11	0.32	0.0040409	0.000842795
157	31.1111	6.9439e-08	0.186667	0.0031631	0.000786155
158	44.4444	7.3397e-10	0.26	0.00323111	0.000809053
EES
Cluster	Median latency		Raw latencies ->
52	NaN		NaN	NaN	NaN	NaN	NaN	NaN	NaN	NaN	NaN	NaN	NaN	NaN	NaN	NaN	NaN	NaN	NaN	NaN	NaN	NaN	NaN	NaN	NaN	NaN	NaN	NaN	NaN	NaN	NaN	NaN	NaN	NaN	NaN	NaN	NaN	NaN	NaN	NaN	NaN	NaN	NaN	NaN	NaN	NaN	NaN	NaN	NaN
153	0.0121517		0.0121667	0.0116467	0.012	0.0140933	0.0121533	0.01215	0.01231	0.0113067	0.0120167	0.0125567	NaN	NaN	NaN	NaN	NaN	NaN	NaN	NaN	NaN	NaN	NaN	NaN	NaN	NaN	NaN	NaN	NaN	NaN	NaN	NaN	NaN	NaN	NaN	NaN	NaN	NaN	NaN	NaN	NaN	NaN	NaN	NaN	NaN	NaN	NaN	NaN	NaN
93	0.011967		0.0112	0.016132	0.017666	0.0107003	0.012401	0.0135327	0.0109667	0.0119007	0.0193313	0.0105987	0.0107327	0.00966433	0.0165983	0.00713067	0.0100647	0.00937	0.0118	0.0120333	0.0112067	0.0106933	0.00993667	0.0104733	0.0129033	0.0103767	0.0110033	0.00851	0.0121067	0.0093	0.00937333	0.01067	0.0108067	0.00977	0.00937667	0.00960333	0.00917333	0.0108733	0.00856667	0.0139733	0.00998333	0.0110633	0.0116167	0.0102667	0.00978	0.0141	0.01121	0.0122767	0.0117267
114	0.0102617		0.011699	0.0117967	0.0102767	0.0102467	0.0106	0.00694	0.00529667	0.01295	0.0124133	0.00927667	0.00829	0.01105	0.00947333	0.0115633	0.0136733	0.0131733	0.00412333	0.00356667	0.00347333	0.00455667	NaN	NaN	NaN	NaN	NaN	NaN	NaN	NaN	NaN	NaN	NaN	NaN	NaN	NaN	NaN	NaN	NaN	NaN	NaN	NaN	NaN	NaN	NaN	NaN	NaN	NaN	NaN
160	0.01023		0.00529967	0.0172003	0.0163993	0.00666667	0.00776733	0.0119643	0.0150317	0.011899	0.0113367	0.00517333	0.01067	0.00520333	0.0139033	0.0141733	0.00953	0.01161	0.0152967	0.00680667	0.00979	0.00494	0.01166	0.00624333	0.00926	0.01852	0.00628333	0.00566667	0.00751333	0.01465	0.0159167	0.00580667	0.01309	0.0109467	0.00481333	0.0111967	0.0177867	0.00576	0.00816667	0.00610667	0.00972333	0.0156433	0.0139567	0.0064	0.00369	0.0125067	NaN	NaN	NaN
129	0.0101767		0.004431	0.0113667	0.01364	0.00677333	0.0101767	0.0108	0.00539667	0.00304333	0.01302	0.00735	0.00986667	0.01285	0.0110967	0.00841	0.0169	0.00339	0.01316	0.00551	0.00692667	0.00530667	0.01769	0.0121167	0.0126233	NaN	NaN	NaN	NaN	NaN	NaN	NaN	NaN	NaN	NaN	NaN	NaN	NaN	NaN	NaN	NaN	NaN	NaN	NaN	NaN	NaN	NaN	NaN	NaN
118	0.00930667		0.00180667	0.00930667	0.0111267	NaN	NaN	NaN	NaN	NaN	NaN	NaN	NaN	NaN	NaN	NaN	NaN	NaN	NaN	NaN	NaN	NaN	NaN	NaN	NaN	NaN	NaN	NaN	NaN	NaN	NaN	NaN	NaN	NaN	NaN	NaN	NaN	NaN	NaN	NaN	NaN	NaN	NaN	NaN	NaN	NaN	NaN	NaN	NaN
25	0.00899967		0.0102987	0.00823267	0.00899967	0.0136003	0.009401	0.011566	0.00890067	0.016598	0.0125653	0.00509933	0.00569767	0.005599	0.013498	0.00533667	0.0112	0.00773	0.0117	0.01534	0.0171933	0.0101067	0.00823667	0.0161067	0.00903667	0.00874333	0.00783667	0.00774333	0.00806667	0.0103733	0.0144033	0.01094	0.00733667	0.00981	0.00647	0.0120333	0.01184	0.0096	0.00457333	0.0144	0.0109067	0.00771667	0.0125967	0.00788333	0.00703333	0.00527667	0.01056	0.0101433	0.00376
75	0.00890217		0.00833333	0.0131337	0.010566	0.0112313	0.0150987	0.00889767	0.00663133	0.00510333	0.01094	0.00783667	0.00760667	0.0122433	0.0109767	0.0136733	0.0109	0.0118733	0.00780333	0.00900667	0.00863667	0.00871	0.0145367	0.0114667	0.00684	0.00810667	0.0183733	0.0121633	0.0136833	0.0117	0.0158433	0.00637667	0.00801	0.0100433	0.00798	0.01088	0.00846667	0.0174367	0.00872333	0.00760667	0.00152667	0.0117933	0.00881	0.00976	0.01123	0.0128167	0.00466667	0.00868	0.00693333
50	0.00851833		0.00596667	0.0183987	0.00859933	0.00816767	0.008266	0.00900067	0.015898	0.006066	0.00936433	0.00893233	0.00839733	0.00826467	0.00843667	0.00336667	0.00902667	0.00834	0.00877	0.0127767	0.00880667	0.00843667	0.00897	0.00864333	0.00873333	0.0123667	0.0125733	0.00931667	0.0175	0.00841333	0.00802667	0.0123767	0.00793	0.00828	0.00883	0.00624667	0.00883333	0.00847	0.00685667	0.00819	0.00547333	0.00529333	0.00660667	0.00859333	0.00826	0.00921	0.00837333	0.00371667	0.01285
23	0.00674667		0.0064	0.007666	0.00856633	0.010401	0.016366	0.00436667	0.009434	0.00496433	0.016565	0.006664	0.00956467	0.01047	0.0128667	0.00800667	0.00499333	0.0119067	0.0156367	0.01314	0.01857	0.00781	0.00560333	0.00921	0.00614	0.00783667	0.00664	0.00693667	0.01011	0.00563667	0.00586667	0.0101067	0.0131067	0.0089	0.00924	0.00741667	0.0103633	0.00771667	0.0100333	0.00671333	0.00644333	0.00676	0.00251	0.00296	0.00641	0.00319667	0.00354333	0.00279667	0.00254667
119	0.00551583		0.0127667	0.00969933	0.013733	0.005767	0.00586767	0.0124333	0.005934	0.00593133	0.005466	0.006031	0.005765	0.00556567	0.005864	0.006498	0.0059	0.0121967	0.0119333	0.00577333	0.01214	0.00573667	0.00257333	0.0104033	0.00724333	0.00261	0.00457333	0.00223333	0.00584	0.0115033	0.01014	0.00223667	0.0194767	0.00587	0.00590667	0.00633333	0.00527333	0.00896667	0.01194	0.00585	0.00596333	0.01105	0.00576667	0.00641333	0.00577667	0.00412667	0.00621	0.00566	0.01133
32	0.00527667		0.0023	0.0126987	0.00219933	0.00236767	0.0061	0.006899	0.00183067	0.00287	0.0068	0.00254	0.01134	0.00294	0.00250667	0.00346667	0.00230667	0.00227333	0.00253667	0.00233333	0.00964	0.00483333	0.00457333	0.0042	0.00300667	0.00621667	0.00237667	0.00246	0.00244333	0.01246	0.00256333	0.00257667	0.00378	0.00251333	0.00249	0.00242333	0.00230667	0.00527667	0.00262667	0.01301	0.00637333	0.00585	0.0059	0.01248	0.0111467	0.00656667	0.00928333	0.00653333	0.00595667
35	0.00513333		0.011	0.0106653	0.00553267	0.005233	0.00903367	0.00806667	0.00386733	0.0103647	0.009132	0.008266	0.00939767	0.00989833	0.00973233	0.00513067	0.00923133	0.00513667	0.00326667	0.00513333	0.00826	0.00790667	0.00920333	0.0180067	0.01251	0.00677	0.00361	0.00874	0.0152	0.0107067	0.0145367	0.00964	0.00317	0.00771	0.00327	0.00513333	0.0137067	0.0111	0.00877333	0.00343333	0.00704	0.00681667	0.00325	0.0182667	0.00414667	0.0121667	0.01261	0.0106267	0.00817667
56	0.00489		0.0104	0.00536633	0.0143337	0.00526767	0.00419933	0.00493133	0.0100327	0.00619833	0.008399	0.00313067	0.00453133	0.00537	0.00349667	0.00473333	0.01754	0.01086	0.01064	0.0144367	0.0122733	0.01567	0.0108433	0.00987	0.01231	0.00957333	0.00353333	0.0101733	0.0122033	0.00360333	0.00421	0.00360333	0.00753333	0.00583333	0.0112333	0.00411667	0.00369667	0.00993333	0.00474667	0.00303333	0.00721	0.01001	0.00646	0.0109767	0.0108633	0.01251	0.01203	0.00299667	0.00574667
47	0.00474		0.0058	0.002932	0.0111663	0.00350033	0.00546767	0.0104993	0.00323333	0.00750067	0.00336467	0.00326533	0.0125977	0.008665	0.008899	0.00249733	0.0156313	0.00320333	0.00953333	0.00329667	0.00357333	0.00152667	0.00534	0.00153667	0.00177333	0.0131033	0.00614333	0.00313667	0.00324333	0.00334	0.00956667	0.00857333	0.00340333	0.00824	0.00980333	0.00334333	0.00497	0.00336667	0.00557333	0.00323333	0.00574	0.00333333	0.00344	0.00631667	0.00336333	0.00475	0.013	0.00317667	0.0148267
88	0.00397833		0.0037	0.00366533	0.00369933	0.00259967	0.004767	0.00643433	0.00263267	0.0074	0.00386733	0.0129647	0.00286533	0.00219933	0.009831	0.004765	0.003799	0.002864	0.00253133	0.00290333	0.0059	0.00289667	0.00616667	0.00740667	0.00902667	0.00324	0.00450333	0.00827333	0.00313667	0.00591	0.00877	0.00594	0.00266667	0.00277333	0.00460333	0.00597333	0.00290333	0.00271	0.00627	0.00466667	0.00453333	0.00470667	0.00466667	0.00267333	0.00605	0.00359667	0.00278333	0.006	0.00644667
154	0.00350667		0.00673333	0.003632	0.002866	0.004933	0.002667	0.002701	0.002966	0.00266667	0.00310067	0.002798	0.002932	0.00249933	0.002531	0.00303167	0.00253233	0.00269733	0.00253133	0.00270333	0.0029	0.00183	0.0096	0.00384	0.00526	0.00344	0.00840333	0.00260667	0.00283667	0.00297667	0.00233667	0.00257667	0.00250667	0.00256667	0.00277333	0.00490333	0.00257333	0.00277	0.00437667	0.00300333	0.0099	0.00287333	0.0075	0.00277333	0.00266667	0.00254	0.00658333	0.00469667	0.00515
54	0.00311667		0.00306667	0.004632	0.00523267	0.003033	0.005267	0.00373433	0.0112327	0.0116	0.00480067	0.00619867	0.00299933	0.00506433	0.012765	0.006899	0.00613067	0.00593133	0.00430333	0.00376667	0.0152633	0.00310667	0.00154	0.00153667	0.00147333	0.00303667	0.00311	0.0113767	0.00993333	0.00667333	0.0113367	0.0147733	0.00310333	0.00284333	0.00287	0.00296667	0.00640667	0.00306667	0.00304	0.00308333	0.00305	0.0096	0.00321333	0.00743333	0.01481	0.00456	0.00304333	0.0107267	0.00761
61	0.00260667		0.00243333	0.002632	0.001766	0.00269967	0.00260033	0.00236767	0.00279933	0.00753333	0.002734	0.002798	0.002332	0.002766	0.00166433	0.002065	0.001599	0.00276467	0.00287	0.00206667	0.00193	0.00266667	0.00147333	0.00149333	0.00230667	0.00147	0.00267333	0.00250333	0.00284333	0.00243667	0.00187667	0.00277333	0.0024	0.00190667	0.00237	0.00207333	0.00187	0.00221	0.00207	0.0018	0.00150667	0.00153333	0.00260667	0.0028	0.00274	0.00165	0.00189667	0.00225	0.00146667
49	0.00197		0.0015	0.00149867	0.00149967	0.00219733	0.00209333	0.00197	0.00147333	0.00147	0.0136733	0.00151	0.00149333	0.00147667	0.00147667	0.00202667	0.00212667	0.00204333	0.00209333	0.01249	0.00167667	0.0117767	0.0110367	NaN	NaN	NaN	NaN	NaN	NaN	NaN	NaN	NaN	NaN	NaN	NaN	NaN	NaN	NaN	NaN	NaN	NaN	NaN	NaN	NaN	NaN	NaN	NaN	NaN	NaN
[truncated: 103 more columns]

## Sheet: ExtDataFigure13c
Muscle responses [μV/s]
	Uninjured	SCI	EES REHAB
	0.0608667	0.296667	0.0941333
	0.0399667	0.259617	0.0198333
	0.0861667	0.429967	0.0830333
	0.0212667	0.239217	0.07955
	0.0356333	0.442983	0.0294833
	0.04675	0.127933	0.0447333
Mean	0.04844	0.2994	0.05846
Std. Deviation	0.0226	0.1202	0.03112
Std. Error of Mean	0.009228	0.04908	0.0127

## Sheet: ExtDataFigure13d
Muscle responses [a.u.]
	SCI	EES REHAB
	100	21.0439
	100	4.21978
	100	58.6558
Mean	100	27.97
Std. Deviation	0	27.87
Std. Error of Mean	0	16.09

## Sheet: ExtDataFigure13e
Muscle responses [μV/s]
	EES REHAB before CNO	EES REHAB after CNO
	0.136283	0.22975
	0.053217	0.26185
	0.029483	0.881167
	0.018183	0.394683
	0.127383	0.159917
Mean	100	27.97
Std. Deviation	0	27.87
Std. Error of Mean	0	16.09

## Sheet: ExtDataFigure13f
Muscle responses [μV/s]
	SCI before CNO	SCI after CNO
	0.296667	0.3643
	0.429967	0.096283
	0.442983	0.1993
	0.2575	0.039633
	0.2575	0.022
Mean	0.3369	0.1443
Std. Deviation	0.09239	0.1411
Std. Error of Mean	0.04132	0.0631

## Sheet: ExtDataFigure13g
Animal	Group	PC1	PC2			Uninjured before CNO	SC Vsx2::Hoxa10 OFF			Animal	OFF/ON	PC1	PC2			Uninjured - LED OFF	SC Vsx2::Hoxa10 OFF - LED ON		Animal	Before / After DTX	PC1	PC2
M1	Uninjured before CNO	1.81779	-0.0231288			1.56876	3.09877				Jaws2	ON	1.25992	-3.3798			-1.31034	-1.58337				M1	PRE EMG DTR	-3.56292	-5.67378			before	after
M1	Uninjured before CNO	-0.63427	-0.107394			-4.79535	-5.12053				Jaws2	ON	0.60215	-8.37407			-1.3444	-1.35142				M1	PRE EMG DTR	-2.16732	-0.242044		11	0.901907	-2.2016		1
M1	Uninjured before CNO	-0.243954	-1.83507			0.492061	-0.54598				Jaws2	ON	-1.49899	-3.74963			-0.75816	0.851839				M1	PRE EMG DTR	-2.78086	-3.23283		1a	-1.94578	-0.40264		1a
M1	Uninjured before CNO	0.974326	-1.50318			-0.91082	2.30949				Jaws2	ON	-0.189341	-3.65327			0.622153	2.5406				M1	PRE EMG DTR	-3.16632	-5.76053		6		4.4594		2
M1	Uninjured before CNO	1.46017	-1.02143			0.288649	2.41267				Jaws2	ON	0.78482	-3.54606			1.18434	1.31222				M1	PRE EMG DTR	-2.7659	-5.31234		8	-0.37905	-4.60612		3
M1	Uninjured before CNO	-0.376988	-0.704709								Jaws2	ON	1.17216	-0.721719								M1	PRE EMG DTR	-3.71898	-1.21172		3a	-1.86907	-1.15281		3a
M1	Uninjured before CNO	-3.04394	0.653332		Mean	-0.6713	0.4309				Jaws2	ON	1.91103	-2.28473		Mean	-0.3213	0.354				M1	PRE EMG DTR	-2.242	-3.56287		9	2.3279	-2.47143		4
M1	Uninjured before CNO	-1.60695	-0.558926		Std. Deviation	2.468	3.404				Jaws2	ON	2.18828	-1.5467		Std. Deviation	1.159	1.775				M1	PRE EMG DTR	-3.05354	-5.51078		12	1.47542	-3.66773		5
M1	Uninjured before CNO	-0.806499	0.307517		Std. Error of Mean	1.104	1.522				Jaws2	ON	1.19102	-2.05243		Std. Error of Mean	0.5183	0.794				M1	PRE EMG DTR	-1.60042	-2.99814		6	-0.59503	1.038		6
M1	Uninjured before CNO	-0.853761	-3.4202								Jaws2	ON	2.35267	-4.85343								M1	PRE EMG DTR	-3.83427	-2.34541
M1	Uninjured before CNO	0.343326	-1.75687								Jaws2	OFF	2.21783	-2.6902								M1	PRE EMG DTR	-3.56801	-5.34393
M1	Uninjured before CNO	1.84529	-1.05933								Jaws2	OFF	1.92152	-3.72381								M1	PRE EMG DTR	-2.12194	-4.09346		Mean	0.1556	-1.126
M1	Uninjured before CNO	-1.98571	0.0180124								Jaws2	OFF	0.180478	-2.17701								M1	PRE EMG DTR	-2.64395	-3.68367		Std. Deviation	2.025	2.877
M1	Uninjured before CNO	-0.165808	-0.632761								Jaws2	OFF	1.16818	-2.70427								M1	PRE EMG DTR	-2.59171	-3.91893		Std. Error of Mean	0.7161	1.017
M1	Uninjured before CNO	-1.10921	0.30994								Jaws2	OFF	1.57493	-2.77828								M1	PRE EMG DTR	2.86164	-6.71116
M1	Uninjured before CNO	-2.97627	-1.06094								Jaws2	OFF	0.730373	-5.83389								M1	PRE EMG DTR	-3.06283	1.43238
M1	Uninjured before CNO	0.660537	-0.770531								Jaws2	OFF	0.73172	-4.9694								M1	PRE EMG DTR	-1.43358	2.46582
M1	Uninjured before CNO	0.044994	0.258839								Jaws2	OFF	0.120296	-2.98665								M1	PRE EMG DTR	-3.93489	-1.1498
M1	Uninjured before CNO	1.09003	-0.875651								Jaws2	OFF	-0.151634	-1.32132								M1	PRE EMG DTR	-2.38232	-2.11696
M1	Uninjured before CNO	2.76381	-1.60934								Jaws2	OFF	-0.763344	-0.791231								M1	PRE EMG DTR	-1.57008	0.235251
M1	Uninjured before CNO	4.28858	0.790769								Jaws2	OFF	1.70125	-4.99863								M1	PRE EMG DTR	-1.24032	0.968874
M1	Uninjured before CNO	3.86638	-1.08003								Jaws2	OFF	0.445196	-4.13791								M1	PRE EMG DTR	-0.039159	-1.99363
M1	Uninjured before CNO	2.23785	-2.41827								Jaws2	OFF	1.07717	-3.24593								M1	PRE EMG DTR	-0.298494	-1.60663
M1	Uninjured before CNO	3.87233	-0.103604								Jaws2	OFF	2.79904	-4.18616								M1	PRE EMG DTR	-0.915513	1.86539
M1	Uninjured before CNO	4.53488	-1.293								Jaws2	OFF	0.87638	-2.6544								M1	PRE EMG DTR	-3.03053	-0.345578
M1	Uninjured before CNO	3.7901	2.03057								Jaws2	OFF	-0.460675	-5.35763								M1	PRE EMG DTR	-2.88036	-0.201443
M1	Uninjured before CNO	4.24686	0.31197								Jaws2	OFF	-0.0674407	-6.06321								M1	PRE EMG DTR	-1.26041	-0.713933
M1	Uninjured before CNO	3.64175	1.82628								Jaws2	OFF	0.897946	-6.7847								M1	PRE EMG DTR	-1.25882	-0.499221
M1	Uninjured before CNO	4.36083	-1.69839								Jaws2	OFF	-0.267976	-6.64462								M1	PRE EMG DTR	-1.43208	0.916722
M1	Uninjured before CNO	1.63997	0.447912								Jaws2	ON	-0.268592	-5.88098								M2	PRE EMG DTR	4.04836	-1.31047
M1	Uninjured before CNO	2.32286	-1.0188								Jaws2	ON	0.774102	-5.53888								M2	PRE EMG DTR	3.59287	-5.15426
M1	Uninjured before CNO	3.45002	0.455825								Jaws2	ON	0.426976	-4.9392								M2	PRE EMG DTR	5.15403	-3.20572
M1	Uninjured before CNO	3.33491	0.715123								Jaws2	ON	-0.0453848	-8.12033								M2	PRE EMG DTR	4.46652	-2.14898
M1	Uninjured before CNO	4.22043	2.63862								Jaws2	ON	-0.317025	-9.51227								M2	PRE EMG DTR	4.5265	-3.81995
M1	Uninjured before CNO	4.88251	-0.44559								Jaws2	ON	0.488082	-6.346								M2	PRE EMG DTR	5.209	-3.05127
M1	Uninjured before CNO	4.58817	0.992012								Jaws2	ON	-2.67648	-3.5627								M2	PRE EMG DTR	4.38202	-0.217507
M1	SC Vsx2::Hoxa10 OFF	0.896393	-3.10383								Jaws2	ON	-3.00406	-5.20149								M2	PRE EMG DTR	5.88339	-1.72734
M1	SC Vsx2::Hoxa10 OFF	2.09958	-2.97917								Jaws2	ON	-5.20526	-7.70913								M2	PRE EMG DTR	6.87749	0.593971
M1	SC Vsx2::Hoxa10 OFF	3.77938	-3.04284								Jaws2	ON	-3.77508	-2.83654								M2	PRE EMG DTR	8.31643	0.558674
M1	SC Vsx2::Hoxa10 OFF	3.24829	0.443233								Jaws2	ON	-2.28167	-4.44574								M2	PRE EMG DTR	6.16855	1.28933
M1	SC Vsx2::Hoxa10 OFF	-0.744367	3.05084								Jaws2	ON	-1.98287	-2.93805								M2	PRE EMG DTR	6.93797	0.463911
M1	SC Vsx2::Hoxa10 OFF	3.82086	0.234432								Jaws2	ON	-4.3741	-0.559382								M2	PRE EMG DTR	7.10955	-0.598456
M1	SC Vsx2::Hoxa10 OFF	1.98126	-2.31614								Jaws2	ON	-3.18535	-1.1944								M2	PRE EMG DTR	5.99272	-2.88393
M1	SC Vsx2::Hoxa10 OFF	3.46009	-3.9573								Jaws2	ON	-2.46073	-1.54999								M2	PRE EMG DTR	6.02799	-2.6146
M1	SC Vsx2::Hoxa10 OFF	1.41939	-2.53777								Jaws2	ON	-2.68886	-3.14881								M2	PRE EMG DTR	4.64977	-3.29132
M1	SC Vsx2::Hoxa10 OFF	2.61317	-2.67397								Jaws2	OFF	-3.58355	-3.70632								M2	PRE EMG DTR	7.80222	0.521607
M1	SC Vsx2::Hoxa10 OFF	0.287429	-1.61299								Jaws2	OFF	-3.43363	-3.41588								M2	PRE EMG DTR	6.4458	-2.97625
M1	SC Vsx2::Hoxa10 OFF	3.00362	-0.260302								Jaws2	OFF	-3.72911	-4.16551								M2	PRE EMG DTR	5.27772	-2.25418
M1	SC Vsx2::Hoxa10 OFF	2.32492	-1.82181								Jaws2	OFF	-3.84696	-2.96655								M2	PRE EMG DTR	6.48829	-2.72107
M1	SC Vsx2::Hoxa10 OFF	1.28713	-1.33477								Jaws2	OFF	-2.94865	-3.1644								M2	PRE EMG DTR	7.05389	1.31506
M1	SC Vsx2::Hoxa10 OFF	-0.00348242	-0.621571								Jaws2	OFF	-4.15632	-4.4156								M2	PRE EMG DTR	6.32774	-0.426739
M1	SC Vsx2::Hoxa10 OFF	-0.0268985	0.484852								Jaws2	OFF	-3.77215	-6.94739								M2	PRE EMG DTR	6.94087	0.50386
M1	SC Vsx2::Hoxa10 OFF	4.96505	-1.29236								Jaws2	OFF	-3.36049	-4.50673								M2	PRE EMG DTR	6.96211	1.00962
M1	SC Vsx2::Hoxa10 OFF	2.77994	0.213184								Jaws2	OFF	-3.92964	-2.78711								M2	PRE EMG DTR	5.47683	-2.21684
M1	SC Vsx2::Hoxa10 OFF	3.17629	1.18173								Jaws2	OFF	-2.71942	-1.56304								M2	PRE EMG DTR	7.61121	-0.437996
M1	SC Vsx2::Hoxa10 OFF	2.22457	2.4206								Jaws2	OFF	-3.01958	-3.59361								M2	PRE EMG DTR	9.73073	0.367939
M1	SC Vsx2::Hoxa10 OFF	0.962023	4.4134								Jaws2	OFF	-2.36531	-4.86895								M2	PRE EMG DTR	5.95334	-1.57892
M1	SC Vsx2::Hoxa10 OFF	4.71858	2.4653								Jaws2	OFF	-4.09624	-3.82027								M2	PRE EMG DTR	5.87258	-4.89804
M1	SC Vsx2::Hoxa10 OFF	5.26357	-0.461838								Jaws2	OFF	-3.11535	-3.66067								M2	PRE EMG DTR	5.463	-1.57671
M1	SC Vsx2::Hoxa10 OFF	3.89231	-2.15836								Jaws2	OFF	-3.63368	-3.58925								M2	PRE EMG DTR	8.51321	0.848261
M1	SC Vsx2::Hoxa10 OFF	4.49007	0.0693263								Jaws2	OFF	-2.71872	-4.06054								M2	PRE EMG DTR	4.93431	-2.72913
M1	SC Vsx2::Hoxa10 OFF	5.43192	0.482437								Jaws2	OFF	-4.29001	-5.0426								M2	PRE EMG DTR	1.51088	-2.89896
M1	SC Vsx2::Hoxa10 OFF	6.25289	1.21988								Jaws2	OFF	-4.49512	-6.455								M2	PRE EMG DTR	0.967451	-4.37076
M1	SC Vsx2::Hoxa10 OFF	5.61349	2.84858								Jaws2	ON	-4.48193	-7.67713								M2	PRE EMG DTR	0.906537	-5.70247
M1	SC Vsx2::Hoxa10 OFF	5.59574	0.256107								Jaws2	ON	-5.62129	-7.85189								M2	PRE EMG DTR	1.50603	-2.47225
M1	SC Vsx2::Hoxa10 OFF	5.12988	1.13085								Jaws2	ON	-5.06479	-5.75403								M2	PRE EMG DTR	2.05228	-6.0005
M1	SC Vsx2::Hoxa10 OFF	2.48092	6.16293								Jaws2	ON	-4.21437	-5.63458								M2	PRE EMG DTR	1.09069	-5.01142
M1	SC Vsx2::Hoxa10 OFF	5.02137	3.43959								Jaws2	ON	-3.51376	-6.65091								M2	PRE EMG DTR	3.19886	-1.69646
M2	Uninjured before CNO	-3.93869	-2.37286								Jaws2	ON	-4.10497	-9.40612								M2	PRE EMG DTR	1.82496	-1.77819
M2	Uninjured before CNO	-3.91882	-1.701								Jaws2	ON	-4.44763	-6.66684								M2	PRE EMG DTR	2.79554	-1.75094
M2	Uninjured before CNO	-4.54469	4.84707								Jaws_3	ON	-1.33524	0.891653								M2	PRE EMG DTR	3.66119	0.548335
M2	Uninjured before CNO	-0.182626	6.21205								Jaws_3	ON	-1.96545	1.57622								M2	PRE EMG DTR	2.40471	-0.769248
M2	Uninjured before CNO	-2.55234	-3.02959								Jaws_3	ON	-0.221145	-0.568898								M2	PRE EMG DTR	1.8564	-1.22519
M2	Uninjured before CNO	-2.63348	-3.61338								Jaws_3	ON	0.649227	1.17917								M2	PRE EMG DTR	3.74588	-0.365727
M2	Uninjured before CNO	-2.98116	-1.66511								Jaws_3	ON	1.39932	-0.91905								M2	PRE EMG DTR	3.37284	-1.62112
M2	Uninjured before CNO	-3.70757	-1.43052								Jaws_3	ON	1.2488	0.183355								M2	PRE EMG DTR	-0.0373883	-2.7294
M2	Uninjured before CNO	-3.09496	-0.674502								Jaws_3	ON	2.36694	-2.11632								M2	PRE EMG DTR	1.59077	-3.63382
M2	Uninjured before CNO	-4.39326	-1.67962								Jaws_3	ON	1.12299	-5.1323								M2	PRE EMG DTR	2.06561	-1.34621
M2	Uninjured before CNO	-3.46675	-1.19244								Jaws_3	ON	0.696369	-3.80558								M2	PRE EMG DTR	4.61484	-0.603063
M2	Uninjured before CNO	-2.66534	1.43587								Jaws_3	ON	1.16591	-3.63674								M2	PRE EMG DTR	1.4904	-4.17916
M2	Uninjured before CNO	-3.50247	-0.421026								Jaws_3	OFF	-0.197178	-5.55808								M2	PRE EMG DTR	1.61084	-2.80789
M2	Uninjured before CNO	-1.6779	-0.4675								Jaws_3	OFF	1.40352	0.187236								M2	PRE EMG DTR	4.92432	-2.13615
M2	Uninjured before CNO	-0.980217	1.29825								Jaws_3	OFF	-0.176349	-1.12762								M2	PRE EMG DTR	5.15035	-1.55641
M2	Uninjured before CNO	-4.83333	4.22332								Jaws_3	OFF	1.34693	-0.240988								M2	PRE EMG DTR	3.72945	-2.93356
M2	Uninjured before CNO	-4.67048	9.55618								Jaws_3	OFF	1.08599	-2.55042								M2	PRE EMG DTR	6.19245	-0.453441
M2	Uninjured before CNO	-4.20828	-2.3549								Jaws_3	OFF	-0.0610426	-2.74391								M2	PRE EMG DTR	1.4737	-0.856498
M2	Uninjured before CNO	-4.86403	-2.8484								Jaws_3	OFF	0.109541	-1.20673								M2	PRE EMG DTR	1.69117	-0.0519554
M2	Uninjured before CNO	-4.51832	-3.41841								Jaws_3	OFF	1.98409	-2.65906								M2	PRE EMG DTR	3.589	3.18082
M2	Uninjured before CNO	-4.63981	-1.37749								Jaws_3	OFF	-0.217128	-2.40586								M2	PRE EMG DTR	4.68119	-1.34134
M2	Uninjured before CNO	-4.79993	-2.1088								Jaws_3	OFF	0.568599	-3.88659								M2	PRE EMG DTR	0.894572	-5.24373
M2	Uninjured before CNO	-13.3001	1.23391								Jaws_3	OFF	-0.14632	-6.06038								M2	PRE EMG DTR	2.76788	-2.99931
M2	Uninjured before CNO	-13.2073	2.78916								Jaws_3	OFF	-1.16544	-6.11304								M2	PRE EMG DTR	3.09789	-2.80837
M2	Uninjured before CNO	-7.94091	-3.66184								Jaws_3	OFF	0.363595	-3.03487								M2	PRE EMG DTR	4.20479	-1.42144
M2	Uninjured before CNO	-5.59253	-3.96795								Jaws_3	OFF	-1.42024	-0.936797								M2	PRE EMG DTR	1.50812	-4.51673
M2	Uninjured before CNO	-5.57947	-0.918722								Jaws_3	OFF	-1.5223	-2.8258								M3	PRE EMG DTR	-3.69415	-4.18844
M2	Uninjured before CNO	-5.466	-1.01755								Jaws_3	OFF	-1.55589	-3.13073								M3	PRE EMG DTR	-4.06711	-1.52783
M2	Uninjured before CNO	-5.12824	-1.30661								Jaws_3	OFF	-0.519592	-0.630776								M3	PRE EMG DTR	-3.36158	-2.58251
M2	Uninjured before CNO	-3.521	-1.58944								Jaws_3	OFF	-0.752094	0.237222								M3	PRE EMG DTR	-2.95447	-1.23427
M2	Uninjured before CNO	-5.06904	-0.316191								Jaws_3	OFF	-1.93753	1.79024								M3	PRE EMG DTR	-2.94853	-0.615703
M2	Uninjured before CNO	-4.62195	0.226878								Jaws_3	OFF	0.56556	-2.22617								M3	PRE EMG DTR	-4.42601	-2.93522
M2	Uninjured before CNO	-6.05668	-0.601988								Jaws_3	OFF	0.269343	-3.04119								M3	PRE EMG DTR	-4.06499	-1.59789
M2	Uninjured before CNO	-7.6275	-1.25093								Jaws_3	ON	-1.87647	-3.31647								M3	PRE EMG DTR	-3.79451	-1.83742
M2	Uninjured before CNO	-6.53133	1.47644								Jaws_3	ON	-1.55609	-4.78194								M3	PRE EMG DTR	-3.31732	-1.90048
M2	Uninjured before CNO	-11.4382	7.74109								Jaws_3	ON	-0.204548	-3.07928								M3	PRE EMG DTR	-2.2586	0.597452
M2	Uninjured before CNO	-3.71937	-1.10449								Jaws_3	ON	-0.586244	-3.51437								M3	PRE EMG DTR	-3.18964	-2.16664
M2	Uninjured before CNO	-2.75217	-2.00352								Jaws_3	ON	0.380537	-3.87675								M3	PRE EMG DTR	-4.11808	-2.42861
M2	Uninjured before CNO	-2.69229	-3.07814								Jaws_3	ON	-0.151012	-4.85968								M3	PRE EMG DTR	-3.46673	-2.09553
M2	SC Vsx2::Hoxa10 OFF	-4.47801	-1.69017								Jaws_3	ON	-1.16385	-5.58097								M3	PRE EMG DTR	-0.753694	-0.487173
M2	SC Vsx2::Hoxa10 OFF	-8.00829	6.04464								Jaws_3	ON	-1.67365	-8.03086								M3	PRE EMG DTR	-4.06966	-2.71125
M2	SC Vsx2::Hoxa10 OFF	-10.654	0.0698758								Jaws_3	ON	-1.76301	-0.507877								M3	PRE EMG DTR	-4.40356	-4.17907
M2	SC Vsx2::Hoxa10 OFF	-4.63143	-3.98561								Jaws_3	ON	-1.94414	-0.73108								M3	PRE EMG DTR	-3.1829	-3.10811
M2	SC Vsx2::Hoxa10 OFF	-3.60812	-2.76706								Jaws_3	ON	-3.46359	-0.794547								M3	PRE EMG DTR	-4.59197	-1.1135
M2	SC Vsx2::Hoxa10 OFF	-2.99978	-3.81459								Jaws_3	ON	-2.33365	-1.25123								M3	PRE EMG DTR	-4.77137	-1.96551
M2	SC Vsx2::Hoxa10 OFF	-5.56445	-2.37559								Jaws_3	ON	-2.58098	-0.164051								M3	PRE EMG DTR	-4.77654	-2.56519
M2	SC Vsx2::Hoxa10 OFF	-6.95441	-0.782091								Jaws_3	ON	-0.826165	-1.49227								M3	PRE EMG DTR	-3.27531	-3.0969
M2	SC Vsx2::Hoxa10 OFF	-11.2989	-0.125412								Jaws_3	ON	-0.680484	-1.29485								M3	PRE EMG DTR	-6.63596	-1.79461
M2	SC Vsx2::Hoxa10 OFF	-7.11511	1.13591								Jaws_3	ON	-3.42684	-2.62492								M3	PRE EMG DTR	-4.83014	-1.55442
M2	SC Vsx2::Hoxa10 OFF	-3.58289	-3.66884								Jaws_3	ON	-2.98452	-5.71004								M3	PRE EMG DTR	-3.60061	-1.36486
M2	SC Vsx2::Hoxa10 OFF	-5.09742	3.01193								Jaws_3	ON	-2.69068	-3.09073								M3	PRE EMG DTR	-4.29702	-2.86891
M2	SC Vsx2::Hoxa10 OFF	-6.4623	4.63084								Jaws_3	OFF	-5.46607	-7.17317								M3	PRE EMG DTR	-5.45573	-2.66665
M2	SC Vsx2::Hoxa10 OFF	-4.55149	-5.038								Jaws_3	OFF	-2.95001	-0.55749								M3	PRE EMG DTR	-4.8241	-3.15244
M2	SC Vsx2::Hoxa10 OFF	-4.30068	-0.536555								Jaws_3	OFF	-2.71063	-0.427491								M3	PRE EMG DTR	-5.33543	1.34859
M2	SC Vsx2::Hoxa10 OFF	-2.03497	-3.25428								Jaws_3	OFF	-3.06807	-1.55541								M3	PRE EMG DTR	-3.2745	-1.61406
M2	SC Vsx2::Hoxa10 OFF	-2.33371	-2.20168								Jaws_3	OFF	-2.35778	-1.73151								M3	PRE EMG DTR	-5.68991	-2.86802
M2	SC Vsx2::Hoxa10 OFF	-3.66562	1.45519								Jaws_3	OFF	-3.04	-3.39047								M3	PRE EMG DTR	-6.65903	-3.00438
M2	SC Vsx2::Hoxa10 OFF	-0.607744	5.9821								Jaws_3	OFF	-2.01805	-3.60069								M3	PRE EMG DTR	-1.5121	-1.63515
M2	SC Vsx2::Hoxa10 OFF	-4.58633	-1.36581								Jaws_3	OFF	-2.154	-1.21965								M3	PRE EMG DTR	-4.543	-1.04855
M2	SC Vsx2::Hoxa10 OFF	-4.99551	1.95167								Jaws_3	OFF	-3.27689	-3.78498								M3	PRE EMG DTR	-6.42902	-4.78533
M3	Uninjured before CNO	1.32538	0.147998								Jaws_3	OFF	-2.76445	-3.61716								M3	PRE EMG DTR	-6.43313	-3.27364
M3	Uninjured before CNO	-0.835277	2.67511								Jaws_3	OFF	-1.56957	-4.96417								M3	PRE EMG DTR	-4.98805	-1.42651
M3	Uninjured before CNO	-5.95746	-1.3724								Jaws_3	OFF	-3.66706	-5.69553								M3	PRE EMG DTR	-5.122	-0.925199
M3	Uninjured before CNO	-0.0946231	-2.3802								Jaws_3	OFF	-4.61494	-3.82134								M4	PRE EMG DTR	-2.79425	-1.83585
M3	Uninjured before CNO	2.96052	2.56825								Jaws_3	OFF	-2.99284	-3.40401								M4	PRE EMG DTR	-1.90067	1.19567
M3	Uninjured before CNO	2.86522	0.580859								Jaws_3	OFF	-2.26438	-2.47802								M4	PRE EMG DTR	0.60826	1.08396
M3	Uninjured before CNO	2.05731	0.764861								Jaws_3	OFF	-2.85423	-3.3259								M4	PRE EMG DTR	-2.98814	2.25156
M3	Uninjured before CNO	1.67856	1.17745								Jaws_3	ON	-2.02323	-2.78242								M4	PRE EMG DTR	-3.17926	-0.512993
M3	Uninjured before CNO	2.99719	-0.539849								Jaws_3	ON	-1.83378	-2.24729								M4	PRE EMG DTR	-4.78659	1.18766
M3	Uninjured before CNO	0.666019	-1.20773								Jaws_3	ON	-1.88736	-0.531202								M4	PRE EMG DTR	-4.12473	0.0379507
M3	Uninjured before CNO	0.522281	6.6398								Jaws_3	ON	-2.24291	-1.01675								M4	PRE EMG DTR	-0.961675	0.213652
M3	Uninjured before CNO	2.47982	-2.7614								Jaws_3	ON	-2.86787	-2.97008								M4	PRE EMG DTR	-3.60623	1.55473
M3	Uninjured before CNO	1.13131	1.90601								Jaws_3	ON	-2.9368	-3.79047								M4	PRE EMG DTR	-3.65583	-0.625661
M3	Uninjured before CNO	-0.659257	1.13551								Jaws_3	ON	-3.19817	-5.17067								M4	PRE EMG DTR	-3.46766	0.743645
M3	Uninjured before CNO	-0.646848	1.06767								Jaws_3	ON	-1.73393	-4.76105								M4	PRE EMG DTR	-2.33874	0.0573776
M3	Uninjured before CNO	2.74935	0.237167								Jaws_3	ON	-1.59034	-4.03427								M4	PRE EMG DTR	-3.42181	1.17665
M3	Uninjured before CNO	1.37808	1.9793								Jaws_3	ON	-1.29874	-5.7505								M4	PRE EMG DTR	-4.51065	1.69733
M3	Uninjured before CNO	0.7395	0.23958								Jaws_3	ON	-3.15915	-4.71885								M4	PRE EMG DTR	-4.76094	1.1899
M3	Uninjured before CNO	2.38994	3.70057								Jaws_3	ON	-2.87481	-6.06378								M4	PRE EMG DTR	-5.56936	1.86747
M3	Uninjured before CNO	0.225267	1.23779								Jaws_3	ON	-3.36357	-6.62653								M4	PRE EMG DTR	-3.91414	-0.989472
M3	Uninjured before CNO	-0.139267	4.06329								Jaws_1	ON	3.99385	0.213759								M4	PRE EMG DTR	-3.96414	1.22449
M3	Uninjured before CNO	3.43883	4.66923								Jaws_1	ON	3.73356	-1.42938								M4	PRE EMG DTR	-3.86077	1.81756
M3	Uninjured before CNO	4.25987	1.14522								Jaws_1	ON	3.70204	-3.88278								M4	PRE EMG DTR	-2.70941	1.04739
M3	Uninjured before CNO	1.69559	1.86671								Jaws_1	ON	3.58184	-1.31436								M4	PRE EMG DTR	-3.2863	0.47475
M3	Uninjured before CNO	0.916965	1.48178								Jaws_1	ON	4.32246	-2.30935								M4	PRE EMG DTR	-1.13304	3.26366
M3	Uninjured before CNO	-0.602967	0.16022								Jaws_1	ON	4.28784	-2.7083								M4	PRE EMG DTR	-3.21262	4.26613
M3	Uninjured before CNO	0.262534	4.7866								Jaws_1	ON	4.2373	-4.02195								M4	PRE EMG DTR	-3.34784	1.24572
M3	Uninjured before CNO	0.0376305	0.269463								Jaws_1	ON	4.92571	-0.354735								M4	PRE EMG DTR	1.59817	-0.577056
M3	Uninjured before CNO	-1.53464	-0.645513								Jaws_1	ON	5.16877	-2.31207								M4	PRE EMG DTR	2.25176	0.586262
M3	Uninjured before CNO	-1.69434	6.11923								Jaws_1	ON	2.28024	-9.57328								M4	PRE EMG DTR	-4.1506	0.388744
M3	Uninjured before CNO	-0.756251	2.60549								Jaws_1	OFF	1.83155	-8.64123								M4	PRE EMG DTR	-0.647851	-1.48289
M3	Uninjured before CNO	-1.54188	0.678331								Jaws_1	OFF	3.39655	1.33675								M4	PRE EMG DTR	-2.85317	1.12895
M3	Uninjured before CNO	-0.936411	1.16428								Jaws_1	OFF	3.96398	4.74346								M4	PRE EMG DTR	-1.88192	0.25103
M3	Uninjured before CNO	-0.0570524	3.19296								Jaws_1	OFF	3.57363	3.48236								M4	PRE EMG DTR	-0.746094	0.275778
M3	Uninjured before CNO	-0.42137	1.4498								Jaws_1	OFF	2.8523	1.43357								M4	PRE EMG DTR	-2.19007	3.12012
M3	Uninjured before CNO	-0.451985	1.31872								Jaws_1	OFF	0.906125	-2.74849								M4	PRE EMG DTR	-0.423208	0.0659901
M3	Uninjured before CNO	0.0239421	0.95601								Jaws_1	OFF	4.77432	0.861465								M4	PRE EMG DTR	-2.59568	0.644067
M3	Uninjured before CNO	-0.905804	0.710431								Jaws_1	OFF	5.98609	-0.045015								M4	PRE EMG DTR	-0.423418	0.214424
M3	Uninjured before CNO	-0.37528	2.45224								Jaws_1	OFF	3.39517	-3.31599								M4	PRE EMG DTR	0.00422266	1.9694
M3	SC Vsx2::Hoxa10 OFF	-4.05162	-1.64976								Jaws_1	OFF	3.78256	0.292169								M4	PRE EMG DTR	-3.40563	3.11707
M3	SC Vsx2::Hoxa10 OFF	-1.20596	0.284851								Jaws_1	OFF	3.28778	-5.9727								M4	PRE EMG DTR	-1.5414	2.68836
M3	SC Vsx2::Hoxa10 OFF	-1.22007	-0.592433								Jaws_1	OFF	2.8969	0.467043								M4	PRE EMG DTR	-2.88195	0.180728
M3	SC Vsx2::Hoxa10 OFF	-3.01569	0.96032								Jaws_1	OFF	4.70007	1.23737								M4	PRE EMG DTR	-3.33049	0.180744
M3	SC Vsx2::Hoxa10 OFF	-1.61958	-2.48001								Jaws_1	OFF	5.02019	-2.9871								M4	PRE EMG DTR	-2.30296	0.811788
M3	SC Vsx2::Hoxa10 OFF	0.0250339	4.24253								Jaws_1	OFF	3.91539	-1.73627								M4	PRE EMG DTR	-2.28042	1.49018
M3	SC Vsx2::Hoxa10 OFF	1.81568	0.107423								Jaws_1	OFF	3.74501	-1.58702								M4	PRE EMG DTR	-5.49887	0.0081308
M3	SC Vsx2::Hoxa10 OFF	1.24281	3.49481								Jaws_1	OFF	4.31856	-0.985125								M4	PRE EMG DTR	-2.93956	0.30344
M3	SC Vsx2::Hoxa10 OFF	-0.907235	4.50291								Jaws_1	OFF	4.67956	-2.17078								M4	PRE EMG DTR	1.28125	2.90597
M3	SC Vsx2::Hoxa10 OFF	-2.37162	-0.0445979								Jaws_1	OFF	5.54401	-1.83314								M4	PRE EMG DTR	-1.57161	-0.319033
M3	SC Vsx2::Hoxa10 OFF	-0.0784965	-0.257009								Jaws_1	OFF	5.80622	0.108781								M5	PRE EMG DTR	-6.03885	0.93069
M3	SC Vsx2::Hoxa10 OFF	0.403491	-1.48415								Jaws_1	OFF	4.7042	-3.5088								M5	PRE EMG DTR	-4.42267	-3.07899
M3	SC Vsx2::Hoxa10 OFF	-0.121537	-5.97002								Jaws_1	OFF	2.91986	-4.86055								M5	PRE EMG DTR	-1.65508	-1.39533
M3	SC Vsx2::Hoxa10 OFF	-0.502712	-5.64491								Jaws_1	OFF	5.40439	3.88094								M5	PRE EMG DTR	-2.03667	-0.249091
M3	SC Vsx2::Hoxa10 OFF	-1.3211	0.397151								Jaws_1	OFF	3.52347	-1.26067								M5	PRE EMG DTR	-3.59522	-2.78086
M3	SC Vsx2::Hoxa10 OFF	-2.24325	0.226078								Jaws_1	OFF	3.27016	-2.16856								M5	PRE EMG DTR	-4.45319	-2.83499
M3	SC Vsx2::Hoxa10 OFF	-0.0153611	-0.140422								Jaws_1	OFF	5.3486	-1.64312								M5	PRE EMG DTR	-4.68152	-2.28217
M3	SC Vsx2::Hoxa10 OFF	0.59738	-0.865309								Jaws_1	OFF	5.72331	-3.87677								M5	PRE EMG DTR	-4.46282	-1.7906
M3	SC Vsx2::Hoxa10 OFF	-0.589673	0.973241								Jaws_1	OFF	5.17775	-0.318124								M5	PRE EMG DTR	-3.78324	-1.63076
M3	SC Vsx2::Hoxa10 OFF	1.07539	3.98715								Jaws_1	OFF	6.17183	-0.668036								M5	PRE EMG DTR	-4.60342	-1.62721
M3	SC Vsx2::Hoxa10 OFF	-1.83727	2.02787								Jaws_1	OFF	5.58374	-1.82318								M5	PRE EMG DTR	-4.31911	-1.44519
M3	SC Vsx2::Hoxa10 OFF	-2.6086	2.66948								Jaws_1	OFF	4.78218	-0.999711								M5	PRE EMG DTR	-5.25231	-1.71652
M3	SC Vsx2::Hoxa10 OFF	-0.9975	1.34478								Jaws_1	OFF	5.367	0.0915436								M5	PRE EMG DTR	-2.206	0.294224
M3	SC Vsx2::Hoxa10 OFF	0.612539	-0.765506								Jaws_1	OFF	5.8804	-1.89151								M5	PRE EMG DTR	-3.94038	-1.69616
M3	SC Vsx2::Hoxa10 OFF	-0.129829	1.04247								Jaws_1	ON	5.80208	-2.9004								M5	PRE EMG DTR	-2.12065	-0.442607
M3	SC Vsx2::Hoxa10 OFF	1.57401	-2.12823								Jaws_1	ON	5.11318	-4.23106								M5	PRE EMG DTR	-3.01381	-2.37628
M3	SC Vsx2::Hoxa10 OFF	1.79218	-4.33059								Jaws_1	ON	5.42587	-0.306821								M5	PRE EMG DTR	-2.31948	-2.40838
M3	SC Vsx2::Hoxa10 OFF	0.411266	-3.42257								Jaws_1	ON	6.12048	-0.806495								M5	PRE EMG DTR	-2.53041	-1.11223
M4	Uninjured before CNO	1.36256	-3.92865								Jaws_1	ON	5.44999	-2.38017								M5	PRE EMG DTR	-6.75907	-0.836246
M4	Uninjured before CNO	1.09525	-4.88989								Jaws_1	ON	5.11036	-1.38069								M5	PRE EMG DTR	-3.01511	-2.56224
M4	Uninjured before CNO	-0.48549	-2.7956								Jaws_1	ON	5.47403	-2.84435								M5	PRE EMG DTR	-4.93173	-2.52753
M4	Uninjured before CNO	3.1843	-4.07967								Jaws_1	ON	4.62052	0.470817								M5	PRE EMG DTR	-2.90401	-2.39916
M4	Uninjured before CNO	0.885985	-3.99776								Jaws_1	ON	6.47694	-1.7471								M5	PRE EMG DTR	-5.22612	-1.10895
M4	Uninjured before CNO	-2.97176	2.06961								Jaws_1	ON	5.78017	-1.13089								M5	PRE EMG DTR	-3.31874	-2.33122
M4	Uninjured before CNO	-10.4605	-0.232763								Jaws_1	ON	6.07211	-1.75599								M5	PRE EMG DTR	-3.2425	-1.40734
M4	Uninjured before CNO	-1.47434	-1.31237								Jaws_1	ON	5.44769	-1.04304								M5	PRE EMG DTR	-3.42972	-1.23808
M4	Uninjured before CNO	-1.32345	-3.31505								Jaws_1	ON	5.29944	-1.26012								M5	PRE EMG DTR	-3.71434	-1.69452
M4	Uninjured before CNO	-4.35295	4.25286								Jaws_1	ON	6.33845	-1.26783								M5	PRE EMG DTR	-0.950145	-1.97833
M4	Uninjured before CNO	-7.04138	3.14322								Jaws_1	ON	6.25269	0.059357								M7	PRE EMG no_DTR	0.365239	2.18068
M4	Uninjured before CNO	-2.63749	-3.31323								Jaws_1	ON	4.9809	-0.81754								M7	PRE EMG no_DTR	3.78512	-0.756783
M4	Uninjured before CNO	0.297786	-6.85327								Jaws_1	ON	3.60973	-2.67382								M7	PRE EMG no_DTR	3.94124	-1.44418
M4	Uninjured before CNO	0.281848	-2.11006								Jaws_1	ON	-4.83731	1.81191								M7	PRE EMG no_DTR	4.667	-2.46946
M4	Uninjured before CNO	-1.11323	0.856025								Jaws_1	ON	-4.6185	2.93734								M7	PRE EMG no_DTR	4.35425	0.125835
M4	Uninjured before CNO	-2.7481	-1.33094								Jaws_1	ON	-5.06292	-0.430313								M7	PRE EMG no_DTR	4.41822	-0.514495
M4	Uninjured before CNO	-2.83206	-5.55809								Jaws_1	ON	-5.14726	-0.652849								M7	PRE EMG no_DTR	3.96295	-0.313434
M4	Uninjured before CNO	-1.70556	-3.69344								Jaws_1	ON	-5.5199	0.751467								M7	PRE EMG no_DTR	3.69863	0.515953
M4	Uninjured before CNO	-1.83125	-3.14768								Jaws_1	ON	-4.40955	0.53019								M7	PRE EMG no_DTR	4.66847	-0.730839
M4	Uninjured before CNO	3.03108	-2.77961								Jaws_1	ON	-4.93715	-1.92468								M7	PRE EMG no_DTR	4.16009	2.69754
M4	Uninjured before CNO	0.531918	-0.0798542								Jaws_1	ON	-5.55553	-0.617075								M7	PRE EMG no_DTR	4.42958	-0.726775
M4	Uninjured before CNO	0.701674	2.53878								Jaws_1	ON	-4.80421	3.37309								M7	PRE EMG no_DTR	3.73669	0.0393419
M4	Uninjured before CNO	1.16314	2.49853								Jaws_1	ON	-4.47147	0.180389								M7	PRE EMG no_DTR	4.44527	-0.502527
M4	Uninjured before CNO	1.76725	1.6861								Jaws_1	ON	-4.77905	-14.9958								M7	PRE EMG no_DTR	2.7483	2.08226
M4	Uninjured before CNO	-0.732452	-2.20155								Jaws_1	ON	-4.7932	3.62223								M7	PRE EMG no_DTR	3.56696	-2.049
M4	Uninjured before CNO	0.827676	-2.5184								Jaws_1	OFF	-3.19049	5.39587								M7	PRE EMG no_DTR	-1.05536	-4.7674
M4	Uninjured before CNO	-1.24869	9.83469								Jaws_1	OFF	-3.98519	5.94184								M7	PRE EMG no_DTR	0.895556	-1.67173
M4	Uninjured before CNO	-1.1278	-0.86447								Jaws_1	OFF	-3.0549	5.64335								M7	PRE EMG no_DTR	0.0245496	-3.95931
M4	Uninjured before CNO	1.63982	-4.822								Jaws_1	OFF	-4.78479	0.240122								M7	PRE EMG no_DTR	0.10088	-3.30373
M4	Uninjured before CNO	1.73594	-5.57583								Jaws_1	OFF	-6.62282	0.482015								M7	PRE EMG no_DTR	0.532881	-0.875835
M4	Uninjured before CNO	-0.151942	4.34102								Jaws_1	OFF	-4.67428	4.5262								M7	PRE EMG no_DTR	0.898934	-3.74313
M4	Uninjured before CNO	-1.79611	0.499185								Jaws_1	OFF	-4.97515	1.33979								M7	PRE EMG no_DTR	0.899892	-2.63721
M4	Uninjured before CNO	-2.52863	3.21946								Jaws_1	OFF	-5.76778	1.70877								M7	PRE EMG no_DTR	0.785725	-2.66379
M4	SC Vsx2::Hoxa10 OFF	2.65992	-0.172879								Jaws_1	OFF	-5.2327	-2.05233								M7	PRE EMG no_DTR	0.0171999	-2.00787
M4	SC Vsx2::Hoxa10 OFF	1.89867	-0.233165								Jaws_1	OFF	-7.33933	-1.66461								M7	PRE EMG no_DTR	2.59575	-2.76012
M4	SC Vsx2::Hoxa10 OFF	4.4387	-0.793973								Jaws_1	OFF	-6.05661	5.25031								M7	PRE EMG no_DTR	0.822627	-2.57576
M4	SC Vsx2::Hoxa10 OFF	2.1728	1.45887								Jaws_1	OFF	-5.63297	1.2215								M7	PRE EMG no_DTR	1.47452	-2.59409
M4	SC Vsx2::Hoxa10 OFF	-0.319218	3.34566								Jaws_1	OFF	-4.61294	0.642275								M7	PRE EMG no_DTR	0.988875	-1.47031
M4	SC Vsx2::Hoxa10 OFF	-2.85853	-0.917717								Jaws_1	OFF	-4.69989	0.122949								M7	PRE EMG no_DTR	1.57901	-2.37047
M4	SC Vsx2::Hoxa10 OFF	3.32062	1.32075								Jaws_1	OFF	-4.84306	0.13736								M8	PRE EMG no_DTR	2.25865	-0.53746
M4	SC Vsx2::Hoxa10 OFF	4.62802	-0.1808								Jaws_1	OFF	-6.22547	-0.0746252								M8	PRE EMG no_DTR	-2.02812	-4.68881
M4	SC Vsx2::Hoxa10 OFF	0.918674	3.75233								Jaws_1	OFF	-6.18872	1.38102								M8	PRE EMG no_DTR	-0.800593	-5.35745
M4	SC Vsx2::Hoxa10 OFF	2.32838	-0.0553235								Jaws_1	OFF	-4.745	2.40836								M8	PRE EMG no_DTR	-0.642032	-2.65695
M4	SC Vsx2::Hoxa10 OFF	2.89389	-0.856311								Jaws_1	OFF	-6.6894	1.86431								M8	PRE EMG no_DTR	-1.45307	-2.91476
M4	SC Vsx2::Hoxa10 OFF	3.78241	0.263776								Jaws_1	OFF	-5.69547	-5.52434								M8	PRE EMG no_DTR	0.395223	-0.343085
M4	SC Vsx2::Hoxa10 OFF	2.27493	0.0437355								Jaws_1	OFF	-4.87472	6.06637								M8	PRE EMG no_DTR	3.38715	2.11844
M4	SC Vsx2::Hoxa10 OFF	1.61486	8.05136								Jaws_1	OFF	-4.64375	5.10516								M8	PRE EMG no_DTR	-0.36478	-1.19444
M4	SC Vsx2::Hoxa10 OFF	2.87184	-0.482764								Jaws_1	OFF	-4.2216	-0.97256								M8	PRE EMG no_DTR	0.850706	2.49614
M4	SC Vsx2::Hoxa10 OFF	4.0001	0.385701								Jaws_1	OFF	-4.5083	0.868192								M8	PRE EMG no_DTR	0.261786	0.343582
M4	SC Vsx2::Hoxa10 OFF	4.32012	0.0272344								Jaws_1	OFF	-4.32078	0.811077								M8	PRE EMG no_DTR	-1.05348	-0.751942
M4	SC Vsx2::Hoxa10 OFF	4.44283	-0.841145								Jaws_1	OFF	-6.0506	0.149842								M8	PRE EMG no_DTR	0.0523269	-2.43733
M4	SC Vsx2::Hoxa10 OFF	2.55005	3.9531								Jaws_1	OFF	-6.18067	1.79107								M8	PRE EMG no_DTR	-0.567488	-1.10118
M4	SC Vsx2::Hoxa10 OFF	2.5177	2.74897								Jaws_1	OFF	-5.68342	1.4972								M8	PRE EMG no_DTR	0.665871	0.865466
M4	SC Vsx2::Hoxa10 OFF	-1.36978	2.23633								Jaws_1	OFF	-5.34848	1.15594								M8	PRE EMG no_DTR	-0.697145	-0.248357
M4	SC Vsx2::Hoxa10 OFF	3.85476	0.0632477								Jaws_1	OFF	-4.69535	2.86711								M8	PRE EMG no_DTR	0.805638	-0.125502
M4	SC Vsx2::Hoxa10 OFF	1.78201	1.82723								Jaws_1	OFF	-4.06397	2.28718								M8	PRE EMG no_DTR	-0.000126108	1.3327
M4	SC Vsx2::Hoxa10 OFF	2.60266	4.35526								Jaws_1	OFF	-5.23764	-0.120155								M8	PRE EMG no_DTR	-1.02678	-1.13936
M4	SC Vsx2::Hoxa10 OFF	2.0893	0.660393								Jaws_1	OFF	-5.30985	0.408976								M8	PRE EMG no_DTR	-1.29138	-4.05427
M4	SC Vsx2::Hoxa10 OFF	1.82024	0.652288								Jaws_1	OFF	-4.191	-1.39447								M8	PRE EMG no_DTR	-0.444542	-5.57587
M4	SC Vsx2::Hoxa10 OFF	3.12798	-0.137585								Jaws_1	OFF	-3.88793	2.66574								M8	PRE EMG no_DTR	-1.02995	-3.48745
M4	SC Vsx2::Hoxa10 OFF	0.77878	7.51121								Jaws_1	OFF	-5.26459	1.85994								M8	PRE EMG no_DTR	-0.641778	-2.84166
M4	SC Vsx2::Hoxa10 OFF	1.83252	7.27702								Jaws_1	OFF	-3.91934	0.82779								M8	PRE EMG no_DTR	-2.09241	-3.36108
M5	Uninjured before CNO	-2.07111	-4.78039								Jaws_1	OFF	-4.06001	0.623259								M8	PRE EMG no_DTR	0.162263	-0.322458
M5	Uninjured before CNO	-0.322223	-1.07424								Jaws_1	OFF	-5.34147	-0.0349415								M8	PRE EMG no_DTR	-0.60822	-2.59282
M5	Uninjured before CNO	-1.67564	-0.17555								Jaws_1	ON	-3.96105	0.986359								M8	PRE EMG no_DTR	-2.61797	-1.35312
M5	Uninjured before CNO	2.69058	-7.03011								Jaws_1	ON	-3.63727	-0.100991								M8	PRE EMG no_DTR	2.32008	0.595541
M5	Uninjured before CNO	3.44344	-5.10892								Jaws_1	ON	-3.84808	1.09702								M8	PRE EMG no_DTR	-0.60609	-2.30951
M5	Uninjured before CNO	4.06753	-5.32914								Jaws_1	ON	-3.73517	1.85659								M8	PRE EMG no_DTR	-2.666	-3.66968
M5	Uninjured before CNO	1.67928	0.713544								Jaws_1	ON	-3.90341	0.727574								M8	PRE EMG no_DTR	-0.953081	-2.43497
M5	Uninjured before CNO	1.67737	0.183926								Jaws_1	ON	-4.08245	2.03656								M8	PRE EMG no_DTR	-1.06056	-2.16215
M5	Uninjured before CNO	-0.81367	-6.81615								Jaws_1	ON	-3.73298	1.56341								M8	PRE EMG no_DTR	-0.238883	-0.0957013
M5	Uninjured before CNO	1.71789	-6.6464								Jaws_1	ON	-3.59725	2.02184								M8	PRE EMG no_DTR	-1.87035	-2.09995
M5	Uninjured before CNO	2.29604	-2.57794								Jaws_1	ON	-3.28626	-1.81832								M8	PRE EMG no_DTR	0.148874	-0.986166
M5	Uninjured before CNO	1.13875	-3.4583								Jaws_10	ON	6.07779	1.49062								M8	PRE EMG no_DTR	0.179539	-0.661034
M5	Uninjured before CNO	2.08021	-3.05273								Jaws_10	ON	7.22606	1.04727								M9	PRE EMG no_DTR	5.72236	-0.532168
M5	Uninjured before CNO	4.49469	0.183365								Jaws_10	ON	6.42289	0.0165994								M9	PRE EMG no_DTR	8.30224	1.87062
M5	Uninjured before CNO	-1.94363	-3.41318								Jaws_10	ON	5.30685	2.65746								M9	PRE EMG no_DTR	7.6491	1.26016
M5	Uninjured before CNO	0.21922	3.60233								Jaws_10	ON	7.35371	0.99897								M9	PRE EMG no_DTR	5.86598	-0.0779595
M5	Uninjured before CNO	-3.45514	-5.28095								Jaws_10	ON	7.01739	1.10148								M9	PRE EMG no_DTR	4.70166	-0.874209
M5	Uninjured before CNO	-2.82976	-5.82255								Jaws_10	ON	5.7684	2.36475								M9	PRE EMG no_DTR	6.00206	-0.155566
M5	Uninjured before CNO	0.145959	-5.52545								Jaws_10	ON	5.50292	2.28957								M9	PRE EMG no_DTR	5.47915	-1.60523
M5	Uninjured before CNO	1.79285	-1.85589								Jaws_10	OFF	5.82891	1.88559								M9	PRE EMG no_DTR	8.00638	4.14822
M5	Uninjured before CNO	-4.41447	4.26345								Jaws_10	OFF	6.7493	1.34104								M9	PRE EMG no_DTR	7.73859	1.91928
M5	Uninjured before CNO	-0.316443	-5.26565								Jaws_10	OFF	7.61971	1.71151								M9	PRE EMG no_DTR	6.23085	-0.0606512
M5	Uninjured before CNO	-0.721561	-4.1147								Jaws_10	OFF	8.05907	0.22738								M9	PRE EMG no_DTR	6.17844	1.15349
M5	Uninjured before CNO	-0.243839	-0.0120296								Jaws_10	OFF	6.31861	1.74489								M9	PRE EMG no_DTR	5.82451	-0.926919
M5	Uninjured before CNO	2.38153	0.733246								Jaws_10	OFF	6.88275	-1.46709								M9	PRE EMG no_DTR	3.81933	0.3289
M5	Uninjured before CNO	-1.57225	-1.97955								Jaws_10	OFF	5.07428	-2.62976								M9	PRE EMG no_DTR	5.01182	-1.31161
M5	Uninjured before CNO	-1.65209	3.20675								Jaws_10	OFF	3.58102	0.297719								M9	PRE EMG no_DTR	7.26346	2.47431
M5	SC Vsx2::Hoxa10 OFF	3.89994	-7.56698								Jaws_10	OFF	4.57696	3.32004								M9	PRE EMG no_DTR	10.0144	7.00188
M5	SC Vsx2::Hoxa10 OFF	3.48863	-3.57911								Jaws_10	OFF	5.44206	2.43815								M9	PRE EMG no_DTR	5.58686	-0.567369
M5	SC Vsx2::Hoxa10 OFF	4.34664	-4.72828								Jaws_10	OFF	5.29803	4.26913								M9	PRE EMG no_DTR	7.51098	0.0275172
M5	SC Vsx2::Hoxa10 OFF	5.65676	-0.357204								Jaws_10	OFF	4.69113	4.51375								M9	PRE EMG no_DTR	2.70104	-1.16519
M5	SC Vsx2::Hoxa10 OFF	4.57005	0.673962								Jaws_10	OFF	5.42648	4.63202								M9	PRE EMG no_DTR	0.159303	-0.256031
M5	SC Vsx2::Hoxa10 OFF	-2.0725	4.91859								Jaws_10	OFF	4.42965	3.05658								M9	PRE EMG no_DTR	0.356399	-0.552429
M5	SC Vsx2::Hoxa10 OFF	-0.69388	2.55731								Jaws_10	OFF	5.3634	1.25951								M9	PRE EMG no_DTR	1.35792	-2.14105
M5	SC Vsx2::Hoxa10 OFF	-1.89701	5.1363								Jaws_10	OFF	4.73817	4.8177								M9	PRE EMG no_DTR	2.02096	-1.94123
M5	SC Vsx2::Hoxa10 OFF	0.090698	2.1947								Jaws_10	OFF	6.91458	2.60963								M9	PRE EMG no_DTR	0.95797	-3.75296
M5	SC Vsx2::Hoxa10 OFF	2.47917	0.525402								Jaws_10	OFF	7.14569	0.447535								M9	PRE EMG no_DTR	2.45084	-0.998748
M5	SC Vsx2::Hoxa10 OFF	3.04762	4.70487								Jaws_10	OFF	7.89895	2.48206								M9	PRE EMG no_DTR	1.65777	1.45983
M5	SC Vsx2::Hoxa10 OFF	2.23937	6.23715								Jaws_10	OFF	7.43947	2.36284								M9	PRE EMG no_DTR	1.93296	1.13464
M5	SC Vsx2::Hoxa10 OFF	-1.35137	5.93951								Jaws_10	ON	6.72538	2.50293								M9	PRE EMG no_DTR	1.56095	-1.64553
M5	SC Vsx2::Hoxa10 OFF	-0.613531	-1.54281								Jaws_10	ON	6.99564	3.10967								M9	PRE EMG no_DTR	1.67997	-2.14777
M5	SC Vsx2::Hoxa10 OFF	2.92323	-3.7145								Jaws_10	ON	7.12429	3.702								M9	PRE EMG no_DTR	2.63035	-1.16252
M5	SC Vsx2::Hoxa10 OFF	3.49059	-2.5862								Jaws_10	ON	6.79433	3.04361								M9	PRE EMG no_DTR	2.52257	-2.39966
M5	SC Vsx2::Hoxa10 OFF	1.27776	1.01287								Jaws_10	ON	7.55493	3.08305								M9	PRE EMG no_DTR	3.05041	0.539765
M5	SC Vsx2::Hoxa10 OFF	3.54785	0.824792								Jaws_10	ON	7.5344	0.679013								M9	PRE EMG no_DTR	6.10746	-3.31612
M5	SC Vsx2::Hoxa10 OFF	4.65996	0.238889								Jaws_10	ON	6.78124	2.58903								M9	PRE EMG no_DTR	2.66164	6.68107
M5	SC Vsx2::Hoxa10 OFF	0.650636	-8.11867								Jaws_10	ON	6.24805	3.15661								M9	PRE EMG no_DTR	1.76681	-0.650599
M5	SC Vsx2::Hoxa10 OFF	1.28071	-5.24553								Jaws_10	ON	6.41545	2.59678								M9	PRE EMG no_DTR	2.4407	0.257081
M5	SC Vsx2::Hoxa10 OFF	1.92487	-1.94731								Jaws_10	ON	5.70958	2.31367								M9	PRE EMG no_DTR	1.52873	-2.49128
M5	SC Vsx2::Hoxa10 OFF	3.29358	-1.30643								Jaws_10	ON	-3.91123	4.333								M11	PRE EMG no_DTR	2.68346	0.0671245
M5	SC Vsx2::Hoxa10 OFF	2.05968	2.0682								Jaws_10	ON	-2.52484	3.85251								M11	PRE EMG no_DTR	-0.171837	1.06378
M5	SC Vsx2::Hoxa10 OFF	1.2019	3.2581								Jaws_10	ON	-4.66443	3.84726								M11	PRE EMG no_DTR	2.70296	1.92969
M5	SC Vsx2::Hoxa10 OFF	2.87818	4.86075								Jaws_10	ON	-4.32436	3.47865								M11	PRE EMG no_DTR	-1.63358	-1.85737
M5	SC Vsx2::Hoxa10 OFF	4.04718	3.16729								Jaws_10	ON	-4.89729	4.40857								M11	PRE EMG no_DTR	-0.557144	-2.12016
M5	SC Vsx2::Hoxa10 OFF	1.71508	4.51384								Jaws_10	ON	-4.06474	3.93387								M11	PRE EMG no_DTR	0.608282	2.91151
M5	SC Vsx2::Hoxa10 OFF	4.90261	2.4526								Jaws_10	OFF	-3.93742	3.97168								M11	PRE EMG no_DTR	1.71475	-1.08081
M5	SC Vsx2::Hoxa10 OFF	3.58911	3.79873								Jaws_10	OFF	-3.14282	3.77511								M11	PRE EMG no_DTR	-0.081086	-0.491464
M5	SC Vsx2::Hoxa10 OFF	3.35625	2.43122								Jaws_10	OFF	-4.15249	5.47165								M11	PRE EMG no_DTR	2.74528	0.693731
M5	SC Vsx2::Hoxa10 OFF	2.48037	8.27571								Jaws_10	OFF	-3.5244	4.2058								M11	PRE EMG no_DTR	1.12894	-0.152949
M5	SC Vsx2::Hoxa10 OFF	3.25953	8.21101								Jaws_10	OFF	-3.98583	5.11074								M11	PRE EMG no_DTR	-0.891749	-2.04501
M5	SC Vsx2::Hoxa10 OFF	1.94948	1.08465								Jaws_10	OFF	-4.21201	4.64866								M11	PRE EMG no_DTR	0.98437	0.060741
M5	SC Vsx2::Hoxa10 OFF	2.16817	-4.34281								Jaws_10	OFF	-2.66701	1.92981								M11	PRE EMG no_DTR	0.657616	-0.0876082
M5	SC Vsx2::Hoxa10 OFF	3.26745	-3.26257								Jaws_10	OFF	-3.06445	3.28181								M11	PRE EMG no_DTR	0.263065	-0.648248
M5	SC Vsx2::Hoxa10 OFF	3.06558	-0.547325								Jaws_10	OFF	-3.73186	1.01036								M11	PRE EMG no_DTR	0.546121	3.09187
M5	SC Vsx2::Hoxa10 OFF	2.59473	1.51491								Jaws_10	OFF	-4.82573	0.5284								M11	PRE EMG no_DTR	1.71798	3.72674
M5	SC Vsx2::Hoxa10 OFF	3.23901	1.50351								Jaws_10	OFF	-3.05638	4.56788								M11	PRE EMG no_DTR	1.1764	0.490175
M5	SC Vsx2::Hoxa10 OFF	4.49286	-6.74982								Jaws_10	OFF	-2.79213	4.47693								M11	PRE EMG no_DTR	0.342573	0.61306
M1	SC Vsx2::Hoxa10 OFF	4.81414	2.34525								Jaws_10	OFF	-2.66778	6.77146								M11	PRE EMG no_DTR	2.02855	3.4545
											Jaws_10	OFF	-4.1121	7.27779								M11	PRE EMG no_DTR	0.707712	2.82611
											Jaws_10	OFF	-1.90605	6.07566								M11	PRE EMG no_DTR	-0.0321869	-0.335012
											Jaws_10	OFF	-3.01402	6.88515								M11	PRE EMG no_DTR	0.914983	2.68267
											Jaws_10	OFF	-3.1396	3.31096								M11	PRE EMG no_DTR	2.4489	1.44336
											Jaws_10	OFF	-2.80989	4.80899								M11	PRE EMG no_DTR	1.35681	0.143932
											Jaws_10	OFF	-2.9687	6.58394								M11	PRE EMG no_DTR	0.994682	0.520828
											Jaws_10	OFF	-5.23265	5.17547								M11	PRE EMG no_DTR	2.23013	0.737968
											Jaws_10	OFF	-3.52068	4.0866								M11	PRE EMG no_DTR	-0.234475	1.76523
											Jaws_10	OFF	-3.8029	5.9789								M12	PRE EMG no_DTR	1.5616	-2.60526
											Jaws_10	OFF	-3.49033	4.8227								M12	PRE EMG no_DTR	2.05183	-1.24017
											Jaws_10	OFF	-3.62617	4.52244								M12	PRE EMG no_DTR	-1.47803	1.57697
											Jaws_10	OFF	-3.70265	5.76419								M12	PRE EMG no_DTR	0.718921	-1.05849
											Jaws_10	OFF	-3.77311	6.43536								M12	PRE EMG no_DTR	2.82044	1.12144
											Jaws_10	ON	-3.19006	4.67759								M12	PRE EMG no_DTR	3.34485	0.760926
											Jaws_10	ON	-3.63537	4.62283								M12	PRE EMG no_DTR	-2.40736	-0.261662
											Jaws_10	ON	-4.45404	4.67243								M12	PRE EMG no_DTR	2.09727	-0.73491
											Jaws_10	ON	-2.96701	4.83426								M12	PRE EMG no_DTR	2.59578	-0.202095
											Jaws_10	ON	-2.01404	4.60558								M12	PRE EMG no_DTR	0.012998	1.5185
											Jaws_10	ON	-1.69392	3.33589								M12	PRE EMG no_DTR	4.83212	2.27631
											Jaws_11	ON	6.35807	2.94264								M12	PRE EMG no_DTR	0.983941	-1.9748
											Jaws_11	ON	6.07229	-0.496193								M12	PRE EMG no_DTR	1.20804	-0.762408
											Jaws_11	ON	6.676	-1.78847								M12	PRE EMG no_DTR	2.50047	2.8496
											Jaws_11	ON	7.60688	2.46895								M12	PRE EMG no_DTR	4.41721	3.47497
											Jaws_11	ON	5.19055	4.32297								M12	PRE EMG no_DTR	2.02969	2.02159
											Jaws_11	ON	5.14418	2.66922								M12	PRE EMG no_DTR	-2.20768	4.77297
											Jaws_11	ON	6.52735	0.478644								M1a	PRE EMG DTR	-2.57213	-2.15441
											Jaws_11	ON	7.31852	1.39784								M1a	PRE EMG DTR	-2.53459	-0.492348
											Jaws_11	OFF	7.48374	-0.71183								M1a	PRE EMG DTR	0.0535997	2.40144
											Jaws_11	OFF	6.04195	-1.83961								M1a	PRE EMG DTR	-1.72945	-1.96889
											Jaws_11	OFF	6.49508	-0.0021997								M1a	PRE EMG DTR	-1.60616	-0.247896
											Jaws_11	OFF	3.98375	3.55926								M1a	PRE EMG DTR	-3.66358	-0.170608
											Jaws_11	OFF	5.99991	4.6801								M1a	PRE EMG DTR	-3.61389	2.39451
											Jaws_11	OFF	5.46104	5.41252								M1a	PRE EMG DTR	-2.14037	2.02477
											Jaws_11	OFF	5.2093	3.43189								M1a	PRE EMG DTR	-1.74556	0.902833
											Jaws_11	OFF	5.77376	1.10233								M1a	PRE EMG DTR	-0.759199	2.02231
											Jaws_11	OFF	6.47296	3.09867								M1a	PRE EMG DTR	-0.0240406	0.71325
											Jaws_11	OFF	6.64087	1.16018								M1a	PRE EMG DTR	-2.06487	-0.0620324
											Jaws_11	OFF	5.50832	-3.28905								M1a	PRE EMG DTR	-1.00805	1.27197
											Jaws_11	OFF	5.17272	1.99369								M1a	PRE EMG DTR	-2.84342	0.873376
											Jaws_11	OFF	5.7987	3.18129								M1a	PRE EMG DTR	-1.94839	1.74935
											Jaws_11	OFF	6.83461	3.67659								M1a	PRE EMG DTR	0.611852	1.33455
											Jaws_11	OFF	5.64006	3.95524								M1a	PRE EMG DTR	1.56722	4.88589
											Jaws_11	OFF	6.71747	2.5011								M1a	PRE EMG DTR	-0.824543	4.95116
											Jaws_11	OFF	6.12103	5.23992								M1a	PRE EMG DTR	-0.542488	3.19014
											Jaws_11	OFF	5.96935	3.16807								M1a	PRE EMG DTR	0.412188	2.99452
											Jaws_11	OFF	6.39448	2.04335								M1a	PRE EMG DTR	-1.04382	5.65662
											Jaws_11	OFF	6.3483	2.70785								M1a	PRE EMG DTR	3.08098	4.47837
											Jaws_11	OFF	5.9158	2.98176								M1a	PRE EMG DTR	2.2252	5.10363
											Jaws_11	OFF	5.88098	2.06892								M1a	PRE EMG DTR	1.00023	5.74998
											Jaws_11	OFF	5.49684	2.50371								M1a	PRE EMG DTR	4.04679	3.66226
											Jaws_11	OFF	4.61342	3.53243								M1a	PRE EMG DTR	-1.54082	3.91252
											Jaws_11	OFF	6.77236	1.70628								M1a	PRE EMG DTR	-0.207752	4.45991
											Jaws_11	OFF	6.08753	1.50967								M1a	PRE EMG DTR	3.0739	3.83662
											Jaws_11	OFF	4.9479	1.70096								M1a	PRE EMG DTR	1.8067	2.35794
											Jaws_11	OFF	5.57993	0.151051								M3a	PRE EMG DTR	-1.73426	2.10529
											Jaws_11	ON	5.7656	3.41711								M3a	PRE EMG DTR	-3.61289	1.85922
											Jaws_11	ON	6.75021	5.31201								M3a	PRE EMG DTR	-2.22776	3.55127
											Jaws_11	ON	6.29612	4.12819								M3a	PRE EMG DTR	-3.35046	-0.458873
											Jaws_11	ON	6.90491	2.47715								M3a	PRE EMG DTR	-0.321312	-1.68178
											Jaws_11	ON	5.97099	0.801191								M3a	PRE EMG DTR	-0.14219	1.46949
											Jaws_11	ON	5.86557	-5.23929								M3a	PRE EMG DTR	-0.17509	1.88386
											Jaws_11	ON	5.56362	1.58388								M3a	PRE EMG DTR	0.292346	2.26492
											Jaws_11	ON	6.97309	4.22733								M3a	PRE EMG DTR	-1.44405	1.66328
											Jaws_11	ON	6.28781	4.30403								M3a	PRE EMG DTR	0.964402	2.08347
											Jaws_11	ON	6.13608	2.4922								M1a	PRE EMG no_DTR	-2.74982	1.08872
											Jaws_11	ON	-2.27092	5.10537								M1a	PRE EMG no_DTR	-6.72354	2.28986
											Jaws_11	ON	-3.78301	3.94254								M1a	PRE EMG no_DTR	-1.7625	4.83957
											Jaws_11	ON	-3.42716	-1.13392								M1a	PRE EMG no_DTR	-1.34233	5.07285
											Jaws_11	ON	-3.84356	4.66852								M1a	PRE EMG no_DTR	-3.35424	5.7587
											Jaws_11	ON	-2.07728	5.4391								M1a	PRE EMG no_DTR	1.17161	4.34757
											Jaws_11	ON	-1.91274	5.59723								M1a	PRE EMG no_DTR	-2.51221	5.89532
											Jaws_11	ON	-3.47122	4.51656								M1a	PRE EMG no_DTR	1.11482	5.32221
											Jaws_11	ON	-4.57501	4.87667								M1a	PRE EMG no_DTR	-2.9323	3.62453
											Jaws_11	OFF	-3.98038	4.02462								M1a	PRE EMG no_DTR	-0.231425	1.52889
											Jaws_11	OFF	-4.25897	1.06655								M1a	PRE EMG no_DTR	-2.96736	3.31372
											Jaws_11	OFF	-3.00781	1.67591								M1a	PRE EMG no_DTR	-2.84305	2.80248
											Jaws_11	OFF	-3.35832	4.5598								M1a	PRE EMG no_DTR	-1.65827	6.86874
											Jaws_11	OFF	-1.66683	5.8083								M1a	PRE EMG no_DTR	-0.176577	7.50708
											Jaws_11	OFF	-2.84197	6.69084								M1a	PRE EMG no_DTR	-1.22971	4.85987
											Jaws_11	OFF	-3.70054	7.17709								M1a	PRE EMG no_DTR	-2.22	3.29199
											Jaws_11	OFF	-4.05493	5.05043								M1a	PRE EMG no_DTR	-5.64593	2.69313
											Jaws_11	OFF	-4.15508	3.79743								M1a	PRE EMG no_DTR	-3.41277	0.14262
											Jaws_11	OFF	-3.30124	4.70931								M1a	PRE EMG no_DTR	-3.40979	2.63337
											Jaws_11	OFF	-6.02198	2.33704								M1a	PRE EMG no_DTR	-1.2187	2.08221
											Jaws_11	OFF	-4.29811	1.95054								M1a	PRE EMG no_DTR	-2.73253	6.16131
											Jaws_11	OFF	-3.52211	5.75382								M1a	PRE EMG no_DTR	-1.38461	4.48551
											Jaws_11	OFF	-3.6867	6.1491								M1a	PRE EMG no_DTR	-2.07739	4.89696
											Jaws_11	OFF	-2.90853	6.6265								M1a	PRE EMG no_DTR	-2.09636	3.11797
											Jaws_11	OFF	-2.53864	4.8516								M1a	PRE EMG no_DTR	-2.15816	4.66898
											Jaws_11	OFF	-2.47944	6.29567								M1a	PRE EMG no_DTR	-3.0601	2.66422
											Jaws_11	OFF	-3.43265	6.7962								M1a	PRE EMG no_DTR	-1.83077	1.10535
											Jaws_11	OFF	-5.06458	3.85116								M1a	PRE EMG no_DTR	-0.0653028	1.42403
											Jaws_11	OFF	-3.71466	4.09089								M1a	PRE EMG no_DTR	0.57136	5.94404
											Jaws_11	OFF	-3.12252	4.40476								M1a	PRE EMG no_DTR	-3.40634	6.73951
											Jaws_11	OFF	-2.86013	4.3247								M1a	PRE EMG no_DTR	-2.69926	2.35577
											Jaws_11	OFF	-1.54959	3.57861								M1a	PRE EMG no_DTR	2.37953	-3.89435
											Jaws_11	OFF	-2.95376	4.50729								M1a	PRE EMG no_DTR	-1.54668	2.53589
											Jaws_11	OFF	-2.23732	5.41123								M3a	PRE EMG no_DTR	-2.77671	8.59851
											Jaws_11	OFF	-3.06294	4.01333								M3a	PRE EMG no_DTR	-2.60594	9.80577
											Jaws_11	OFF	-2.97834	4.4242								M3a	PRE EMG no_DTR	-1.14605	8.74625
											Jaws_11	OFF	-3.50312	2.04086								M3a	PRE EMG no_DTR	-4.90288	8.39244
											Jaws_11	OFF	-3.59345	3.58166								M3a	PRE EMG no_DTR	-1.52297	4.93537
											Jaws_11	ON	-3.68722	6.55745								M3a	PRE EMG no_DTR	-4.71861	7.09284
											Jaws_11	ON	-3.74432	7.02203								M3a	PRE EMG no_DTR	0.397791	7.27697
											Jaws_11	ON	-3.48211	5.40633								M3a	PRE EMG no_DTR	0.0959703	6.03139
											Jaws_11	ON	-4.00669	5.01695								M3a	PRE EMG no_DTR	-0.845198	7.31029
											Jaws_11	ON	-3.93806	-2.51144								M3a	PRE EMG no_DTR	-1.46976	5.26366
											Jaws_11	ON	-6.61233	0.140073								M3a	PRE EMG no_DTR	-1.38325	4.53472
											Jaws_11	ON	-3.7197	6.00209								M3a	PRE EMG no_DTR	-1.55119	5.74265
											Jaws_11	ON	-4.55359	7.41121								M6	PRE EMG DTR	3.93412	2.02465
											Jaws_11	ON	-3.25233	6.1116								M6	PRE EMG DTR	1.37558	2.53067
											Jaws_11	ON	-3.81063	2.31217								M6	PRE EMG DTR	2.12018	2.16479
																						M6	PRE EMG DTR	0.267997	3.7274
																						M6	PRE EMG DTR	1.41302	4.3118
																						M6	PRE EMG DTR	-1.44606	8.09041
																						M6	PRE EMG DTR	0.308731	4.80575
																						M6	PRE EMG DTR	-0.528256	0.873084
																						M6	PRE EMG DTR	1.65751	-0.338036
																						M6	PRE EMG DTR	-2.15052	10.1349
																						M6	PRE EMG DTR	0.0626103	0.911819
																						M6	PRE EMG DTR	1.36509	1.41889
																						M6	PRE EMG no_DTR	3.46477	0.702055
																						M6	PRE EMG no_DTR	2.09641	2.6136
																						M6	PRE EMG no_DTR	-1.3569	0.0281936
																						M6	PRE EMG no_DTR	-2.07543	-1.79207
																						M6	PRE EMG no_DTR	1.27188	-1.76496
																						M6	PRE EMG no_DTR	-0.582664	1.22688
																						M6	PRE EMG no_DTR	-2.30259	-1.68802
																						M6	PRE EMG no_DTR	-5.27573	-1.1168
