# Supplementary material for: The neurons that restore walking after paralysis
Source: Nature. 2022 Nov 9;611(7936):540–7. doi: 10.1038/s41586-022-05385-7 (PMC9668750; doi:10.1038/s41586-022-05385-7)
Supplement: Supplementary file 15 — Source Data Extended Data Fig. 14 [file 41586_2022_5385_MOESM15_ESM.xlsx]

## Sheet: ExtDataFigure14b
PCA scatter plot														Factor loadings onto PC1
Animal	Group	PC1	PC2											Variables	PC1
M1	SC Vsx2::Hoxa10 ablation after DTX	-3.85457	-6.04034			Walking performance [PC1 score]								DURATION	-0.261342
M1	SC Vsx2::Hoxa10 ablation after DTX	-2.29944	-1.49727											VELOCITY	0.136481
M1	SC Vsx2::Hoxa10 ablation after DTX	-3.18096	-4.42749				Uninjured before DTR	SC Vsx2::Hoxa10 ablation after DTX						STDUR	-0.187175
M1	SC Vsx2::Hoxa10 ablation after DTX	-3.54667	-6.97683				0.901907	-2.2016						SWDUR	-0.206854
M1	SC Vsx2::Hoxa10 ablation after DTX	-3.13156	-6.66881				-1.92248	-0.40264						x_STDUR	-0.0848011
M1	SC Vsx2::Hoxa10 ablation after DTX	-4.08133	-2.01101				-0.59503	4.4594						Rt_0HINDLIMBS	0.249347
M1	SC Vsx2::Hoxa10 ablation after DTX	-2.36851	-4.4789				-0.37905	-4.60612						DOUBLESTANCE	0.0388671
M1	SC Vsx2::Hoxa10 ablation after DTX	-3.48137	-6.37				-1.86907	-1.15281						LSTRIDE	-0.1693
M1	SC Vsx2::Hoxa10 ablation after DTX	-1.95179	-4.25429				4.22846	-2.47143						LSTEP	-0.492093
M1	SC Vsx2::Hoxa10 ablation after DTX	-4.32587	-3.25282				1.47542	-3.66773						LPATH	-0.491869
M1	SC Vsx2::Hoxa10 ablation after DTX	-4.02298	-5.89882				-0.59503	1.038						HIP_ENDBW	-0.880556
M1	SC Vsx2::Hoxa10 ablation after DTX	-2.427	-5.01284											HIP_ENDFW	-0.584018
M1	SC Vsx2::Hoxa10 ablation after DTX	-2.97674	-4.63596			Mean	0.1556	-1.126						STEPHEIGHTNor	-0.0167
M1	SC Vsx2::Hoxa10 ablation after DTX	-3.03256	-4.94331			Std. Deviation	2.025	2.877						MAXENDPOINTVel	-0.245137
M1	SC Vsx2::Hoxa10 ablation after DTX	3.37046	-8.33228			Std. Error of Mean	0.7161	1.017						TMAXENDPOINTVel	0.472499
M1	SC Vsx2::Hoxa10 ablation after DTX	-2.93878	0.826573											AccENDPOINT	-0.260804
M1	SC Vsx2::Hoxa10 ablation after DTX	-1.2972	1.33691											VelENDPOINT	-0.461813
M1	SC Vsx2::Hoxa10 ablation after DTX	-3.66753	-1.47521											AngleVelENPOINT	0.517096
M1	SC Vsx2::Hoxa10 ablation after DTX	-2.2517	-2.45453											TDRAG	0.104079
M1	SC Vsx2::Hoxa10 ablation after DTX	-1.41029	-0.499088											x_DRAG	0.192528
M1	SC Vsx2::Hoxa10 ablation after DTX	-1.09854	-0.0210766											FOOTSWLAT	-0.0781658
M1	SC Vsx2::Hoxa10 ablation after DTX	0.391283	-2.9139											STEPWIDTH	0.0387941
M1	SC Vsx2::Hoxa10 ablation after DTX	-0.137797	-2.52744											MAXHipYNor	-0.361958
M1	SC Vsx2::Hoxa10 ablation after DTX	-0.886807	0.72558											MINHipYNor	-0.392678
M1	SC Vsx2::Hoxa10 ablation after DTX	-3.04883	-0.761995											AMPHipY	0.13245
M1	SC Vsx2::Hoxa10 ablation after DTX	-2.69856	-0.68958											SDMidTrunkXY	0.0332418
M1	SC Vsx2::Hoxa10 ablation after DTX	-1.0966	-1.58804											SDMidTrunkXYVel	-0.018344
M1	SC Vsx2::Hoxa10 ablation after DTX	-1.07798	-1.1858											SDMidHipZ	0.230776
M1	SC Vsx2::Hoxa10 ablation after DTX	-1.31626	-0.0986065											SDMidHipY	0.13277
M2	SC Vsx2::Hoxa10 ablation after DTX	4.29649	-0.311577											SDHips	-0.191008
M2	SC Vsx2::Hoxa10 ablation after DTX	3.87189	-4.78341											MINELE1	0.757849
M2	SC Vsx2::Hoxa10 ablation after DTX	5.17429	-2.63439											MINELE2	0.493745
M2	SC Vsx2::Hoxa10 ablation after DTX	4.73959	-1.84471											MINELE3	0.617329
M2	SC Vsx2::Hoxa10 ablation after DTX	4.60777	-3.50603											MINELE4	0.895245
M2	SC Vsx2::Hoxa10 ablation after DTX	5.31688	-2.79784											MINELE6	0.884724
M2	SC Vsx2::Hoxa10 ablation after DTX	4.50241	0.148214											MAXELE1	0.71694
M2	SC Vsx2::Hoxa10 ablation after DTX	6.2422	-1.29375											MAXELE2	0.550142
M2	SC Vsx2::Hoxa10 ablation after DTX	7.17186	0.724443											MAXELE3	0.583301
M2	SC Vsx2::Hoxa10 ablation after DTX	8.52019	0.753324											MAXELE4	0.32559
M2	SC Vsx2::Hoxa10 ablation after DTX	6.36284	1.51743											MAXELE6	0.588217
M2	SC Vsx2::Hoxa10 ablation after DTX	7.00417	0.783541											MAXJOINT1	0.137972
M2	SC Vsx2::Hoxa10 ablation after DTX	7.28894	-0.391257											MAXJOINT2	0.387151
M2	SC Vsx2::Hoxa10 ablation after DTX	6.18968	-2.55532											MAXJOINT3	-0.36348
M2	SC Vsx2::Hoxa10 ablation after DTX	6.18546	-2.43343											MAXLIMBLAT	-0.0661192
M2	SC Vsx2::Hoxa10 ablation after DTX	4.85974	-2.50004											MAXFOOTROT	-0.47011
M2	SC Vsx2::Hoxa10 ablation after DTX	7.93175	0.351102											MINJOINT1	0.126898
M2	SC Vsx2::Hoxa10 ablation after DTX	6.71023	-2.83884											MINJOINT2	0.113644
M2	SC Vsx2::Hoxa10 ablation after DTX	5.35285	-2.0179											MINJOINT3	0.409462
M2	SC Vsx2::Hoxa10 ablation after DTX	6.70319	-2.54201											MINLIMBLAT	-0.109875
M2	SC Vsx2::Hoxa10 ablation after DTX	6.89116	0.920263											MINFOOTROT	0.414352
M2	SC Vsx2::Hoxa10 ablation after DTX	6.4289	-0.585986											AMPELE1	0.055737
M2	SC Vsx2::Hoxa10 ablation after DTX	7.01295	0.597885											AMPELE2	-0.00346263
M2	SC Vsx2::Hoxa10 ablation after DTX	7.14857	0.977444											AMPELE3	0.305281
M2	SC Vsx2::Hoxa10 ablation after DTX	5.67757	-2.05039											AMPELE4	-0.712311
M2	SC Vsx2::Hoxa10 ablation after DTX	7.87743	-0.541991											AMPLIMB	-0.49726
M2	SC Vsx2::Hoxa10 ablation after DTX	9.70947	0.293268											AMPJOINT1	0.0282262
M2	SC Vsx2::Hoxa10 ablation after DTX	6.29807	-1.1391											AMPJOINT2	0.405466
M2	SC Vsx2::Hoxa10 ablation after DTX	6.16016	-4.5355											AMPJOINT3	-0.683909
M2	SC Vsx2::Hoxa10 ablation after DTX	5.3445	-1.35562											AMPLIMBLAT	0.124869
M2	SC Vsx2::Hoxa10 ablation after DTX	8.37698	0.454433											AMPFOOTROT	-0.692782
M2	SC Vsx2::Hoxa10 ablation after DTX	5.05629	-2.09838											MINSPEEDLIMB1	0.124689
M2	SC Vsx2::Hoxa10 ablation after DTX	1.64178	-2.96592											MINSPEEDJOINT1	-0.0328735
M2	SC Vsx2::Hoxa10 ablation after DTX	0.984832	-4.5033											MINSPEEDJOINT2	-0.328815
M2	SC Vsx2::Hoxa10 ablation after DTX	0.956368	-5.74602											MINSPEEDJOINT3	0.607319
M2	SC Vsx2::Hoxa10 ablation after DTX	1.51007	-2.80301											MAXSPEEDLIMB1	-0.260335
M2	SC Vsx2::Hoxa10 ablation after DTX	2.2159	-6.34681											MAXSPEEDJOINT1	0.177777
M2	SC Vsx2::Hoxa10 ablation after DTX	0.988103	-5.15842											MAXSPEEDJOINT2	0.323005
M2	SC Vsx2::Hoxa10 ablation after DTX	3.22543	-2.1392											MAXSPEEDJOINT3	-0.298871
M2	SC Vsx2::Hoxa10 ablation after DTX	2.021	-2.11608											AMPSPEEDLIMB1	-0.262568
M2	SC Vsx2::Hoxa10 ablation after DTX	2.79912	-2.29709											AMPSPEEDJOINT1	0.0947556
M2	SC Vsx2::Hoxa10 ablation after DTX	3.68905	-0.00111668											AMPSPEEDJOINT2	0.372062
M2	SC Vsx2::Hoxa10 ablation after DTX	2.3557	-1.35839											AMPSPEEDJOINT3	-0.562171
M2	SC Vsx2::Hoxa10 ablation after DTX	1.74698	-1.41907											RCREST_THIGH	0.058238
M2	SC Vsx2::Hoxa10 ablation after DTX	3.80493	-1.01545											RTHIGH_LEG	-0.0261666
M2	SC Vsx2::Hoxa10 ablation after DTX	3.6239	-2.07651											RLEG_FOOT	0.379712
M2	SC Vsx2::Hoxa10 ablation after DTX	0.0204302	-2.68635											RHIP_KNEE	0.200641
M2	SC Vsx2::Hoxa10 ablation after DTX	1.85029	-3.93867											RKNEE_ANKLE	-0.352141
M2	SC Vsx2::Hoxa10 ablation after DTX	2.00815	-1.81014											RANKLE_MTP	-0.396604
M2	SC Vsx2::Hoxa10 ablation after DTX	4.90338	-1.46808
M2	SC Vsx2::Hoxa10 ablation after DTX	1.61452	-4.44954
M2	SC Vsx2::Hoxa10 ablation after DTX	1.65727	-2.98101
M2	SC Vsx2::Hoxa10 ablation after DTX	5.14873	-2.68529
M2	SC Vsx2::Hoxa10 ablation after DTX	5.38623	-2.0476
M2	SC Vsx2::Hoxa10 ablation after DTX	3.93897	-3.65077
M2	SC Vsx2::Hoxa10 ablation after DTX	6.31992	-1.45054
M2	SC Vsx2::Hoxa10 ablation after DTX	1.65329	-1.10029
M2	SC Vsx2::Hoxa10 ablation after DTX	1.85303	-0.151089
M2	SC Vsx2::Hoxa10 ablation after DTX	3.69135	2.54401
M2	SC Vsx2::Hoxa10 ablation after DTX	4.68211	-2.26603
M2	SC Vsx2::Hoxa10 ablation after DTX	0.845239	-5.2922
M2	SC Vsx2::Hoxa10 ablation after DTX	2.84107	-3.36855
M2	SC Vsx2::Hoxa10 ablation after DTX	3.16145	-3.25923
M2	SC Vsx2::Hoxa10 ablation after DTX	4.22699	-2.11279
M2	SC Vsx2::Hoxa10 ablation after DTX	1.48099	-4.80221
M3	SC Vsx2::Hoxa10 ablation after DTX	-4.28146	-3.6298
M3	SC Vsx2::Hoxa10 ablation after DTX	-4.74522	-1.03235
M3	SC Vsx2::Hoxa10 ablation after DTX	-3.74835	-2.2392
M3	SC Vsx2::Hoxa10 ablation after DTX	-3.561	-0.979923
M3	SC Vsx2::Hoxa10 ablation after DTX	-3.53073	-0.856857
M3	SC Vsx2::Hoxa10 ablation after DTX	-5.00068	-2.71155
M3	SC Vsx2::Hoxa10 ablation after DTX	-4.58751	-1.20417
M3	SC Vsx2::Hoxa10 ablation after DTX	-4.14463	-1.49554
M3	SC Vsx2::Hoxa10 ablation after DTX	-3.89053	-1.76008
M3	SC Vsx2::Hoxa10 ablation after DTX	-2.88964	0.184048
M3	SC Vsx2::Hoxa10 ablation after DTX	-3.48889	-1.87968
M3	SC Vsx2::Hoxa10 ablation after DTX	-4.45045	-1.81986
M3	SC Vsx2::Hoxa10 ablation after DTX	-4.01806	-1.90199
M3	SC Vsx2::Hoxa10 ablation after DTX	-1.19908	-1.05501
M3	SC Vsx2::Hoxa10 ablation after DTX	-4.37869	-2.68317
M3	SC Vsx2::Hoxa10 ablation after DTX	-4.85109	-3.66253
M3	SC Vsx2::Hoxa10 ablation after DTX	-3.94965	-2.80401
M3	SC Vsx2::Hoxa10 ablation after DTX	-5.45036	-0.9339
M3	SC Vsx2::Hoxa10 ablation after DTX	-5.43797	-1.50379
M3	SC Vsx2::Hoxa10 ablation after DTX	-5.01923	-2.93017
M3	SC Vsx2::Hoxa10 ablation after DTX	-3.44483	-3.34573
M3	SC Vsx2::Hoxa10 ablation after DTX	-6.92548	-1.68486
M3	SC Vsx2::Hoxa10 ablation after DTX	-5.16186	-1.86257
M3	SC Vsx2::Hoxa10 ablation after DTX	-3.85333	-2.08499
M3	SC Vsx2::Hoxa10 ablation after DTX	-4.46119	-3.11467
M3	SC Vsx2::Hoxa10 ablation after DTX	-5.70168	-2.98501
M3	SC Vsx2::Hoxa10 ablation after DTX	-5.04276	-3.07097
M3	SC Vsx2::Hoxa10 ablation after DTX	-5.59731	0.963505
M3	SC Vsx2::Hoxa10 ablation after DTX	-3.46976	-2.23128
M3	SC Vsx2::Hoxa10 ablation after DTX	-6.08578	-2.96862
M3	SC Vsx2::Hoxa10 ablation after DTX	-7.07237	-2.78041
M3	SC Vsx2::Hoxa10 ablation after DTX	-1.84671	-2.93747
M3	SC Vsx2::Hoxa10 ablation after DTX	-4.82657	-1.48864
M3	SC Vsx2::Hoxa10 ablation after DTX	-6.85961	-4.33918
M3	SC Vsx2::Hoxa10 ablation after DTX	-6.78886	-3.02203
M3	SC Vsx2::Hoxa10 ablation after DTX	-5.27217	-1.62925
M3	SC Vsx2::Hoxa10 ablation after DTX	-5.3929	-1.46079
M4	SC Vsx2::Hoxa10 ablation after DTX	-2.91937	-1.61682
M4	SC Vsx2::Hoxa10 ablation after DTX	-1.7322	1.54756
M4	SC Vsx2::Hoxa10 ablation after DTX	0.582213	0.399306
M4	SC Vsx2::Hoxa10 ablation after DTX	-2.99593	2.11679
M4	SC Vsx2::Hoxa10 ablation after DTX	-2.97521	0.105194
M4	SC Vsx2::Hoxa10 ablation after DTX	-4.91187	1.86477
M4	SC Vsx2::Hoxa10 ablation after DTX	-4.31712	0.478849
M4	SC Vsx2::Hoxa10 ablation after DTX	-0.827973	0.312733
M4	SC Vsx2::Hoxa10 ablation after DTX	-3.83573	1.96396
M4	SC Vsx2::Hoxa10 ablation after DTX	-3.76705	0.105496
M4	SC Vsx2::Hoxa10 ablation after DTX	-3.55688	0.855156
M4	SC Vsx2::Hoxa10 ablation after DTX	-2.54427	0.22312
M4	SC Vsx2::Hoxa10 ablation after DTX	-3.52089	1.40962
M4	SC Vsx2::Hoxa10 ablation after DTX	-4.57933	2.06831
M4	SC Vsx2::Hoxa10 ablation after DTX	-4.84746	1.54986
M4	SC Vsx2::Hoxa10 ablation after DTX	-5.53527	2.51719
M4	SC Vsx2::Hoxa10 ablation after DTX	-3.81996	-0.666023
M4	SC Vsx2::Hoxa10 ablation after DTX	-3.93806	1.62321
M4	SC Vsx2::Hoxa10 ablation after DTX	-3.82867	1.75771
M4	SC Vsx2::Hoxa10 ablation after DTX	-2.55616	1.04908
M4	SC Vsx2::Hoxa10 ablation after DTX	-3.247	0.795866
M4	SC Vsx2::Hoxa10 ablation after DTX	-1.27071	3.35909
M4	SC Vsx2::Hoxa10 ablation after DTX	-3.19845	4.47467
M4	SC Vsx2::Hoxa10 ablation after DTX	-3.24793	1.71839
M4	SC Vsx2::Hoxa10 ablation after DTX	1.58024	-1.06547
M4	SC Vsx2::Hoxa10 ablation after DTX	2.30867	0.546475
M4	SC Vsx2::Hoxa10 ablation after DTX	-4.01992	1.15606
M4	SC Vsx2::Hoxa10 ablation after DTX	-0.552	-1.32901
M4	SC Vsx2::Hoxa10 ablation after DTX	-2.81294	1.58104
M4	SC Vsx2::Hoxa10 ablation after DTX	-1.79786	0.512284
M4	SC Vsx2::Hoxa10 ablation after DTX	-0.711683	0.695119
M4	SC Vsx2::Hoxa10 ablation after DTX	-2.05301	3.60313
M4	SC Vsx2::Hoxa10 ablation after DTX	-0.317688	0.433085
M4	SC Vsx2::Hoxa10 ablation after DTX	-2.50982	1.02521
M4	SC Vsx2::Hoxa10 ablation after DTX	-0.352433	0.285673
M4	SC Vsx2::Hoxa10 ablation after DTX	0.0396278	2.25481
M4	SC Vsx2::Hoxa10 ablation after DTX	-3.5475	3.60056
M4	SC Vsx2::Hoxa10 ablation after DTX	-1.68536	2.81821
M4	SC Vsx2::Hoxa10 ablation after DTX	-2.77464	0.718201
M4	SC Vsx2::Hoxa10 ablation after DTX	-3.36845	0.352073
M4	SC Vsx2::Hoxa10 ablation after DTX	-2.42137	0.994854
M4	SC Vsx2::Hoxa10 ablation after DTX	-2.44028	1.58677
M4	SC Vsx2::Hoxa10 ablation after DTX	-5.66033	0.82199
M4	SC Vsx2::Hoxa10 ablation after DTX	-2.83762	0.751604
M4	SC Vsx2::Hoxa10 ablation after DTX	1.28768	2.35465
M4	SC Vsx2::Hoxa10 ablation after DTX	-1.64783	-0.146404
M5	SC Vsx2::Hoxa10 ablation after DTX	-6.12188	1.86204
M5	SC Vsx2::Hoxa10 ablation after DTX	-4.32947	-1.94672
M5	SC Vsx2::Hoxa10 ablation after DTX	-1.44262	-0.9612
M5	SC Vsx2::Hoxa10 ablation after DTX	-1.84788	0.379755
M5	SC Vsx2::Hoxa10 ablation after DTX	-3.31467	-1.66968
M5	SC Vsx2::Hoxa10 ablation after DTX	-4.36165	-1.62267
M5	SC Vsx2::Hoxa10 ablation after DTX	-4.75302	-1.43991
M5	SC Vsx2::Hoxa10 ablation after DTX	-4.48918	-1.12238
M5	SC Vsx2::Hoxa10 ablation after DTX	-3.70418	-0.80765
M5	SC Vsx2::Hoxa10 ablation after DTX	-4.5415	-0.642837
M5	SC Vsx2::Hoxa10 ablation after DTX	-4.39046	-0.530111
M5	SC Vsx2::Hoxa10 ablation after DTX	-5.38761	-0.975047
M5	SC Vsx2::Hoxa10 ablation after DTX	-2.1598	0.523627
M5	SC Vsx2::Hoxa10 ablation after DTX	-3.98531	-1.02827
M5	SC Vsx2::Hoxa10 ablation after DTX	-2.34338	-0.605819
M5	SC Vsx2::Hoxa10 ablation after DTX	-2.93618	-2.32183
M5	SC Vsx2::Hoxa10 ablation after DTX	-2.46136	-2.59199
M5	SC Vsx2::Hoxa10 ablation after DTX	-2.70182	-1.29423
M5	SC Vsx2::Hoxa10 ablation after DTX	-6.7907	-0.194476
M5	SC Vsx2::Hoxa10 ablation after DTX	-3.11608	-2.58389
M5	SC Vsx2::Hoxa10 ablation after DTX	-4.91206	-2.15017
M5	SC Vsx2::Hoxa10 ablation after DTX	-2.89678	-2.49189
M5	SC Vsx2::Hoxa10 ablation after DTX	-5.2058	-1.08774
M5	SC Vsx2::Hoxa10 ablation after DTX	-3.14204	-2.43368
M5	SC Vsx2::Hoxa10 ablation after DTX	-3.18163	-1.43804
M5	SC Vsx2::Hoxa10 ablation after DTX	-3.4836	-1.65705
M5	SC Vsx2::Hoxa10 ablation after DTX	-3.76741	-2.01719
M5	SC Vsx2::Hoxa10 ablation after DTX	-0.928422	-2.67445
M7	Uninjured before DTR	0.224758	2.98792
M7	Uninjured before DTR	3.88451	-0.478788
M7	Uninjured before DTR	4.44363	-1.10303
M7	Uninjured before DTR	4.91745	-2.01123
M7	Uninjured before DTR	4.60125	0.757149
M7	Uninjured before DTR	4.85196	-0.17228
M7	Uninjured before DTR	4.28805	0.515583
M7	Uninjured before DTR	3.94439	1.00233
M7	Uninjured before DTR	4.92551	0.168471
M7	Uninjured before DTR	4.37425	3.41066
M7	Uninjured before DTR	4.75794	-0.145301
M7	Uninjured before DTR	4.066	0.975978
M7	Uninjured before DTR	4.88322	0.0260519
M7	Uninjured before DTR	2.8639	2.94964
M7	Uninjured before DTR	3.6344	-2.58011
M7	Uninjured before DTR	-0.983553	-4.53245
M7	Uninjured before DTR	1.00316	-1.95772
M7	Uninjured before DTR	0.141709	-3.65271
M7	Uninjured before DTR	0.402046	-3.26839
M7	Uninjured before DTR	0.869142	-0.864223
M7	Uninjured before DTR	1.08495	-3.71985
M7	Uninjured before DTR	0.976451	-2.37816
M7	Uninjured before DTR	1.01428	-2.50414
M7	Uninjured before DTR	-0.358315	-1.45143
M7	Uninjured before DTR	2.68928	-3.00745
M7	Uninjured before DTR	0.989581	-2.375
M7	Uninjured before DTR	1.72647	-2.46508
M7	Uninjured before DTR	1.04294	-1.41964
M7	Uninjured before DTR	1.59395	-2.40601
M8	Uninjured before DTR	1.88198	-0.443474
M8	Uninjured before DTR	-2.09704	-3.54812
M8	Uninjured before DTR	-0.822975	-4.43414
M8	Uninjured before DTR	-1.08673	-1.40025
M8	Uninjured before DTR	-1.6433	-1.55408
M8	Uninjured before DTR	0.257988	0.400859
M8	Uninjured before DTR	3.27005	2.48369
M8	Uninjured before DTR	-0.307572	-0.514721
M8	Uninjured before DTR	0.550212	2.40252
M8	Uninjured before DTR	-0.045617	0.77855
M8	Uninjured before DTR	-1.22987	0.207475
M8	Uninjured before DTR	-0.141181	-1.58696
M8	Uninjured before DTR	-0.653112	-0.279708
M8	Uninjured before DTR	0.409246	1.65634
M8	Uninjured before DTR	-0.857512	0.565868
M8	Uninjured before DTR	0.642691	0.737874
M8	Uninjured before DTR	-0.295127	1.90874
M8	Uninjured before DTR	-1.20645	-0.164282
M8	Uninjured before DTR	-1.23199	-3.69857
M8	Uninjured before DTR	-0.564267	-5.07302
M8	Uninjured before DTR	-1.0159	-3.03102
M8	Uninjured before DTR	-0.603188	-2.63659
M8	Uninjured before DTR	-2.13996	-3.19162
M8	Uninjured before DTR	-0.0244566	-1.00838
M8	Uninjured before DTR	-0.855236	-2.82478
M8	Uninjured before DTR	-2.86625	-1.05321
M8	Uninjured before DTR	2.45711	-0.33485
M8	Uninjured before DTR	-0.76165	-2.48496
M8	Uninjured before DTR	-2.71992	-3.26383
M8	Uninjured before DTR	-1.06146	-2.63557
M8	Uninjured before DTR	-1.16277	-2.44553
M8	Uninjured before DTR	-0.346296	-0.647108
M8	Uninjured before DTR	-1.99802	-1.98627
M8	Uninjured before DTR	0.0495287	-1.421
M8	Uninjured before DTR	-0.0121815	-0.936119
M9	Uninjured before DTR	5.70366	-0.303253
M9	Uninjured before DTR	8.38733	2.11959
M9	Uninjured before DTR	7.59369	1.32325
M9	Uninjured before DTR	5.71286	0.0165933
M9	Uninjured before DTR	4.61558	-0.698649
M9	Uninjured before DTR	6.06873	0.148452
M9	Uninjured before DTR	5.59459	-1.01304
M9	Uninjured before DTR	7.96435	4.34728
M9	Uninjured before DTR	7.75972	1.92733
M9	Uninjured before DTR	6.10351	-0.131628
M9	Uninjured before DTR	6.14649	1.06053
M9	Uninjured before DTR	5.61518	-0.901499
M9	Uninjured before DTR	3.56546	0.666614
M9	Uninjured before DTR	4.90721	-1.34523
M9	Uninjured before DTR	7.34126	2.24858
M9	Uninjured before DTR	9.75879	6.69007
M9	Uninjured before DTR	5.68539	-0.433559
M9	Uninjured before DTR	7.83757	0.208154
M9	Uninjured before DTR	2.29523	-1.40657
M9	Uninjured before DTR	-0.271006	-0.446943
M9	Uninjured before DTR	-0.0453163	-0.841543
M9	Uninjured before DTR	1.16384	-2.51182
M9	Uninjured before DTR	1.67968	-2.34422
M9	Uninjured before DTR	0.711374	-3.78398
M9	Uninjured before DTR	1.93707	-1.0007
M9	Uninjured before DTR	1.29944	1.27157
M9	Uninjured before DTR	1.84101	0.666326
M9	Uninjured before DTR	1.38047	-2.33971
M9	Uninjured before DTR	1.62314	-2.42427
M9	Uninjured before DTR	2.66859	-1.74005
M9	Uninjured before DTR	2.46411	-2.68547
M9	Uninjured before DTR	3.1417	0.291478
M9	Uninjured before DTR	6.22787	-4.56904
M9	Uninjured before DTR	2.22771	5.11995
M9	Uninjured before DTR	1.5809	-1.04054
M9	Uninjured before DTR	2.43727	-0.2655
M9	Uninjured before DTR	1.17469	-2.30286
M11	Uninjured before DTR	2.48287	-0.0391397
M11	Uninjured before DTR	-0.59657	1.27836
M11	Uninjured before DTR	2.52125	2.20234
M11	Uninjured before DTR	-1.98102	-0.159617
M11	Uninjured before DTR	-0.607088	-1.65782
M11	Uninjured before DTR	0.537604	2.97525
M11	Uninjured before DTR	1.90422	-0.525405
M11	Uninjured before DTR	-0.345077	-0.140926
M11	Uninjured before DTR	2.7587	0.543946
M11	Uninjured before DTR	1.02715	0.128501
M11	Uninjured before DTR	-0.980412	-1.38956
M11	Uninjured before DTR	0.803113	0.678152
M11	Uninjured before DTR	0.383508	0.528852
M11	Uninjured before DTR	0.268644	-0.00706978
M11	Uninjured before DTR	0.665953	3.28317
M11	Uninjured before DTR	1.71247	3.60777
M11	Uninjured before DTR	1.21069	1.10384
M11	Uninjured before DTR	0.345029	1.08757
M11	Uninjured before DTR	2.20268	3.74681
M11	Uninjured before DTR	0.866366	3.47154
M11	Uninjured before DTR	0.198875	0.448433
M11	Uninjured before DTR	1.07489	2.96778
M11	Uninjured before DTR	2.5717	1.80663
M11	Uninjured before DTR	1.81259	0.705573
M11	Uninjured before DTR	1.29397	0.661434
M11	Uninjured before DTR	2.46713	1.07853
M11	Uninjured before DTR	-0.188844	2.19554
M12	Uninjured before DTR	1.56323	-2.10824
M12	Uninjured before DTR	1.93497	-0.959525
M12	Uninjured before DTR	-1.31718	2.26978
M12	Uninjured before DTR	0.944882	-0.249853
M12	Uninjured before DTR	3.10285	1.84467
M12	Uninjured before DTR	3.64801	1.18811
M12	Uninjured before DTR	-2.24373	0.609872
M12	Uninjured before DTR	2.3376	-0.103615
M12	Uninjured before DTR	2.76518	0.0674223
M12	Uninjured before DTR	-0.0567686	2.24916
M12	Uninjured before DTR	4.9221	1.79636
M12	Uninjured before DTR	1.36493	-1.51954
M12	Uninjured before DTR	1.07533	-0.326786
M12	Uninjured before DTR	2.68715	2.78504
M12	Uninjured before DTR	4.08633	2.52135
M12	Uninjured before DTR	1.85568	2.3297
M12	Uninjured before DTR	-4.60428	6.95976
M1a	SC Vsx2::Hoxa10 ablation after DTX	-2.55669	-1.98055
M1a	SC Vsx2::Hoxa10 ablation after DTX	-2.63213	-0.725556
M1a	SC Vsx2::Hoxa10 ablation after DTX	0.105731	1.87048
M1a	SC Vsx2::Hoxa10 ablation after DTX	-1.89107	-2.11275
M1a	SC Vsx2::Hoxa10 ablation after DTX	-1.62493	-0.21202
M1a	SC Vsx2::Hoxa10 ablation after DTX	-3.83125	0.183286
M1a	SC Vsx2::Hoxa10 ablation after DTX	-3.84133	2.40426
M1a	SC Vsx2::Hoxa10 ablation after DTX	-2.20816	1.4716
M1a	SC Vsx2::Hoxa10 ablation after DTX	-1.97019	0.755294
M1a	SC Vsx2::Hoxa10 ablation after DTX	-0.811251	1.5696
M1a	SC Vsx2::Hoxa10 ablation after DTX	-0.153541	0.410699
M1a	SC Vsx2::Hoxa10 ablation after DTX	-2.01473	-0.352365
M1a	SC Vsx2::Hoxa10 ablation after DTX	-0.935933	0.919322
M1a	SC Vsx2::Hoxa10 ablation after DTX	-2.78849	0.734429
M1a	SC Vsx2::Hoxa10 ablation after DTX	-1.47637	2.16206
M1a	SC Vsx2::Hoxa10 ablation after DTX	0.96312	0.899542
M1a	SC Vsx2::Hoxa10 ablation after DTX	1.65512	4.37024
M1a	SC Vsx2::Hoxa10 ablation after DTX	-0.512855	5.16824
M1a	SC Vsx2::Hoxa10 ablation after DTX	-0.277316	3.2251
M1a	SC Vsx2::Hoxa10 ablation after DTX	0.744203	2.84665
M1a	SC Vsx2::Hoxa10 ablation after DTX	-0.858899	5.66696
M1a	SC Vsx2::Hoxa10 ablation after DTX	3.2444	3.67693
M1a	SC Vsx2::Hoxa10 ablation after DTX	2.23154	4.20923
M1a	SC Vsx2::Hoxa10 ablation after DTX	1.14119	5.20925
M1a	SC Vsx2::Hoxa10 ablation after DTX	4.42356	3.1151
M1a	SC Vsx2::Hoxa10 ablation after DTX	-1.31119	4.07152
M1a	SC Vsx2::Hoxa10 ablation after DTX	0.0720918	4.18166
M1a	SC Vsx2::Hoxa10 ablation after DTX	3.34061	3.01359
M1a	SC Vsx2::Hoxa10 ablation after DTX	2.09821	1.97816
M3a	SC Vsx2::Hoxa10 ablation after DTX	-1.6723	3.00546
M3a	SC Vsx2::Hoxa10 ablation after DTX	-3.60932	2.5712
M3a	SC Vsx2::Hoxa10 ablation after DTX	-1.76109	3.4065
M3a	SC Vsx2::Hoxa10 ablation after DTX	-3.40442	-0.276385
M3a	SC Vsx2::Hoxa10 ablation after DTX	-0.0841745	-1.47637
M3a	SC Vsx2::Hoxa10 ablation after DTX	-0.441105	1.30451
M3a	SC Vsx2::Hoxa10 ablation after DTX	-0.173187	1.78593
M3a	SC Vsx2::Hoxa10 ablation after DTX	0.501838	1.83916
M3a	SC Vsx2::Hoxa10 ablation after DTX	-1.88036	1.79785
M3a	SC Vsx2::Hoxa10 ablation after DTX	0.996025	1.69351
M1a	Uninjured before DTR	-2.37875	0.963889
M1a	Uninjured before DTR	-6.72711	3.04036
M1a	Uninjured before DTR	-1.55138	3.78693
M1a	Uninjured before DTR	-1.33493	3.62156
M1a	Uninjured before DTR	-3.16607	5.30341
M1a	Uninjured before DTR	1.44031	3.00147
M1a	Uninjured before DTR	-2.43491	4.99757
M1a	Uninjured before DTR	1.18906	3.74779
M1a	Uninjured before DTR	-3.03646	2.99383
M1a	Uninjured before DTR	0.0135052	1.2528
M1a	Uninjured before DTR	-2.90019	2.81453
M1a	Uninjured before DTR	-3.17178	1.60137
M1a	Uninjured before DTR	-1.71115	6.01139
M1a	Uninjured before DTR	0.00735059	6.3158
M1a	Uninjured before DTR	-0.940521	4.34532
M1a	Uninjured before DTR	-2.02207	2.77385
M1a	Uninjured before DTR	-5.4514	2.61443
M1a	Uninjured before DTR	-3.30362	-0.393651
M1a	Uninjured before DTR	-3.54148	1.66312
M1a	Uninjured before DTR	-1.35758	1.04462
M1a	Uninjured before DTR	-2.92781	4.94984
M1a	Uninjured before DTR	-1.27188	3.28802
M1a	Uninjured before DTR	-2.18797	3.81332
M1a	Uninjured before DTR	-2.50725	1.9294
M1a	Uninjured before DTR	-2.26002	3.5707
M1a	Uninjured before DTR	-3.13042	1.59827
M1a	Uninjured before DTR	-1.83024	0.096167
M1a	Uninjured before DTR	-0.0222101	0.151593
M1a	Uninjured before DTR	0.641778	4.86229
M1a	Uninjured before DTR	-3.63363	5.75243
M1a	Uninjured before DTR	-3.09706	0.657284
M1a	Uninjured before DTR	2.66692	-5.37038
M1a	Uninjured before DTR	-1.50272	1.52746
M3a	Uninjured before DTR	-3.22263	9.96058
M3a	Uninjured before DTR	-2.23916	10.9249
M3a	Uninjured before DTR	-0.977071	9.15159
M3a	Uninjured before DTR	-4.65211	9.13235
M3a	Uninjured before DTR	-0.966658	5.25569
M3a	Uninjured before DTR	-4.23551	7.65448
M3a	Uninjured before DTR	0.486868	7.17781
M3a	Uninjured before DTR	0.191836	6.00504
M3a	Uninjured before DTR	-0.751734	7.42602
M3a	Uninjured before DTR	-1.13881	5.91323
M3a	Uninjured before DTR	-1.24511	4.35719
M3a	Uninjured before DTR	-1.28166	5.74319
M6	SC Vsx2::Hoxa10 ablation after DTX	4.21723	1.42142
M6	SC Vsx2::Hoxa10 ablation after DTX	1.61859	2.3894
M6	SC Vsx2::Hoxa10 ablation after DTX	2.68258	1.80957
M6	SC Vsx2::Hoxa10 ablation after DTX	0.29119	3.83878
M6	SC Vsx2::Hoxa10 ablation after DTX	1.97651	4.92301
M6	SC Vsx2::Hoxa10 ablation after DTX	-0.737893	11.6576
M6	SC Vsx2::Hoxa10 ablation after DTX	0.876426	6.32788
M6	SC Vsx2::Hoxa10 ablation after DTX	-0.0372823	1.5396
M6	SC Vsx2::Hoxa10 ablation after DTX	1.85632	-0.654924
M6	SC Vsx2::Hoxa10 ablation after DTX	-2.23589	9.6761
M6	SC Vsx2::Hoxa10 ablation after DTX	0.349396	0.900152
M6	SC Vsx2::Hoxa10 ablation after DTX	1.59877	0.971935
M6	Uninjured before DTR	3.3783	0.560818
M6	Uninjured before DTR	2.1989	2.9838
M6	Uninjured before DTR	-0.728192	1.28286
M6	Uninjured before DTR	-2.35835	-0.491508
M6	Uninjured before DTR	1.57392	-1.33237
M6	Uninjured before DTR	-1.14315	0.123037
M6	Uninjured before DTR	-2.90316	-2.50365

## Sheet: ExtDataFigure14c
PCA scatter plot														Factor loadings onto PC1
Animal	Group	PC1	PC2			Walking performance [PC1 score]								Variables	PC1
M1	SC Vsx2::Hoxa10 ablation after DTX	-2.84154	0.0386706											SPEED	-0.950953
M1	SC Vsx2::Hoxa10 ablation after DTX	-1.32383	-1.35824				Uninjured before DTR	SC Vsx2::Hoxa10 ablation after DTX	1 week post-SCI					DURATION	0.800032
M1	SC Vsx2::Hoxa10 ablation after DTX	-1.03893	-1.46798				-3.14956	-1.42403	11.9078					VELOCITY	-0.882209
M1	SC Vsx2::Hoxa10 ablation after DTX	-0.863813	-0.511498				-1.72637	-3.3087	9.27945					STDUR	-0.285168
M1	SC Vsx2::Hoxa10 ablation after DTX	-0.588299	-0.638965				-4.19219	-3.39928	9.72283					SWDUR	0.81726
M1	SC Vsx2::Hoxa10 ablation after DTX	-0.8882	-0.931852				-3.45535	-2.07031	10.4499					x_STDUR	-0.790268
M1	SC Vsx2::Hoxa10 ablation after DTX	-2.22584	-0.459214				-3.57031	-3.61709	11.6494					Rt_0HINDLIMBS	0.82822
M1	SC Vsx2::Hoxa10 ablation after DTX	-1.66902	-0.249744				-3.77546	-2.57764	9.80336					DOUBLESTANCE	-0.0533486
M1	SC Vsx2::Hoxa10 ablation after DTX	-1.40616	-1.84991				-3.32064	-2.57699	9.39288					LSTRIDE	0.399502
M1	SC Vsx2::Hoxa10 ablation after DTX	-1.77049	-1.35607				-3.83132	-3.5725	13.5247					LSTEP	0.546118
M1	SC Vsx2::Hoxa10 ablation after DTX	-1.56034	-0.526382						10.9573					LPATH	0.606888
M1	SC Vsx2::Hoxa10 ablation after DTX	-1.792	-0.482878						4.23584					HIP_ENDBW	0.81013
M1	SC Vsx2::Hoxa10 ablation after DTX	-1.96611	-0.986516						8.11166					HIP_ENDFW	0.963374
M1	SC Vsx2::Hoxa10 ablation after DTX	-1.56904	-0.961237											STEPHEIGHTNor	-0.834642
M1	SC Vsx2::Hoxa10 ablation after DTX	-1.46886	0.581045			Mean	-3.378	-2.818	9.912					MAXENDPOINTVel	-0.639251
M1	SC Vsx2::Hoxa10 ablation after DTX	-0.745495	3.21461			Std. Deviation	0.7419	0.7932	2.4					TMAXENDPOINTVel	0.411429
M1	SC Vsx2::Hoxa10 ablation after DTX	-1.27968	1.30286			Std. Error of Mean	0.2623	0.2805	0.7237					AccENDPOINT	-0.739303
M1	SC Vsx2::Hoxa10 ablation after DTX	-1.24579	2.35615											VelENDPOINT	-0.697744
M1	SC Vsx2::Hoxa10 ablation after DTX	-1.78103	2.076											AngleVelENPOINT	-0.154166
M1	SC Vsx2::Hoxa10 ablation after DTX	-1.35697	1.24074											TDRAG	0.85118
M1	SC Vsx2::Hoxa10 ablation after DTX	-1.48926	1.86269											x_DRAG	0.939673
M1	SC Vsx2::Hoxa10 ablation after DTX	-2.10588	0.53854											FOOTSWLAT	0.0097771
M1	SC Vsx2::Hoxa10 ablation after DTX	-1.19175	1.31691											STEPWIDTH	-0.686388
M1	SC Vsx2::Hoxa10 ablation after DTX	-0.835699	0.9045											MAXHipYNor	-0.723527
M1	SC Vsx2::Hoxa10 ablation after DTX	-1.82366	2.02439											MINHipYNor	-0.678554
M1	SC Vsx2::Hoxa10 ablation after DTX	-1.56422	2.76362											AMPHipY	0.054853
M1	SC Vsx2::Hoxa10 ablation after DTX	-1.17504	1.70385											SDMidTrunkXY	0.0134839
M1	SC Vsx2::Hoxa10 ablation after DTX	-1.34239	1.96918											SDMidTrunkXYVel	-0.511429
M1	SC Vsx2::Hoxa10 ablation after DTX	-0.387647	2.19519											SDMidHipZ	0.147477
M2	SC Vsx2::Hoxa10 ablation after DTX	-5.06637	-0.274029											SDMidHipY	-0.175263
M2	SC Vsx2::Hoxa10 ablation after DTX	-4.16481	-1.21343											SDHips	-0.127247
M2	SC Vsx2::Hoxa10 ablation after DTX	-4.678	-1.07435											MINELE1	-0.577229
M2	SC Vsx2::Hoxa10 ablation after DTX	-4.93226	-1.89418											MINELE2	-0.80598
M2	SC Vsx2::Hoxa10 ablation after DTX	-4.32969	-0.745689											MINELE3	-0.433315
M2	SC Vsx2::Hoxa10 ablation after DTX	-4.24846	-1.7175											MINELE4	-0.924011
M2	SC Vsx2::Hoxa10 ablation after DTX	-4.3334	-1.64468											MINELE6	-0.879142
M2	SC Vsx2::Hoxa10 ablation after DTX	-4.32721	-1.14887											MAXELE1	-0.55075
M2	SC Vsx2::Hoxa10 ablation after DTX	-4.41104	-1.32432											MAXELE2	-0.745341
M2	SC Vsx2::Hoxa10 ablation after DTX	-4.57786	-2.02961											MAXELE3	-0.818465
M2	SC Vsx2::Hoxa10 ablation after DTX	-4.1211	-1.66081											MAXELE4	-0.910579
M2	SC Vsx2::Hoxa10 ablation after DTX	-3.84054	-2.05604											MAXELE6	-0.967452
M2	SC Vsx2::Hoxa10 ablation after DTX	-3.8496	-1.73483											MAXJOINT1	0.672467
M2	SC Vsx2::Hoxa10 ablation after DTX	-4.06886	-1.34552											MAXJOINT2	-0.111623
M2	SC Vsx2::Hoxa10 ablation after DTX	-3.9044	-1.73516											MAXJOINT3	0.893823
M2	SC Vsx2::Hoxa10 ablation after DTX	-4.85633	-1.12599											MAXLIMBLAT	0.730682
M2	SC Vsx2::Hoxa10 ablation after DTX	-3.70329	-2.53491											MAXFOOTROT	0.650376
M2	SC Vsx2::Hoxa10 ablation after DTX	-4.27884	-1.3951											MINJOINT1	0.577635
M2	SC Vsx2::Hoxa10 ablation after DTX	-3.89016	-1.22077											MINJOINT2	0.540118
M2	SC Vsx2::Hoxa10 ablation after DTX	-4.78213	-1.68005											MINJOINT3	0.766366
M2	SC Vsx2::Hoxa10 ablation after DTX	-3.83247	-3.12798											MINLIMBLAT	0.417743
M2	SC Vsx2::Hoxa10 ablation after DTX	-4.16662	-1.8757											MINFOOTROT	0.583481
M2	SC Vsx2::Hoxa10 ablation after DTX	-4.1189	-1.74044											AMPELE1	-0.0545696
M2	SC Vsx2::Hoxa10 ablation after DTX	-3.38851	-2.83641											AMPELE2	0.438387
M2	SC Vsx2::Hoxa10 ablation after DTX	-3.10578	-1.91741											AMPELE3	-0.806839
M2	SC Vsx2::Hoxa10 ablation after DTX	-3.97645	-2.80593											AMPELE4	-0.404835
M2	SC Vsx2::Hoxa10 ablation after DTX	-4.51673	-3.0234											AMPLIMB	-0.800606
M2	SC Vsx2::Hoxa10 ablation after DTX	-3.68979	-1.7966											AMPJOINT1	0.455934
M2	SC Vsx2::Hoxa10 ablation after DTX	-4.20603	-3.04446											AMPJOINT2	-0.579665
M2	SC Vsx2::Hoxa10 ablation after DTX	-4.40134	-2.0164											AMPJOINT3	0.188607
M2	SC Vsx2::Hoxa10 ablation after DTX	-3.68034	-3.53476											AMPLIMBLAT	0.650335
M2	SC Vsx2::Hoxa10 ablation after DTX	-4.78209	-1.45335											AMPFOOTROT	-0.0712203
M2	SC Vsx2::Hoxa10 ablation after DTX	-2.17768	0.970931											MINSPEEDLIMB1	0.803852
M2	SC Vsx2::Hoxa10 ablation after DTX	-2.85091	0.0420195											MINSPEEDJOINT1	0.0577918
M2	SC Vsx2::Hoxa10 ablation after DTX	-3.20376	0.379826											MINSPEEDJOINT2	0.529374
M2	SC Vsx2::Hoxa10 ablation after DTX	-2.32773	-1.15585											MINSPEEDJOINT3	0.0697457
M2	SC Vsx2::Hoxa10 ablation after DTX	-2.91853	-0.414871											MAXSPEEDLIMB1	-0.821471
M2	SC Vsx2::Hoxa10 ablation after DTX	-2.39653	-0.243524											MAXSPEEDJOINT1	0.12353
M2	SC Vsx2::Hoxa10 ablation after DTX	-2.26867	-0.976488											MAXSPEEDJOINT2	-0.78868
M2	SC Vsx2::Hoxa10 ablation after DTX	-2.38575	0.588021											MAXSPEEDJOINT3	-0.0218155
M2	SC Vsx2::Hoxa10 ablation after DTX	-2.52684	-0.0474672											AMPSPEEDLIMB1	-0.870211
M2	SC Vsx2::Hoxa10 ablation after DTX	-3.14717	-1.18249											AMPSPEEDJOINT1	0.0132368
M2	SC Vsx2::Hoxa10 ablation after DTX	-1.99799	-2.01308											AMPSPEEDJOINT2	-0.751866
M2	SC Vsx2::Hoxa10 ablation after DTX	-2.65289	-0.866102											AMPSPEEDJOINT3	-0.0532659
M2	SC Vsx2::Hoxa10 ablation after DTX	-2.62922	-1.48057											RCREST_THIGH	-0.315402
M2	SC Vsx2::Hoxa10 ablation after DTX	-2.80896	-0.746885											RTHIGH_LEG	-0.608914
M2	SC Vsx2::Hoxa10 ablation after DTX	-2.62301	0.340854											RLEG_FOOT	-0.775196
M2	SC Vsx2::Hoxa10 ablation after DTX	-2.79149	0.077869											RHIP_KNEE	-0.309508
M2	SC Vsx2::Hoxa10 ablation after DTX	-2.08479	0.147403											RKNEE_ANKLE	-0.0310307
M2	SC Vsx2::Hoxa10 ablation after DTX	-2.62883	-0.978945											RANKLE_MTP	0.297043
M2	SC Vsx2::Hoxa10 ablation after DTX	-2.463	0.241653
M2	SC Vsx2::Hoxa10 ablation after DTX	-2.76478	-0.309716
M2	SC Vsx2::Hoxa10 ablation after DTX	-3.04004	-2.71885
M2	SC Vsx2::Hoxa10 ablation after DTX	-3.35685	-3.54408
M2	SC Vsx2::Hoxa10 ablation after DTX	-3.11274	-1.7085
M2	SC Vsx2::Hoxa10 ablation after DTX	-2.73236	-1.89294
M2	SC Vsx2::Hoxa10 ablation after DTX	-2.25058	0.403132
M2	SC Vsx2::Hoxa10 ablation after DTX	-1.66262	1.0166
M2	SC Vsx2::Hoxa10 ablation after DTX	-2.10624	-0.278199
M2	SC Vsx2::Hoxa10 ablation after DTX	-2.61001	-3.39451
M2	SC Vsx2::Hoxa10 ablation after DTX	-3.09134	-0.795983
M2	SC Vsx2::Hoxa10 ablation after DTX	-3.14041	-2.36385
M2	SC Vsx2::Hoxa10 ablation after DTX	-2.61997	-1.31436
M2	SC Vsx2::Hoxa10 ablation after DTX	-2.71243	-2.27336
M2	SC Vsx2::Hoxa10 ablation after DTX	-2.63992	-0.143113
M3	SC Vsx2::Hoxa10 ablation after DTX	-3.60025	-0.256727
M3	SC Vsx2::Hoxa10 ablation after DTX	-3.56041	-0.248712
M3	SC Vsx2::Hoxa10 ablation after DTX	-2.93731	0.584963
M3	SC Vsx2::Hoxa10 ablation after DTX	-3.11003	-0.681399
M3	SC Vsx2::Hoxa10 ablation after DTX	-1.98477	-2.04257
M3	SC Vsx2::Hoxa10 ablation after DTX	-2.66186	-0.12084
M3	SC Vsx2::Hoxa10 ablation after DTX	-3.24728	-0.418137
M3	SC Vsx2::Hoxa10 ablation after DTX	-3.24921	-0.19464
M3	SC Vsx2::Hoxa10 ablation after DTX	-2.80071	-0.510371
M3	SC Vsx2::Hoxa10 ablation after DTX	-2.24162	-2.05292
M3	SC Vsx2::Hoxa10 ablation after DTX	-2.89226	-0.27824
M3	SC Vsx2::Hoxa10 ablation after DTX	-3.34669	0.188695
M3	SC Vsx2::Hoxa10 ablation after DTX	-2.86236	-0.650079
M3	SC Vsx2::Hoxa10 ablation after DTX	-2.49205	-1.77342
M3	SC Vsx2::Hoxa10 ablation after DTX	-2.12843	-0.278177
M3	SC Vsx2::Hoxa10 ablation after DTX	-3.13175	0.262721
M3	SC Vsx2::Hoxa10 ablation after DTX	-3.29334	-0.918867
M3	SC Vsx2::Hoxa10 ablation after DTX	-2.90771	-0.557397
M3	SC Vsx2::Hoxa10 ablation after DTX	-3.01694	-0.0747504
M3	SC Vsx2::Hoxa10 ablation after DTX	-1.23794	0.878014
M3	SC Vsx2::Hoxa10 ablation after DTX	-1.99552	1.10697
M3	SC Vsx2::Hoxa10 ablation after DTX	-0.508493	2.20393
M3	SC Vsx2::Hoxa10 ablation after DTX	-1.37715	0.30542
M3	SC Vsx2::Hoxa10 ablation after DTX	-1.17271	-0.279793
M3	SC Vsx2::Hoxa10 ablation after DTX	-1.21767	1.10656
M3	SC Vsx2::Hoxa10 ablation after DTX	-0.926052	1.28232
M3	SC Vsx2::Hoxa10 ablation after DTX	-1.81547	1.46376
M3	SC Vsx2::Hoxa10 ablation after DTX	-0.956504	2.54759
M3	SC Vsx2::Hoxa10 ablation after DTX	-1.31052	-0.316911
M3	SC Vsx2::Hoxa10 ablation after DTX	-0.925717	1.26216
M3	SC Vsx2::Hoxa10 ablation after DTX	-1.28676	1.78163
M3	SC Vsx2::Hoxa10 ablation after DTX	-0.509809	-0.119413
M3	SC Vsx2::Hoxa10 ablation after DTX	-1.10272	0.174982
M3	SC Vsx2::Hoxa10 ablation after DTX	-0.801319	1.86279
M3	SC Vsx2::Hoxa10 ablation after DTX	-1.37483	2.02804
M3	SC Vsx2::Hoxa10 ablation after DTX	-1.60665	0.63747
M3	SC Vsx2::Hoxa10 ablation after DTX	-1.0107	-0.21896
M4	SC Vsx2::Hoxa10 ablation after DTX	-2.14053	1.44571
M4	SC Vsx2::Hoxa10 ablation after DTX	-3.06777	0.573779
M4	SC Vsx2::Hoxa10 ablation after DTX	-1.68289	0.289595
M4	SC Vsx2::Hoxa10 ablation after DTX	-2.10289	0.317499
M4	SC Vsx2::Hoxa10 ablation after DTX	-3.44517	1.28521
M4	SC Vsx2::Hoxa10 ablation after DTX	-2.88519	1.21582
M4	SC Vsx2::Hoxa10 ablation after DTX	-2.57141	1.25653
M4	SC Vsx2::Hoxa10 ablation after DTX	-3.27184	-0.188972
M4	SC Vsx2::Hoxa10 ablation after DTX	-3.1419	0.0255653
M4	SC Vsx2::Hoxa10 ablation after DTX	-3.53427	1.36799
M4	SC Vsx2::Hoxa10 ablation after DTX	-2.38988	1.13395
M4	SC Vsx2::Hoxa10 ablation after DTX	-2.84568	0.54138
M4	SC Vsx2::Hoxa10 ablation after DTX	-2.51884	1.22876
M4	SC Vsx2::Hoxa10 ablation after DTX	-2.81395	0.659928
M4	SC Vsx2::Hoxa10 ablation after DTX	-2.84824	0.505876
M4	SC Vsx2::Hoxa10 ablation after DTX	-2.60971	1.12515
M4	SC Vsx2::Hoxa10 ablation after DTX	-2.14094	1.81692
M4	SC Vsx2::Hoxa10 ablation after DTX	-2.54602	1.29847
M4	SC Vsx2::Hoxa10 ablation after DTX	-1.7277	1.10676
M4	SC Vsx2::Hoxa10 ablation after DTX	-2.6492	-0.389748
M4	SC Vsx2::Hoxa10 ablation after DTX	-2.33128	1.68473
M4	SC Vsx2::Hoxa10 ablation after DTX	-2.64015	-0.257583
M4	SC Vsx2::Hoxa10 ablation after DTX	-1.73405	1.67095
M4	SC Vsx2::Hoxa10 ablation after DTX	-2.60565	1.75251
M4	SC Vsx2::Hoxa10 ablation after DTX	-1.75467	0.214378
M4	SC Vsx2::Hoxa10 ablation after DTX	-3.43694	-1.47117
M4	SC Vsx2::Hoxa10 ablation after DTX	-3.06032	1.36451
M4	SC Vsx2::Hoxa10 ablation after DTX	-2.47415	0.782001
M4	SC Vsx2::Hoxa10 ablation after DTX	-1.9576	1.24232
M4	SC Vsx2::Hoxa10 ablation after DTX	-2.04437	1.54568
M4	SC Vsx2::Hoxa10 ablation after DTX	-2.76996	1.17082
M4	SC Vsx2::Hoxa10 ablation after DTX	-2.26046	0.679962
M4	SC Vsx2::Hoxa10 ablation after DTX	-2.72818	0.985841
M4	SC Vsx2::Hoxa10 ablation after DTX	-2.56095	1.14418
M4	SC Vsx2::Hoxa10 ablation after DTX	-2.40534	0.526389
M4	SC Vsx2::Hoxa10 ablation after DTX	-3.22649	0.465632
M4	SC Vsx2::Hoxa10 ablation after DTX	-2.52669	0.369656
M4	SC Vsx2::Hoxa10 ablation after DTX	-2.92082	-0.0382151
M4	SC Vsx2::Hoxa10 ablation after DTX	-2.871	1.48019
M4	SC Vsx2::Hoxa10 ablation after DTX	-2.2803	0.82534
M4	SC Vsx2::Hoxa10 ablation after DTX	-2.17521	0.764275
M4	SC Vsx2::Hoxa10 ablation after DTX	-2.69367	-0.284263
M4	SC Vsx2::Hoxa10 ablation after DTX	-2.09016	1.97822
M4	SC Vsx2::Hoxa10 ablation after DTX	-2.71891	0.8853
M4	SC Vsx2::Hoxa10 ablation after DTX	-2.28939	-1.86179
M4	SC Vsx2::Hoxa10 ablation after DTX	-3.08076	-0.230378
M5	SC Vsx2::Hoxa10 ablation after DTX	-2.70154	0.416594
M5	SC Vsx2::Hoxa10 ablation after DTX	-3.57698	1.00364
M5	SC Vsx2::Hoxa10 ablation after DTX	-2.92273	-0.641747
M5	SC Vsx2::Hoxa10 ablation after DTX	-3.79828	-0.683541
M5	SC Vsx2::Hoxa10 ablation after DTX	-3.89336	0.788298
M5	SC Vsx2::Hoxa10 ablation after DTX	-3.69557	1.00033
M5	SC Vsx2::Hoxa10 ablation after DTX	-3.50429	1.01048
M5	SC Vsx2::Hoxa10 ablation after DTX	-3.03816	0.679872
M5	SC Vsx2::Hoxa10 ablation after DTX	-3.41587	0.961011
M5	SC Vsx2::Hoxa10 ablation after DTX	-3.46505	0.941977
M5	SC Vsx2::Hoxa10 ablation after DTX	-3.5329	1.15039
M5	SC Vsx2::Hoxa10 ablation after DTX	-2.86374	1.27289
M5	SC Vsx2::Hoxa10 ablation after DTX	-2.85203	-0.356622
M5	SC Vsx2::Hoxa10 ablation after DTX	-2.94372	0.662
M5	SC Vsx2::Hoxa10 ablation after DTX	-0.864311	-0.621929
M5	SC Vsx2::Hoxa10 ablation after DTX	-2.24364	0.579937
M5	SC Vsx2::Hoxa10 ablation after DTX	-1.6194	0.361116
M5	SC Vsx2::Hoxa10 ablation after DTX	-2.31434	-0.431761
M5	SC Vsx2::Hoxa10 ablation after DTX	-2.31436	1.29064
M5	SC Vsx2::Hoxa10 ablation after DTX	-2.64928	0.232169
M5	SC Vsx2::Hoxa10 ablation after DTX	-2.3749	1.85606
M5	SC Vsx2::Hoxa10 ablation after DTX	-2.20541	0.843498
M5	SC Vsx2::Hoxa10 ablation after DTX	-1.46454	1.28613
M5	SC Vsx2::Hoxa10 ablation after DTX	-1.99649	0.771987
M5	SC Vsx2::Hoxa10 ablation after DTX	-1.61556	1.07147
M5	SC Vsx2::Hoxa10 ablation after DTX	-1.44643	0.623853
M5	SC Vsx2::Hoxa10 ablation after DTX	-1.74553	0.626827
M5	SC Vsx2::Hoxa10 ablation after DTX	-1.0973	-0.258099
M7	Uninjured before DTR	-4.33879	-0.623628
M7	Uninjured before DTR	-4.11069	-0.713084
M7	Uninjured before DTR	-4.81834	-1.16896
M7	Uninjured before DTR	-4.6259	-0.544498
M7	Uninjured before DTR	-5.25996	-1.11613
M7	Uninjured before DTR	-5.01769	-0.328206
M7	Uninjured before DTR	-5.42433	-0.778348
M7	Uninjured before DTR	-4.87963	-1.16465
M7	Uninjured before DTR	-5.91632	-0.437182
M7	Uninjured before DTR	-5.01648	-1.29503
M7	Uninjured before DTR	-5.21841	-0.74008
M7	Uninjured before DTR	-5.51076	-0.64931
M7	Uninjured before DTR	-5.0717	-0.768578
M7	Uninjured before DTR	-5.03189	-0.540916
M7	Uninjured before DTR	-3.79133	-2.71749
M7	Uninjured before DTR	-3.29741	0.76039
M7	Uninjured before DTR	-3.206	-0.0231998
M7	Uninjured before DTR	-3.61631	0.892483
M7	Uninjured before DTR	-3.32984	0.975862
M7	Uninjured before DTR	-3.32469	0.676584
M7	Uninjured before DTR	-3.35539	0.117504
M7	Uninjured before DTR	-3.3096	0.460853
M7	Uninjured before DTR	-3.5971	0.554814
M7	Uninjured before DTR	-3.26508	0.569205
M7	Uninjured before DTR	-3.40871	-0.379474
M7	Uninjured before DTR	-3.53296	0.133046
M7	Uninjured before DTR	-3.58398	0.448585
M7	Uninjured before DTR	-3.37142	-0.333266
M7	Uninjured before DTR	-3.34276	-0.391589
M8	Uninjured before DTR	-3.50231	-0.375669
M8	Uninjured before DTR	-4.91621	-0.061169
M8	Uninjured before DTR	-4.45965	-0.268072
M8	Uninjured before DTR	-5.21505	-0.390326
M8	Uninjured before DTR	-5.08851	0.0187768
M8	Uninjured before DTR	-3.98961	-1.44316
M8	Uninjured before DTR	-4.18103	-1.52231
M8	Uninjured before DTR	-3.61748	-0.78381
M8	Uninjured before DTR	-3.09249	-2.9619
M8	Uninjured before DTR	-3.89093	-1.34519
M8	Uninjured before DTR	-4.11925	-0.489711
M8	Uninjured before DTR	-4.34724	-0.511965
M8	Uninjured before DTR	-3.9508	-0.498068
M8	Uninjured before DTR	-4.10958	-1.40981
M8	Uninjured before DTR	-3.89306	-0.920565
M8	Uninjured before DTR	-4.17003	-1.145
M8	Uninjured before DTR	-3.74499	-2.02822
M8	Uninjured before DTR	-3.94366	-0.729885
M8	Uninjured before DTR	-3.82045	0.0545955
M8	Uninjured before DTR	-3.98431	0.67488
M8	Uninjured before DTR	-3.8165	0.594396
M8	Uninjured before DTR	-3.39051	-0.293988
M8	Uninjured before DTR	-2.73441	0.206747
M8	Uninjured before DTR	-1.80738	-1.13063
M8	Uninjured before DTR	-2.64371	-1.09856
M8	Uninjured before DTR	-2.85011	0.0833539
M8	Uninjured before DTR	-2.29926	-2.8671
M8	Uninjured before DTR	-2.58419	-0.465261
M8	Uninjured before DTR	-3.04278	0.347716
M8	Uninjured before DTR	-2.31977	0.0954507
M8	Uninjured before DTR	-2.16345	-0.0753979
M8	Uninjured before DTR	-2.01969	-1.45876
M8	Uninjured before DTR	-2.58526	0.419261
M8	Uninjured before DTR	-2.06636	-0.837394
M8	Uninjured before DTR	-2.5772	-0.983701
M9	Uninjured before DTR	-3.48929	-1.4898
M9	Uninjured before DTR	-4.37084	-2.58754
M9	Uninjured before DTR	-3.98481	-2.23396
M9	Uninjured before DTR	-3.31399	-1.22048
M9	Uninjured before DTR	-3.35727	-1.31277
M9	Uninjured before DTR	-3.71522	-1.47854
M9	Uninjured before DTR	-4.6675	-1.50025
M9	Uninjured before DTR	-4.76407	-4.08099
M9	Uninjured before DTR	-3.40243	-1.94326
M9	Uninjured before DTR	-3.23915	-0.759024
M9	Uninjured before DTR	-3.34111	-1.73659
M9	Uninjured before DTR	-3.86632	-1.40173
M9	Uninjured before DTR	-3.47756	-0.968131
M9	Uninjured before DTR	-3.97227	-1.80341
M9	Uninjured before DTR	-4.06135	-1.60478
M9	Uninjured before DTR	-3.65961	-4.96287
M9	Uninjured before DTR	-3.43931	-1.56954
M9	Uninjured before DTR	-3.22583	-2.11431
M9	Uninjured before DTR	-3.2765	-1.21684
M9	Uninjured before DTR	-2.59011	-1.385
M9	Uninjured before DTR	-1.37895	-0.486537
M9	Uninjured before DTR	-2.17262	-0.941046
M9	Uninjured before DTR	-2.36828	-1.09355
M9	Uninjured before DTR	-3.55479	-0.751893
M9	Uninjured before DTR	-3.86627	-1.74841
M9	Uninjured before DTR	-3.36176	-2.11165
M9	Uninjured before DTR	-1.95983	-1.11723
M9	Uninjured before DTR	-2.0026	-0.809147
M9	Uninjured before DTR	-2.689	-0.295876
M9	Uninjured before DTR	-2.24901	-1.5557
M9	Uninjured before DTR	-2.70622	-1.23098
M9	Uninjured before DTR	-3.44036	-1.98671
M9	Uninjured before DTR	-1.48778	-2.81752
M9	Uninjured before DTR	-2.20516	-3.78555
M9	Uninjured before DTR	-2.02262	0.0605646
M9	Uninjured before DTR	-1.96203	-0.686783
M9	Uninjured before DTR	-3.89189	-0.45627
M11	Uninjured before DTR	-3.77461	-1.06931
M11	Uninjured before DTR	-3.39261	-0.469142
M11	Uninjured before DTR	-4.12832	-1.12987
M11	Uninjured before DTR	-3.99416	1.29937
M11	Uninjured before DTR	-4.30579	0.0686268
M11	Uninjured before DTR	-3.85264	-1.65548
M11	Uninjured before DTR	-4.34694	-0.516822
M11	Uninjured before DTR	-2.92039	0.143808
M11	Uninjured before DTR	-3.76216	-1.69122
M11	Uninjured before DTR	-3.47232	-0.335051
M11	Uninjured before DTR	-4.08813	0.761839
M11	Uninjured before DTR	-4.44346	-0.390617
M11	Uninjured before DTR	-4.18457	-0.525564
M11	Uninjured before DTR	-2.63197	3.03476
M11	Uninjured before DTR	-2.31174	1.79754
M11	Uninjured before DTR	-1.89566	0.907392
M11	Uninjured before DTR	-3.35299	1.3218
M11	Uninjured before DTR	-2.71689	1.84997
M11	Uninjured before DTR	-2.51238	1.35619
M11	Uninjured before DTR	-2.95855	1.80908
M11	Uninjured before DTR	-3.01747	2.37902
M11	Uninjured before DTR	-3.00403	1.46067
M11	Uninjured before DTR	-3.34148	1.09096
M11	Uninjured before DTR	-3.54364	1.37304
M11	Uninjured before DTR	-2.47975	1.82317
M11	Uninjured before DTR	-3.02823	1.74398
M11	Uninjured before DTR	-2.19633	2.47709
M12	Uninjured before DTR	-4.60503	-0.0909554
M12	Uninjured before DTR	-4.37265	-0.181589
M12	Uninjured before DTR	-4.09488	1.48508
M12	Uninjured before DTR	-4.39552	1.38186
M12	Uninjured before DTR	-5.22028	-0.455352
M12	Uninjured before DTR	-4.92957	-0.709224
M12	Uninjured before DTR	-4.45541	1.34648
M12	Uninjured before DTR	-5.48272	-0.317641
M12	Uninjured before DTR	-4.4132	-0.321554
M12	Uninjured before DTR	-3.72036	2.64295
M12	Uninjured before DTR	-2.85246	-1.25696
M12	Uninjured before DTR	-3.34573	1.43439
M12	Uninjured before DTR	-3.22258	1.38795
M12	Uninjured before DTR	-2.51762	0.361673
M12	Uninjured before DTR	-0.807053	0.866654
M12	Uninjured before DTR	-3.06902	3.92156
M12	Uninjured before DTR	-2.67874	6.35897
M1a	SC Vsx2::Hoxa10 ablation after DTX	-4.57942	0.0790893
M1a	SC Vsx2::Hoxa10 ablation after DTX	-2.98578	-0.858018
M1a	SC Vsx2::Hoxa10 ablation after DTX	-3.91722	-3.20746
M1a	SC Vsx2::Hoxa10 ablation after DTX	-3.57885	-0.523313
M1a	SC Vsx2::Hoxa10 ablation after DTX	-4.15682	-0.727085
M1a	SC Vsx2::Hoxa10 ablation after DTX	-4.19716	-0.0332116
M1a	SC Vsx2::Hoxa10 ablation after DTX	-3.80149	-0.336943
M1a	SC Vsx2::Hoxa10 ablation after DTX	-3.06907	-1.97022
M1a	SC Vsx2::Hoxa10 ablation after DTX	-3.68006	-1.49014
M1a	SC Vsx2::Hoxa10 ablation after DTX	-3.45137	-1.92408
M1a	SC Vsx2::Hoxa10 ablation after DTX	-3.8356	-2.48706
M1a	SC Vsx2::Hoxa10 ablation after DTX	-3.15021	-1.10593
M1a	SC Vsx2::Hoxa10 ablation after DTX	-3.3625	-0.543005
M1a	SC Vsx2::Hoxa10 ablation after DTX	-3.55608	-0.479115
M1a	SC Vsx2::Hoxa10 ablation after DTX	-3.8295	2.70782
M1a	SC Vsx2::Hoxa10 ablation after DTX	-2.86498	1.02162
M1a	SC Vsx2::Hoxa10 ablation after DTX	-2.53318	0.0386391
M1a	SC Vsx2::Hoxa10 ablation after DTX	-3.19897	1.71753
M1a	SC Vsx2::Hoxa10 ablation after DTX	-3.06186	1.7848
M1a	SC Vsx2::Hoxa10 ablation after DTX	-3.39274	1.16186
M1a	SC Vsx2::Hoxa10 ablation after DTX	-3.34852	0.979525
M1a	SC Vsx2::Hoxa10 ablation after DTX	-2.74914	-0.374225
M1a	SC Vsx2::Hoxa10 ablation after DTX	-2.2038	-0.443147
M1a	SC Vsx2::Hoxa10 ablation after DTX	-2.46499	0.628585
M1a	SC Vsx2::Hoxa10 ablation after DTX	-3.19422	-0.141614
M1a	SC Vsx2::Hoxa10 ablation after DTX	-3.13011	1.597
M1a	SC Vsx2::Hoxa10 ablation after DTX	-2.6532	1.16058
M1a	SC Vsx2::Hoxa10 ablation after DTX	-2.81105	-0.745912
M1a	SC Vsx2::Hoxa10 ablation after DTX	-3.19432	0.0423367
M3a	SC Vsx2::Hoxa10 ablation after DTX	-4.83246	1.02335
M3a	SC Vsx2::Hoxa10 ablation after DTX	-4.51927	0.740827
M3a	SC Vsx2::Hoxa10 ablation after DTX	-3.55769	1.97766
M3a	SC Vsx2::Hoxa10 ablation after DTX	-4.29306	0.347322
M3a	SC Vsx2::Hoxa10 ablation after DTX	-4.14374	-0.00289751
M3a	SC Vsx2::Hoxa10 ablation after DTX	-2.84073	0.918301
M3a	SC Vsx2::Hoxa10 ablation after DTX	-3.24429	-0.101262
M3a	SC Vsx2::Hoxa10 ablation after DTX	-2.69759	0.186359
M3a	SC Vsx2::Hoxa10 ablation after DTX	-3.18382	2.68002
M3a	SC Vsx2::Hoxa10 ablation after DTX	-2.85823	0.0948413
M1a	Uninjured before DTR	-3.28091	1.30212
M1a	Uninjured before DTR	-3.44994	3.5965
M1a	Uninjured before DTR	-1.5766	0.46709
M1a	Uninjured before DTR	-1.2216	-1.91357
M1a	Uninjured before DTR	-2.32873	-0.351626
M1a	Uninjured before DTR	-2.22273	-1.51785
M1a	Uninjured before DTR	-2.26924	-0.689261
M1a	Uninjured before DTR	-1.74241	-2.01512
M1a	Uninjured before DTR	-2.0323	-0.0204352
M1a	Uninjured before DTR	-3.622	-0.0574702
M1a	Uninjured before DTR	-3.04479	0.97671
M1a	Uninjured before DTR	-0.458605	0.437968
M1a	Uninjured before DTR	-1.59477	-1.43657
M1a	Uninjured before DTR	-2.72795	-1.84734
M1a	Uninjured before DTR	-2.97761	0.188209
M1a	Uninjured before DTR	-2.4053	0.148907
M1a	Uninjured before DTR	-1.66812	3.69622
M1a	Uninjured before DTR	-1.73707	2.60898
M1a	Uninjured before DTR	-0.808081	1.75739
M1a	Uninjured before DTR	-1.80681	-0.232521
M1a	Uninjured before DTR	-0.580386	-0.122318
M1a	Uninjured before DTR	-0.124913	1.47187
M1a	Uninjured before DTR	-1.20835	0.814829
M1a	Uninjured before DTR	-1.26237	-0.0242128
M1a	Uninjured before DTR	-1.23372	-0.261684
M1a	Uninjured before DTR	-0.401274	1.8082
M1a	Uninjured before DTR	-1.34795	1.07597
M1a	Uninjured before DTR	-1.30788	-0.92768
M1a	Uninjured before DTR	-2.12404	-0.656531
M1a	Uninjured before DTR	-0.822938	1.14387
M1a	Uninjured before DTR	-0.37988	0.219414
M1a	Uninjured before DTR	-1.90351	-0.52495
M1a	Uninjured before DTR	-1.29737	1.08502
M3a	Uninjured before DTR	-4.18809	3.69922
M3a	Uninjured before DTR	-4.90955	1.7892
M3a	Uninjured before DTR	-3.13075	1.67325
M3a	Uninjured before DTR	-3.13377	2.41491
M3a	Uninjured before DTR	-3.2141	1.93157
M3a	Uninjured before DTR	-2.82134	3.19741
M3a	Uninjured before DTR	-3.68012	-0.0554818
M3a	Uninjured before DTR	-3.29391	0.708854
M3a	Uninjured before DTR	-3.74371	0.576405
M3a	Uninjured before DTR	-4.45188	0.695899
M3a	Uninjured before DTR	-3.06379	0.888587
M3a	Uninjured before DTR	-3.21269	0.962911
M6	SC Vsx2::Hoxa10 ablation after DTX	-2.8113	0.250593
M6	SC Vsx2::Hoxa10 ablation after DTX	-3.13115	0.972382
M6	SC Vsx2::Hoxa10 ablation after DTX	-3.36434	1.31056
M6	SC Vsx2::Hoxa10 ablation after DTX	-3.43104	0.315376
M6	SC Vsx2::Hoxa10 ablation after DTX	-4.06736	1.77898
M6	SC Vsx2::Hoxa10 ablation after DTX	-6.02736	5.14659
M6	SC Vsx2::Hoxa10 ablation after DTX	-4.32228	3.31191
M6	SC Vsx2::Hoxa10 ablation after DTX	-3.89295	1.06536
M6	SC Vsx2::Hoxa10 ablation after DTX	-2.63442	0.429789
M6	SC Vsx2::Hoxa10 ablation after DTX	-2.66901	2.13953
M6	SC Vsx2::Hoxa10 ablation after DTX	-3.70581	1.25868
M6	SC Vsx2::Hoxa10 ablation after DTX	-2.813	-1.24063
M6	Uninjured before DTR	-3.79916	-0.443588
M6	Uninjured before DTR	-4.92563	-0.298332
M6	Uninjured before DTR	-5.90813	0.8849
M6	Uninjured before DTR	-4.90409	1.66954
M6	Uninjured before DTR	-5.03876	0.304533
M6	Uninjured before DTR	-0.779887	1.38749
M6	Uninjured before DTR	-1.4636	0.707106
M1	1 week post-SCI	10.0567	-1.00908
M1	1 week post-SCI	13.6438	0.654303
M1	1 week post-SCI	13.4019	1.30371
M1	1 week post-SCI	11.5451	3.10462
M1	1 week post-SCI	11.4695	-2.2787
M1	1 week post-SCI	11.4007	-1.5193
M1	1 week post-SCI	13.0626	-2.63654
M1	1 week post-SCI	12.4273	-3.14712
M1	1 week post-SCI	10.1628	-0.686817
M2	1 week post-SCI	7.60079	-3.3131
M2	1 week post-SCI	10.9208	-4.77503
M2	1 week post-SCI	11.1964	-5.67391
M2	1 week post-SCI	10.6664	-5.27472
M2	1 week post-SCI	11.703	-4.5287
M2	1 week post-SCI	11.7272	-3.87206
M2	1 week post-SCI	10.7487	-5.11558
M2	1 week post-SCI	9.03583	-4.92619
M3	1 week post-SCI	11.5388	-2.5262
M3	1 week post-SCI	11.8011	-3.26151
M3	1 week post-SCI	12.5505	-4.0292
M3	1 week post-SCI	11.0714	-4.13163
M3	1 week post-SCI	10.7072	-5.35426
M3	1 week post-SCI	11.6802	-4.11303
M3	1 week post-SCI	12.1969	-0.477714
M4	1 week post-SCI	7.43461	-2.39075
M4	1 week post-SCI	10.0644	-2.70647
M4	1 week post-SCI	7.32272	-1.04293
M4	1 week post-SCI	8.74349	-4.80514
M4	1 week post-SCI	11.7077	-4.01517
M4	1 week post-SCI	11.8692	-2.32009
M4	1 week post-SCI	11.07	-6.15292
M4	1 week post-SCI	10.2147	-5.68953
M5	1 week post-SCI	8.61939	3.25457
M5	1 week post-SCI	10.2621	-0.327585
M5	1 week post-SCI	10.5964	-1.56032
M5	1 week post-SCI	9.40432	-0.825194
M5	1 week post-SCI	9.2316	-1.13067
M5	1 week post-SCI	9.58309	-1.31847
M5	1 week post-SCI	9.08133	-0.5992
M5	1 week post-SCI	9.29055	-1.57981
M5	1 week post-SCI	8.77029	-0.0507547
M5	1 week post-SCI	9.2027	-0.456776
M5	1 week post-SCI	9.27986	-1.88743
M6	1 week post-SCI	8.33883	-3.71046
M6	1 week post-SCI	13.2523	-4.45693
M6	1 week post-SCI	13.7181	-4.22988
M6	1 week post-SCI	13.8636	-4.02985
M6	1 week post-SCI	13.4889	-4.20586
M6	1 week post-SCI	14.8143	-4.20832
M6	1 week post-SCI	15.0482	-4.61899
M6	1 week post-SCI	14.61	-5.14082
M6	1 week post-SCI	14.5883	-4.02952
M7	1 week post-SCI	6.78198	-3.44937
M7	1 week post-SCI	10.2082	-5.2833
M7	1 week post-SCI	10.7401	-5.47781
M7	1 week post-SCI	11.2035	-3.4661
M7	1 week post-SCI	11.3805	-5.486
M7	1 week post-SCI	10.3873	-5.48636
M7	1 week post-SCI	12.5182	-7.40037
M7	1 week post-SCI	12.5727	-5.18546
M7	1 week post-SCI	12.8234	-3.91313
M8	1 week post-SCI	1.87181	-1.64309
M8	1 week post-SCI	3.64816	-0.489128
M8	1 week post-SCI	2.08621	0.184912
M8	1 week post-SCI	3.72286	0.0366531
M8	1 week post-SCI	2.69285	0.257681
M8	1 week post-SCI	3.72563	0.810514
M8	1 week post-SCI	3.49709	1.76677
M8	1 week post-SCI	3.91756	0.807523
M8	1 week post-SCI	3.07126	0.724628
M8	1 week post-SCI	6.62684	-0.33031
M8	1 week post-SCI	6.36969	-0.960749
M8	1 week post-SCI	5.46824	0.593962
M8	1 week post-SCI	3.97042	0.633605
M8	1 week post-SCI	2.71554	0.625657
M8	1 week post-SCI	2.84519	0.70624
M8	1 week post-SCI	3.69774	0.51957
M8	1 week post-SCI	3.49937	-0.12472
M8	1 week post-SCI	2.53231	1.50867
M8	1 week post-SCI	5.4173	0.614547
M8	1 week post-SCI	7.23746	-0.527089
M8	1 week post-SCI	7.03866	-1.68466
M8	1 week post-SCI	7.53627	-1.26826
M9	1 week post-SCI	6.23661	-0.610081
M9	1 week post-SCI	8.81077	-0.576348
M9	1 week post-SCI	7.96805	-0.496791
M9	1 week post-SCI	8.67092	-1.67991
M9	1 week post-SCI	8.56047	-1.70098
M9	1 week post-SCI	9.09832	-0.871269
M9	1 week post-SCI	7.75061	-0.307264
M9	1 week post-SCI	7.94291	-0.174628
M9	1 week post-SCI	8.39038	-1.41623
M9	1 week post-SCI	7.47832	0.0204187
M9	1 week post-SCI	7.19026	0.236555
M9	1 week post-SCI	7.6482	-0.513243
M9	1 week post-SCI	7.05329	0.191427
M9	1 week post-SCI	7.32884	0.164465
M9	1 week post-SCI	10.2683	-1.45778
M9	1 week post-SCI	8.42587	0.199856
M9	1 week post-SCI	8.18193	-0.232372
M9	1 week post-SCI	10.4558	-3.45183
M9	1 week post-SCI	8.01256	-0.980224
M9	1 week post-SCI	8.52669	-0.50688
M9	1 week post-SCI	7.64542	-0.146799
M9	1 week post-SCI	7.52758	0.439516
M9	1 week post-SCI	7.57552	-0.0238179
M9	1 week post-SCI	7.93225	-0.720399
M11	1 week post-SCI	9.06335	1.37274
M11	1 week post-SCI	8.32435	1.0352
M11	1 week post-SCI	8.77506	2.46731
M11	1 week post-SCI	8.84994	2.18968
M11	1 week post-SCI	11.2931	0.683066
M11	1 week post-SCI	8.30019	1.13611
M11	1 week post-SCI	8.07455	4.11215
M11	1 week post-SCI	7.64536	4.67096
M11	1 week post-SCI	8.98452	5.62799
M11	1 week post-SCI	10.9452	1.50955
M11	1 week post-SCI	9.58582	1.82279
M11	1 week post-SCI	8.52457	1.82827
M11	1 week post-SCI	9.27473	3.75652
M11	1 week post-SCI	11.7631	0.692089
M11	1 week post-SCI	10.0608	1.76337
M11	1 week post-SCI	9.00642	0.623256
M12	1 week post-SCI	7.00771	4.36336
M12	1 week post-SCI	8.95418	4.47244
M12	1 week post-SCI	9.61025	4.89143
M12	1 week post-SCI	8.56476	6.82985
M12	1 week post-SCI	8.35636	6.03198
M12	1 week post-SCI	9.08199	6.29648
M12	1 week post-SCI	8.80089	6.14288
M12	1 week post-SCI	8.97908	7.67314
M12	1 week post-SCI	8.88931	11.838
M12	1 week post-SCI	9.51951	9.44563
M12	1 week post-SCI	9.48998	10.5598
M12	1 week post-SCI	9.43345	15.5672
M12	1 week post-SCI	9.7433	4.10856
M12	1 week post-SCI	10.9666	3.93397
M12	1 week post-SCI	10.3709	13.4366
M12	1 week post-SCI	10.9795	4.07408
M12	1 week post-SCI	10.8666	3.26967
M12	1 week post-SCI	10.4016	5.31284
M12	1 week post-SCI	10.1424	7.89385
M12	1 week post-SCI	9.94582	6.65582
M12	1 week post-SCI	9.72474	16.2023
M12	1 week post-SCI	11.2515	3.03234
M12	1 week post-SCI	10.9072	7.10664
M12	1 week post-SCI	11.3602	9.43167
