# Supplementary material for: The neurons that restore walking after paralysis
Source: Nature. 2022 Nov 9;611(7936):540–7. doi: 10.1038/s41586-022-05385-7 (PMC9668750; doi:10.1038/s41586-022-05385-7)
Supplement: Supplementary file 16 — Source Data Extended Data Fig. 15 [file 41586_2022_5385_MOESM16_ESM.xlsx]

## Sheet: ExtDataFigure15b
PCA scatter plot
ANIMAL	CONDITION1	PC1	PC2
1	after	4.82201	-3.04309					Drag [% gait cycle]
1	after	4.3958	-3.3269
1	after	2.24211	-1.28031						Before	SC Vsx2::Hoxa10 OFF	After
2	after	4.20221	0.332614						19.965	98.9948	22.1473
2	after	2.94469	-0.729289						15.5538	99.011	23.9367
2	after	2.83206	-0.658301						24.8739	98.8718	25.1746
2	after	3.77151	-4.59152						18.843	98.8121	31.1052
3	after	4.90887	-3.54072
3	after	6.56005	0.992489					Mean	19.81	98.92	25.59
3	after	3.70243	-1.40917					Std. Deviation	3.861	0.09631	3.881
3	after	3.43839	1.43587					Std. Error of Mean	1.93	0.04816	1.94
3	after	-3.22334	-1.01872
4	after	4.06232	0.33759
4	after	4.08649	-0.417126					Whole limb oscillation [deg]
4	after	3.74305	-0.862723
4	after	3.44313	0.506356						Before	SC Vsx2::Hoxa10 OFF	After
1	before	2.72918	-0.969203						43.2726	16.0318	36.3486
1	before	5.73745	-0.522277						37.2054	7.16728	40.0409
1	before	5.2605	0.257806						41.4873	2.27667	51.151
1	before	4.1162	-1.64963						40.9002	3.07577	47.3095
2	before	3.04849	-1.46458
2	before	3.41134	-1.47279					Mean	40.72	7.138	43.71
2	before	5.4449	1.29756					Std. Deviation	2.549	6.304	6.732
2	before	3.56023	0.434446					Std. Error of Mean	1.274	3.152	3.366
3	before	4.56652	-1.04043
3	before	5.07142	-0.290055
3	before	10.8041	5.44914					Step height [a.u.]
3	before	4.57661	-1.90502
4	before	4.471	-2.3657						Before	SC Vsx2::Hoxa10 OFF	After
4	before	6.06399	-1.52362						1.22815	0.0399991	0.910451
4	before	4.05051	-1.14233						0.897727	0.0786112	0.596447
4	before	9.69655	4.86648						1.25836	0.0774865	0.978811
1	SC Vsx2::Hoxa10 OFF	0.677126	4.43237						1.14906	0.0154901	0.81348
1	SC Vsx2::Hoxa10 OFF	-2.52094	6.21705
1	SC Vsx2::Hoxa10 OFF	-7.66965	1.30555					Mean	1.133	0.0529	0.8248
1	SC Vsx2::Hoxa10 OFF	-7.96591	-0.0458828					Std. Deviation	0.1637	0.03072	0.1667
1	SC Vsx2::Hoxa10 OFF	-7.47399	0.0544684					Std. Error of Mean	0.08184	0.01536	0.08333
1	SC Vsx2::Hoxa10 OFF	-6.37027	-1.83216
2	SC Vsx2::Hoxa10 OFF	-6.99144	-0.551181
2	SC Vsx2::Hoxa10 OFF	-7.48284	-0.469534
2	SC Vsx2::Hoxa10 OFF	-6.76127	1.5401
2	SC Vsx2::Hoxa10 OFF	-6.49762	1.49778
2	SC Vsx2::Hoxa10 OFF	-7.15298	-1.06008
2	SC Vsx2::Hoxa10 OFF	-4.01417	8.57619
3	SC Vsx2::Hoxa10 OFF	1.03898	7.93077
3	SC Vsx2::Hoxa10 OFF	-7.42124	-1.93002
3	SC Vsx2::Hoxa10 OFF	-7.63668	-1.40803
3	SC Vsx2::Hoxa10 OFF	-7.52164	-1.51074
3	SC Vsx2::Hoxa10 OFF	-7.68314	-0.273322
4	SC Vsx2::Hoxa10 OFF	-7.31783	-2.12129
4	SC Vsx2::Hoxa10 OFF	-7.49977	-1.32969
4	SC Vsx2::Hoxa10 OFF	-7.43237	-0.19817
4	SC Vsx2::Hoxa10 OFF	-8.58955	0.915979
4	SC Vsx2::Hoxa10 OFF	-8.03849	-0.00985354

## Sheet: ExtDataFigure15c
PCA scatter plot
Animal	Group	PC1	PC2			Drag [% gait cycle]
14	SCI	3.91403	1.47609
14	SCI	2.63284	3.17461				EES REHAB	EES REHAB + SC Vsx2::Hoxa10 OFF	SCI
14	SCI	1.56566	3.06995				48.2	84.2	98.9
14	SCI	2.78462	2.13316				0	98.9889	97
14	SCI	1.50651	1.85561				70.7	99.3	94.2
14	SCI	1.42388	3.42392				30.2483	60.5724	86.5
14	SCI	0.486345	2.99458				13.5	92.8067	75.8
14	SCI	2.25145	2.24866
14	SCI	2.39158	2.30025			Mean	32.53	87.17	90.48
14	SCI	0.910506	0.0647425			Std. Deviation	27.96	16.08	9.468
14	SCI	3.33503	-1.55515			Std. Error of Mean	12.51	7.193	4.234
14	SCI	2.02542	4.82048
14	SCI	2.7293	1.30491
14	SCI	3.69056	3.07347			Whole limb oscillation [deg]
14	SCI	1.53819	0.86417
14	SCI	4.08241	-1.11108				EES REHAB	EES REHAB + SC Vsx2::Hoxa10 OFF	SCI
14	SCI	-1.08114	-1.75765				25.4	19.6	11.3
14	SCI	3.65855	0.546889				55.4	3.94	13.1
14	SCI	2.9514	1.63703				28.5	5.15	13.6
14	SCI	-0.937861	4.50186				28.1	14.1	25.8
14	SCI	4.30601	-0.789542				45.7	18.1	12.7
14	SCI	3.17961	-1.35205
14	SCI	1.40434	0.171923			Mean	36.62	12.18	15.3
14	SCI	3.09604	5.32663			Std. Deviation	13.22	7.265	5.932
14	SCI	0.538922	-0.689937			Std. Error of Mean	5.914	3.249	2.653
14	SCI	2.85156	-1.31135
14	SCI	-2.8302	2.54923
14	SCI	-0.194743	-0.696237			Step height [a.u.]
32	SCI	0.60729	0.953498
32	SCI	4.10458	-1.3551				EES REHAB	EES REHAB + SC Vsx2::Hoxa10 OFF	SCI
32	SCI	4.82564	2.48677				0.35	0.122	0.0676
32	SCI	2.53579	3.63906				0.302	0.128	0.0805
32	SCI	4.18041	1.50064				0.317	0.0671	0.117
32	SCI	2.89429	1.90285				0.41	0.159	0.18
32	SCI	2.84092	-0.563669				0.292	0.327	0.105
32	SCI	-0.883097	2.58238
32	SCI	2.20308	2.00411			Mean	0.3342	0.1606	0.11
32	SCI	3.09317	-0.172449			Std. Deviation	0.04772	0.09872	0.04371
32	SCI	3.38279	0.0480279			Std. Error of Mean	0.02134	0.04415	0.01955
32	SCI	2.20618	0.528532
32	SCI	0.453244	3.45694
32	SCI	-1.22351	2.01431
32	SCI	-0.0702321	1.68608
32	SCI	2.52619	-0.741395
32	SCI	2.26422	3.21407
32	SCI	-0.398927	-1.25832
32	SCI	4.42265	0.71746
32	SCI	2.67871	0.663735
32	SCI	4.14616	-0.416373
32	SCI	1.61779	-0.643522
32	SCI	3.49059	2.3938
32	SCI	2.34895	1.13557
32	SCI	-1.20062	2.18503
32	SCI	0.353668	3.96118
32	SCI	-3.02808	4.49849
32	SCI	1.7132	1.10395
32	SCI	-0.80137	3.15112
36	SCI	5.86476	-0.664882
36	SCI	6.47012	-2.05893
36	SCI	1.48826	-0.478633
36	SCI	3.96193	3.87528
36	SCI	4.22002	1.92474
36	SCI	0.986814	-0.606866
36	SCI	1.87369	1.94167
36	SCI	-0.445351	4.30701
36	SCI	4.12952	-0.784743
36	SCI	1.29536	2.34122
36	SCI	4.23811	-1.3602
36	SCI	4.33668	-1.38877
36	SCI	4.65733	-0.865979
36	SCI	4.57939	1.02353
36	SCI	3.81486	1.42934
36	SCI	2.04438	-1.02584
36	SCI	2.11438	0.797519
36	SCI	-1.09867	4.27121
36	SCI	0.500853	1.53163
36	SCI	2.90788	2.9676
36	SCI	4.63398	1.00583
36	SCI	2.0814	3.44896
36	SCI	4.61404	1.20843
M1	EES REHAB	0.0138262	-4.49301
M1	EES REHAB	-1.36361	1.43663
M1	EES REHAB	3.80637	-0.0438099
M1	EES REHAB	2.53751	1.75738
M1	EES REHAB	0.74053	4.43178
M1	EES REHAB	-0.689176	6.77827
M1	EES REHAB	-0.855427	6.27555
M1	EES REHAB	1.1042	3.7
M1	EES REHAB	0.693319	1.25407
M1	EES REHAB	-4.93967	-2.27063
M1	EES REHAB	-5.25614	-2.32428
M1	EES REHAB	-3.84883	-4.98172
M1	EES REHAB	-4.37772	-1.00361
M1	EES REHAB	-5.13536	-2.50571
M1	EES REHAB	-3.04532	-5.05215
M1	EES REHAB	-3.15655	-2.93632
M1	EES REHAB	-3.41699	-4.85105
M1	EES REHAB	-2.69832	-4.72065
M1	EES REHAB	-2.58947	-4.51495
M1	EES REHAB	1.50694	-5.23151
M1	EES REHAB	-0.962369	-3.79829
M10a	EES REHAB + SC Vsx2::Hoxa10 OFF	2.98563	-3.0437
M10a	EES REHAB + SC Vsx2::Hoxa10 OFF	2.9657	-5.01084
M10a	EES REHAB + SC Vsx2::Hoxa10 OFF	4.28855	-6.31976
M10a	EES REHAB + SC Vsx2::Hoxa10 OFF	4.14245	-6.38912
M10a	EES REHAB + SC Vsx2::Hoxa10 OFF	3.37422	-6.749
M10a	EES REHAB + SC Vsx2::Hoxa10 OFF	5.90845	-2.22134
M10a	EES REHAB + SC Vsx2::Hoxa10 OFF	6.03353	-1.4787
M10a	EES REHAB + SC Vsx2::Hoxa10 OFF	5.99141	-1.15803
M10a	EES REHAB + SC Vsx2::Hoxa10 OFF	5.45331	-2.38979
M12a	EES REHAB	-8.09925	-0.468048
M12a	EES REHAB	-14.2228	3.18405
M12a	EES REHAB	-13.5385	2.59234
M12a	EES REHAB	-10.254	0.0588692
M12a	EES REHAB	-10.0671	2.08981
M12a	EES REHAB	-10.6867	-0.572512
M12a	EES REHAB	-11.1312	0.0187631
M12a	EES REHAB	-7.456	-2.0119
M12a	EES REHAB	-10.2877	2.6062
M12a	EES REHAB	-3.63978	-4.22192
M12a	EES REHAB	-8.04215	-0.146447
M12a	EES REHAB	-8.89993	-0.577144
M2	EES REHAB	-1.02634	-4.87986
M2	EES REHAB	-0.674617	-0.614406
M2	EES REHAB	1.74325	1.64072
M2	EES REHAB	2.62417	1.18892
M2	EES REHAB	1.4231	1.34451
M2	EES REHAB	-3.31822	0.374481
M2	EES REHAB	2.10636	0.0591678
M2	EES REHAB	3.01378	-0.772257
M2	EES REHAB	-5.59919	-0.871565
M2	EES REHAB	-6.59065	-1.59147
M2	EES REHAB	-5.53997	-2.57846
M2	EES REHAB	-5.7671	0.425786
M2	EES REHAB	-3.10523	-5.2696
M2a	EES REHAB + SC Vsx2::Hoxa10 OFF	5.85599	0.57457
M2a	EES REHAB + SC Vsx2::Hoxa10 OFF	6.79308	0.285403
M2a	EES REHAB + SC Vsx2::Hoxa10 OFF	6.50229	0.557207
M2a	EES REHAB + SC Vsx2::Hoxa10 OFF	3.63282	2.73425
M2a	EES REHAB + SC Vsx2::Hoxa10 OFF	5.83013	0.316948
M2a	EES REHAB + SC Vsx2::Hoxa10 OFF	6.40984	-0.0730566
M2a	EES REHAB + SC Vsx2::Hoxa10 OFF	3.91739	2.07531
M2a	EES REHAB + SC Vsx2::Hoxa10 OFF	4.17481	1.87101
M2a	EES REHAB + SC Vsx2::Hoxa10 OFF	3.10752	1.46196
M2a	EES REHAB + SC Vsx2::Hoxa10 OFF	4.75527	0.268413
M2n	EES REHAB + SC Vsx2::Hoxa10 OFF	2.46305	-3.7473
M2n	EES REHAB + SC Vsx2::Hoxa10 OFF	3.37623	0.416354
M2n	EES REHAB + SC Vsx2::Hoxa10 OFF	3.32344	1.16536
M2n	EES REHAB + SC Vsx2::Hoxa10 OFF	4.526	0.49744
M2n	EES REHAB + SC Vsx2::Hoxa10 OFF	1.84188	1.99825
M2n	EES REHAB + SC Vsx2::Hoxa10 OFF	3.90303	0.130993
M2n	EES REHAB + SC Vsx2::Hoxa10 OFF	4.67788	-2.16173
M2n	EES REHAB + SC Vsx2::Hoxa10 OFF	4.2405	-1.50142
M2n	EES REHAB + SC Vsx2::Hoxa10 OFF	5.03686	-0.245801
M2n	EES REHAB + SC Vsx2::Hoxa10 OFF	3.64506	1.49625
M2n	EES REHAB + SC Vsx2::Hoxa10 OFF	4.99472	-1.42106
M2n	EES REHAB + SC Vsx2::Hoxa10 OFF	-2.63288	-0.604895
M2n	EES REHAB + SC Vsx2::Hoxa10 OFF	-1.2251	-2.99537
M2n	EES REHAB + SC Vsx2::Hoxa10 OFF	-1.1861	-4.15504
M2n	EES REHAB + SC Vsx2::Hoxa10 OFF	-2.13342	-3.43374
M2n	EES REHAB + SC Vsx2::Hoxa10 OFF	1.87383	-7.29175
M2n	EES REHAB + SC Vsx2::Hoxa10 OFF	-2.05577	-2.97779
M2n	EES REHAB + SC Vsx2::Hoxa10 OFF	-0.148024	-4.64189
M2n	EES REHAB + SC Vsx2::Hoxa10 OFF	1.52772	-2.89958
M2n	EES REHAB + SC Vsx2::Hoxa10 OFF	-0.0279862	-3.15644
M2n	EES REHAB + SC Vsx2::Hoxa10 OFF	-4.19182	-1.68981
M2n	EES REHAB + SC Vsx2::Hoxa10 OFF	-3.71372	-1.80197
M2n	EES REHAB + SC Vsx2::Hoxa10 OFF	0.920733	-5.96862
M2n	EES REHAB + SC Vsx2::Hoxa10 OFF	-3.17331	-4.47497
M2n	EES REHAB + SC Vsx2::Hoxa10 OFF	0.297733	-5.86767
M3	EES REHAB	4.61979	-5.81494
M3	EES REHAB	3.37715	0.974361
M3	EES REHAB	-3.44409	1.82088
M3	EES REHAB	-1.06126	-1.37369
M3	EES REHAB	4.07649	0.777754
M3	EES REHAB	-7.46323	5.10408
M3	EES REHAB	1.91764	-3.70975
M3	EES REHAB	-4.48189	-2.90411
M3	EES REHAB	-6.29221	-1.92825
M3	EES REHAB	-3.78916	-2.45009
M3	EES REHAB	-5.44099	-2.69
M3	EES REHAB	-3.63007	-2.97496
M4	EES REHAB + SC Vsx2::Hoxa10 OFF	-0.126243	-3.15898
M4	EES REHAB + SC Vsx2::Hoxa10 OFF	4.20009	1.84848
M4	EES REHAB + SC Vsx2::Hoxa10 OFF	2.338	4.25964
M4	EES REHAB + SC Vsx2::Hoxa10 OFF	1.94366	1.86979
M4	EES REHAB + SC Vsx2::Hoxa10 OFF	-3.59443	7.67195
M4	EES REHAB + SC Vsx2::Hoxa10 OFF	3.58001	0.772717
M4	EES REHAB + SC Vsx2::Hoxa10 OFF	3.44354	0.461435
M4	EES REHAB + SC Vsx2::Hoxa10 OFF	3.57075	-0.575102
M4	EES REHAB + SC Vsx2::Hoxa10 OFF	1.23413	2.48439
M4	EES REHAB + SC Vsx2::Hoxa10 OFF	2.18622	3.87543
M4	EES REHAB + SC Vsx2::Hoxa10 OFF	-1.72387	3.24913
M4	EES REHAB + SC Vsx2::Hoxa10 OFF	-0.727391	2.94946
M4	EES REHAB + SC Vsx2::Hoxa10 OFF	-2.93792	5.66002
M4	EES REHAB + SC Vsx2::Hoxa10 OFF	0.625616	2.86843
M4	EES REHAB + SC Vsx2::Hoxa10 OFF	-1.18877	2.69709
M5a	EES REHAB	-3.71668	-2.93824
M5a	EES REHAB	-2.88225	-2.79578
M5a	EES REHAB	-4.82739	-3.31082
M5a	EES REHAB	-0.301647	-4.8066
M5a	EES REHAB	-5.43714	-2.6013
M5a	EES REHAB	-6.62661	-1.10849
M5a	EES REHAB	-5.04226	-1.72797
M5a	EES REHAB	-1.90828	1.56817
M5a	EES REHAB	-8.01095	-1.00182
M5a	EES REHAB	-2.59308	-5.58816
M5a	EES REHAB	-6.80062	-2.06111
M5a	EES REHAB	-6.9339	1.92456
M5a	EES REHAB	-6.59785	2.25521
M5a	EES REHAB	-9.39601	1.14358
M5a	EES REHAB	-10.7516	2.21499
M5a	EES REHAB	-7.86736	2.3476
M5a	EES REHAB	-8.21327	1.44859
M5a	EES REHAB	-5.26993	-2.04278
M5a	EES REHAB	-5.36541	-1.49795
M5a	EES REHAB	-6.2536	0.152525
M5a	EES REHAB	-9.95128	0.437005
M5a	EES REHAB	-10.1343	2.26321
M5a	EES REHAB	-9.92279	0.971922
M5a	EES REHAB	-11.6693	1.98977
M5a	EES REHAB	-9.96132	3.25132
M5a	EES REHAB	-5.7413	-0.240605
M5a	EES REHAB	-8.48378	1.57952
M6	EES REHAB + SC Vsx2::Hoxa10 OFF	-4.75698	-0.621298
M6	EES REHAB + SC Vsx2::Hoxa10 OFF	0.48956	-1.92323
M6	EES REHAB + SC Vsx2::Hoxa10 OFF	-2.27981	2.41667
M6	EES REHAB + SC Vsx2::Hoxa10 OFF	1.61551	-2.24358
M6	EES REHAB + SC Vsx2::Hoxa10 OFF	1.37549	-0.207892
M6	EES REHAB + SC Vsx2::Hoxa10 OFF	0.884779	-2.5888
M6	EES REHAB + SC Vsx2::Hoxa10 OFF	3.11342	1.84395
M6	EES REHAB + SC Vsx2::Hoxa10 OFF	3.92103	2.07195
M6	EES REHAB + SC Vsx2::Hoxa10 OFF	5.01411	1.52452
N04	SCI	-1.42577	3.55239
N04	SCI	3.46136	-1.75075
N04	SCI	0.0772246	-0.403169
N04	SCI	-1.17159	2.72739
N04	SCI	0.727131	2.20866
N04	SCI	3.58323	-0.885137
N04	SCI	-0.238742	-0.412574
N04	SCI	-1.63998	2.96228
N04	SCI	0.996716	2.48315
N04	SCI	-0.883562	-1.9282
N04	SCI	2.87375	-0.793149
N04	SCI	-4.4137	-2.32789
N04	SCI	-2.1624	-3.15033
N04	SCI	1.16227	-3.41421
N04	SCI	-0.879952	0.390086
N04	SCI	0.766648	-0.859147
N04	SCI	3.30902	-1.63318
N04	SCI	2.45566	-0.521521
N04	SCI	1.68818	0.424383
N04	SCI	2.29583	1.18718
N04	SCI	0.0306215	1.7317
N04	SCI	2.82353	-2.73044
O12	SCI	3.85266	0.761978
O12	SCI	0.135129	-1.7724
O12	SCI	0.0567517	1.10829
O12	SCI	-0.377826	0.00381063
O12	SCI	0.983449	-0.303521
O12	SCI	1.9798	1.11364
O12	SCI	0.638238	-0.778123
O12	SCI	0.437266	-0.443489
O12	SCI	1.26987	-0.915085
O12	SCI	0.96752	4.69413
O12	SCI	1.51772	-1.68532
O12	SCI	5.12368	1.6672
O12	SCI	3.98554	-0.514963
O12	SCI	0.117034	0.337814
O12	SCI	4.82874	1.00563
O12	SCI	5.66226	-1.56708
O12	SCI	0.447116	4.21042
O12	SCI	1.69313	-4.0884
O12	SCI	2.70839	-3.33277
O12	SCI	4.21604	-0.0122353
O12	SCI	2.31412	0.104506

## Sheet: ExtDataFigure15d
PCA scatter plot
						Walking performance [PC1 score]
Animal	Group	PC1	PC2
M5_Mar	SCI	-4.21042	-1.33658				SCI	SCI + SC Vsx2::Hoxa10 ON, EES OFF	SCI + SC Vsx2::Hoxa10 ON, EES ON	EES REHAB
M5_Mar	SCI	-6.74955	-2.02444				-5.02618	2.12908	2.12908	2.33872
M5_Mar	SCI	-5.74228	0.782087				-6.51673	3.61445	4.34385	1.02616
M5_Mar	SCI	-3.59637	0.781				-10.4346	-0.94804	1.19696	1.23215
M5_Mar	SCI	-4.29024	-0.410154				-4.74836	3.44271	3.21613	3.05253
M5_Mar	SCI	-5.58843	-0.343504
M5_Mar	SCI	-9.0231	0.978505
M5_Mar	SCI	-7.73612	2.42809			Mean	-6.681	2.06	2.722	1.912
M5_Mar	SCI	-8.15492	-0.340568			Std. Deviation	2.62	2.112	1.36	0.9539
M5_Mar	SCI	-8.3688	-0.460026			Std. Error of Mean	1.31	1.056	0.6802	0.477
M5_Mar	SCI	-7.33441	0.783574
M5_Mar	SCI	-7.40612	-0.707254
M7_Jan	SCI	-4.31621	-0.0100857			Drag [% gait cycle]
M7_Jan	SCI	-5.80848	0.476591
M7_Jan	SCI	-6.79955	-0.0261978				SCI	SCI + SC Vsx2::Hoxa10 ON, EES OFF	SCI + SC Vsx2::Hoxa10 ON, EES ON	EES REHAB
M7_Jan	SCI	-7.52504	0.405238				94.4	8.01	8.01	8.57
M7_Jan	SCI	-1.46642	0.916586				90.5917	34.6	12.6	7.65
M7_Jan	SCI	1.18664	0.474721				99.1	61.8	12.8	10.5
M7_Jan	SCI	0.936784	2.97587				99.2	31.0571	10.2	13.5
M7_Jan	SCI	-7.46486	2.18143
M7_Jan	SCI	-7.65222	0.618294			Mean	95.82	33.87	10.9	10.06
M7_Jan	SCI	-6.88252	0.548297			Std. Deviation	4.145	22.04	2.261	2.586
M7_Jan	SCI	-7.86616	1.91467			Std. Error of Mean	2.072	11.02	1.131	1.293
M7_Jan	SCI	-0.591732	2.33568
M7_Jan	SCI	-3.85019	-0.0377762
M7_Jan	SCI	-8.78547	-0.579224			Whole limb oscillation [deg]
M7_Jan	SCI	-6.82748	0.486368
M7_Jan	SCI	-2.94261	-0.000385334				SCI	SCI + SC Vsx2::Hoxa10 ON, EES OFF	SCI + SC Vsx2::Hoxa10 ON, EES ON	EES REHAB
M7_Jan	SCI	2.97208	-0.52515				20.5	40.1	40.1	50.5
M7_Jan	SCI	2.59683	3.81307				9.82	46.9	50.7	41
M7_Jan	SCI	-8.31936	1.17397				6.93	42.4	53.5	48.2
M7_Jan	SCI	-7.4614	1.09744				26.3	45.5	44.6	40.2
M7_Jan	SCI	-7.16182	0.930499
M7_Jan	SCI	-8.73074	1.3563			Mean	15.89	43.73	47.23	44.98
M7_Jan	SCI	-6.45236	1.47021			Std. Deviation	9.069	3.062	6.031	5.149
M4_Jan	SCI	-6.90744	-3.76186			Std. Error of Mean	4.535	1.531	3.015	2.574
M4_Jan	SCI	-6.646	-3.35618
M4_Jan	SCI	-6.52792	-3.15341
M4_Jan	SCI	-7.13386	-3.20847			Step height [a.u.]
M4_Jan	SCI	-7.19787	-3.65352
M4_Jan	SCI	-7.69858	-1.95723				SCI	SCI + SC Vsx2::Hoxa10 ON, EES OFF	SCI + SC Vsx2::Hoxa10 ON, EES ON	EES REHAB
M4_Jan	SCI	-7.46556	-1.72782				0.881	0.802	0.802	1.07
M4_Jan	SCI	-6.93074	-3.99172				0.0808	0.473	1	1.45
M4_Jan	SCI	-2.70621	5.48306				0.217	0.285	0.367	1.84
M4_Jan	SCI	-8.64836	1.05232				0.467	0.942	0.761	1.12
M4_Jan	SCI	-2.95792	-0.702434
M4_Jan	SCI	-3.06104	2.80235			Mean	0.4115	0.6255	0.7325	1.37
M4_Jan	SCI	-4.87409	1.63695			Std. Deviation	0.3515	0.3003	0.2651	0.3558
M4_Jan	SCI	-3.52517	4.47455			Std. Error of Mean	0.1758	0.1501	0.1325	0.1779
M4_Jan	SCI	-3.31599	2.39388
M4_Jan	SCI	-3.32135	2.79173
M4_Jan	SCI	-2.98892	2.81836
M4_Jan	SCI	-3.88418	3.24269
M4_Jan	SCI	-1.39209	7.15806
M4_Jan	SCI	-3.3402	4.04104
M6_Jan	SCI	-8.48601	3.81818
M6_Jan	SCI	-10.0721	1.56148
M6_Jan	SCI	-9.82439	0.962883
M6_Jan	SCI	-9.30913	3.2648
M6_Jan	SCI	-10.4844	1.73531
M6_Jan	SCI	-9.28187	3.39772
M6_Jan	SCI	-10.4121	2.05753
M6_Jan	SCI	-10.23	0.847619
M6_Jan	SCI	-7.95447	4.63769
M6_Jan	SCI	-11.56	1.01961
M6_Jan	SCI	-11.4962	0.925376
M6_Jan	SCI	-11.6851	-0.52367
M6_Jan	SCI	-11.5016	0.734674
M6_Jan	SCI	-11.5909	1.85804
M6_Jan	SCI	-12.1506	0.301067
M6_Jan	SCI	-11.069	1.87941
M6_Jan	SCI	-11.3351	0.0963575
M6_Jan	SCI	-9.38031	5.06026
M5_Mar	SCI + SC Vsx2::Hoxa10 ON, EES ON	-0.664221	-2.06154
M5_Mar	SCI + SC Vsx2::Hoxa10 ON, EES ON	2.44699	-0.938148
M5_Mar	SCI + SC Vsx2::Hoxa10 ON, EES ON	2.14718	-1.46004
M5_Mar	SCI + SC Vsx2::Hoxa10 ON, EES ON	1.41272	-0.660661
M5_Mar	SCI + SC Vsx2::Hoxa10 ON, EES ON	3.01876	-0.478356
M5_Mar	SCI + SC Vsx2::Hoxa10 ON, EES ON	1.94596	-1.36696
M5_Mar	SCI + SC Vsx2::Hoxa10 ON, EES ON	0.380265	-1.71861
M5_Mar	SCI + SC Vsx2::Hoxa10 ON, EES ON	3.40703	-0.222455
M5_Mar	SCI + SC Vsx2::Hoxa10 ON, EES ON	8.11913	1.15146
M5_Mar	SCI + SC Vsx2::Hoxa10 ON, EES ON	7.81178	1.84342
M5_Mar	SCI + SC Vsx2::Hoxa10 ON, EES ON	9.4305	2.86731
M5_Mar	SCI + SC Vsx2::Hoxa10 ON, EES ON	9.34673	5.80296
M5_Mar	SCI + SC Vsx2::Hoxa10 ON, EES ON	6.42832	0.653788
M5_Mar	SCI + SC Vsx2::Hoxa10 ON, EES ON	5.58277	-1.01794
M4_Jan	SCI + SC Vsx2::Hoxa10 ON, EES ON	2.83814	0.354327
M4_Jan	SCI + SC Vsx2::Hoxa10 ON, EES ON	0.962886	-1.5945
M4_Jan	SCI + SC Vsx2::Hoxa10 ON, EES ON	-0.174038	-2.0367
M4_Jan	SCI + SC Vsx2::Hoxa10 ON, EES ON	-0.0909967	-2.58791
M4_Jan	SCI + SC Vsx2::Hoxa10 ON, EES ON	0.0332876	-3.20232
M4_Jan	SCI + SC Vsx2::Hoxa10 ON, EES ON	0.18947	-3.14413
M4_Jan	SCI + SC Vsx2::Hoxa10 ON, EES ON	0.267858	-3.4544
M4_Jan	SCI + SC Vsx2::Hoxa10 ON, EES ON	0.182221	-3.1329
M4_Jan	SCI + SC Vsx2::Hoxa10 ON, EES ON	0.444075	-2.90266
M4_Jan	SCI + SC Vsx2::Hoxa10 ON, EES ON	1.17569	-2.68165
M4_Jan	SCI + SC Vsx2::Hoxa10 ON, EES ON	3.36184	-1.85137
M4_Jan	SCI + SC Vsx2::Hoxa10 ON, EES ON	2.95309	-2.73995
M4_Jan	SCI + SC Vsx2::Hoxa10 ON, EES ON	2.54263	0.775012
M4_Jan	SCI + SC Vsx2::Hoxa10 ON, EES ON	4.15072	-0.921219
M4_Jan	SCI + SC Vsx2::Hoxa10 ON, EES ON	4.07853	-1.16002
M4_Jan	SCI + SC Vsx2::Hoxa10 ON, EES ON	4.94798	-1.00571
M4_Jan	SCI + SC Vsx2::Hoxa10 ON, EES ON	4.1374	-0.932652
M4_Jan	SCI + SC Vsx2::Hoxa10 ON, EES ON	4.29496	-1.92033
M4_Jan	SCI + SC Vsx2::Hoxa10 ON, EES ON	4.15672	-2.40925
M6_Jan	SCI + SC Vsx2::Hoxa10 ON, EES ON	-1.13493	-3.84141
M6_Jan	SCI + SC Vsx2::Hoxa10 ON, EES ON	2.20614	-3.34268
M6_Jan	SCI + SC Vsx2::Hoxa10 ON, EES ON	1.26755	-3.63254
M6_Jan	SCI + SC Vsx2::Hoxa10 ON, EES ON	1.935	-3.42299
M6_Jan	SCI + SC Vsx2::Hoxa10 ON, EES ON	2.52152	-3.63112
M6_Jan	SCI + SC Vsx2::Hoxa10 ON, EES ON	1.6583	-3.60116
M6_Jan	SCI + SC Vsx2::Hoxa10 ON, EES ON	2.3145	-3.34415
M6_Jan	SCI + SC Vsx2::Hoxa10 ON, EES ON	1.38288	-4.56929
M6_Jan	SCI + SC Vsx2::Hoxa10 ON, EES ON	2.88088	-3.20051
M6_Jan	SCI + SC Vsx2::Hoxa10 ON, EES ON	1.8678	-3.93722
M6_Jan	SCI + SC Vsx2::Hoxa10 ON, EES ON	-0.539799	-2.43546
M6_Jan	SCI + SC Vsx2::Hoxa10 ON, EES ON	0.245651	-3.35442
M6_Jan	SCI + SC Vsx2::Hoxa10 ON, EES ON	1.17072	-3.94366
M6_Jan	SCI + SC Vsx2::Hoxa10 ON, EES ON	0.196923	-4.44164
M6_Jan	SCI + SC Vsx2::Hoxa10 ON, EES ON	0.767341	-4.56989
M6_Jan	SCI + SC Vsx2::Hoxa10 ON, EES ON	1.0872	-2.87754
M6_Jan	SCI + SC Vsx2::Hoxa10 ON, EES ON	1.11325	-3.74597
M6_Jan	SCI + SC Vsx2::Hoxa10 ON, EES ON	0.613666	-4.22819
M6_Jan	SCI + SC Vsx2::Hoxa10 ON, EES ON	1.18766	-2.45296
M7_Jan	SCI + SC Vsx2::Hoxa10 ON, EES ON	4.93832	-1.14119
M7_Jan	SCI + SC Vsx2::Hoxa10 ON, EES ON	4.10156	-0.76065
M7_Jan	SCI + SC Vsx2::Hoxa10 ON, EES ON	4.8659	-0.416387
M7_Jan	SCI + SC Vsx2::Hoxa10 ON, EES ON	3.45761	-1.54859
M7_Jan	SCI + SC Vsx2::Hoxa10 ON, EES ON	4.46865	0.430581
M7_Jan	SCI + SC Vsx2::Hoxa10 ON, EES ON	3.37067	-2.90001
M7_Jan	SCI + SC Vsx2::Hoxa10 ON, EES ON	4.65693	-2.07896
M7_Jan	SCI + SC Vsx2::Hoxa10 ON, EES ON	0.0814033	-5.61127
M7_Jan	SCI + SC Vsx2::Hoxa10 ON, EES ON	3.60784	-3.73075
M7_Jan	SCI + SC Vsx2::Hoxa10 ON, EES ON	1.91294	-4.9635
M7_Jan	SCI + SC Vsx2::Hoxa10 ON, EES ON	3.51783	-4.50536
M7_Jan	SCI + SC Vsx2::Hoxa10 ON, EES ON	3.88537	-4.79163
M7_Jan	SCI + SC Vsx2::Hoxa10 ON, EES ON	3.03849	-4.03415
M7_Jan	SCI + SC Vsx2::Hoxa10 ON, EES ON	3.07093	-3.84167
M7_Jan	SCI + SC Vsx2::Hoxa10 ON, EES ON	0.393943	-4.72301
M7_Jan	SCI + SC Vsx2::Hoxa10 ON, EES ON	2.9868	-3.19226
M7_Jan	SCI + SC Vsx2::Hoxa10 ON, EES ON	3.58216	-3.67072
M7_Jan	SCI + SC Vsx2::Hoxa10 ON, EES ON	3.37506	-3.95356
M7_Jan	SCI + SC Vsx2::Hoxa10 ON, EES ON	2.28786	-5.22276
M7_Jan	SCI + SC Vsx2::Hoxa10 ON, EES ON	2.76009	-3.89561
M7_Jan	SCI + SC Vsx2::Hoxa10 ON, EES ON	3.17829	-4.70605
M2_Mar	EES REHAB	0.496342	3.09589
M2_Mar	EES REHAB	-0.529166	-0.0462457
M2_Mar	EES REHAB	-1.43593	0.0880569
M2_Mar	EES REHAB	-0.309519	10.2832
M2_Mar	EES REHAB	-0.0477372	6.01225
M2_Mar	EES REHAB	-1.01882	5.16664
M2_Mar	EES REHAB	4.83089	3.92205
M2_Mar	EES REHAB	2.94859	6.13482
M2_Mar	EES REHAB	4.7841	8.95395
M2_Mar	EES REHAB	5.1381	6.49517
M2_Mar	EES REHAB	2.82455	6.74623
M2_Mar	EES REHAB	0.467469	5.97205
M2_Mar	EES REHAB	-0.438045	7.30068
M2_Mar	EES REHAB	-0.460744	2.9859
M3_Mar	EES REHAB	8.94878	1.79279
M3_Mar	EES REHAB	3.14606	4.23523
M3_Mar	EES REHAB	0.7108	-1.23061
M3_Mar	EES REHAB	2.6776	3.20478
M3_Mar	EES REHAB	1.41569	0.768342
M3_Mar	EES REHAB	2.26359	2.40631
M3_Mar	EES REHAB	3.12028	-1.34626
M3_Mar	EES REHAB	0.822199	0.896025
M3_Mar	EES REHAB	-1.19302	-2.88847
M3_Mar	EES REHAB	3.82594	1.48111
M3_Mar	EES REHAB	4.38781	3.01269
M3_Mar	EES REHAB	3.69077	1.07124
M3_Mar	EES REHAB	4.0602	0.620948
M3_Mar	EES REHAB	4.85878	3.1422
M1_Jan	EES REHAB	-1.31699	2.83847
M1_Jan	EES REHAB	-0.58505	3.80619
M1_Jan	EES REHAB	-0.478596	4.07088
M1_Jan	EES REHAB	3.29759	5.4539
M1_Jan	EES REHAB	0.737094	3.66065
M1_Jan	EES REHAB	-0.198906	2.27443
M1_Jan	EES REHAB	4.4186	9.68621
M1_Jan	EES REHAB	5.6457	8.84251
M1_Jan	EES REHAB	6.28057	10.8168
M1_Jan	EES REHAB	4.01091	5.74475
M1_Jan	EES REHAB	3.07853	1.33386
M1_Jan	EES REHAB	3.43912	1.92356
M1_Jan	EES REHAB	2.90902	0.336525
M1_Jan	EES REHAB	2.67982	2.86061
M1_Jan	EES REHAB	1.79997	-0.052701
M1_Jan	EES REHAB	3.57287	0.58841
M1_Jan	EES REHAB	5.0761	2.19099
M1_Jan	EES REHAB	4.5446	1.69836
M1_Jan	EES REHAB	2.1627	0.205619
M1_Jan	EES REHAB	3.97793	0.573169
M1_Jan	EES REHAB	5.44992	1.59213
M1_Jan	EES REHAB	4.3673	0.142891
M1_Jan	EES REHAB	5.35883	1.68621
M1_Jan	EES REHAB	4.13009	3.41837
M1_Jan	EES REHAB	5.26646	2.11676
M1_Jan	EES REHAB	3.8088	1.64064
M1_Jan	EES REHAB	3.05724	2.95582
M1_Jan	EES REHAB	2.28382	1.81818
M1_Jan	EES REHAB	1.47206	-0.700379
M1_Jan	EES REHAB	1.9419	2.13908
M1_Jan	EES REHAB	1.45578	0.409501
M1_Jan	EES REHAB	1.02807	-2.1752
M1_Jan	EES REHAB	-0.401483	-1.46452
M1_Jan	EES REHAB	6.46858	7.99154
M1_Jan	EES REHAB	-1.15731	-2.01391
M1_Jan	EES REHAB	0.569182	-1.38808
M1_Jan	EES REHAB	2.75241	1.68478
M1_Jan	EES REHAB	0.990968	-0.865243
M1_Jan	EES REHAB	0.579227	4.09919
M1_Jan	EES REHAB	-2.69835	2.31417
M1_Jan	EES REHAB	7.56923	9.24022
M1_Jan	EES REHAB	1.80187	-2.99514
M1_Jan	EES REHAB	0.917378	-0.3984
M1_Jan	EES REHAB	2.80419	0.91425
M1_Jan	EES REHAB	0.883469	-2.23657
M1_Jan	EES REHAB	1.50495	-2.70144
M1_Jan	EES REHAB	1.40774	-2.29781
M1_Jan	EES REHAB	3.60813	1.47091
M1_Jan	EES REHAB	2.64391	-1.17985
M1_Jan	EES REHAB	2.86366	-2.01298
M1_Jan	EES REHAB	2.20368	-2.20428
M1_Jan	EES REHAB	2.83691	-1.34545
M1_Jan	EES REHAB	0.408248	-2.8795
M1_Jan	EES REHAB	1.96335	-1.88726
M1_Jan	EES REHAB	-0.000737366	-2.35912
M1_Jan	EES REHAB	0.998107	-1.39102
M1_Jan	EES REHAB	0.168067	-1.76246
M1_Jan	EES REHAB	-0.711494	-1.27623
M2_Jan	EES REHAB	3.65191	3.2815
M2_Jan	EES REHAB	3.75854	3.28528
M2_Jan	EES REHAB	3.02942	3.97928
M2_Jan	EES REHAB	1.66782	1.74668
M2_Jan	EES REHAB	1.64878	1.65072
M2_Jan	EES REHAB	0.030681	0.194647
M2_Jan	EES REHAB	-1.50571	4.85174
M2_Jan	EES REHAB	-4.07216	0.82553
M5_Mar	SCI + SC Vsx2::Hoxa10 ON, EES OFF	3.16233	-0.554853
M5_Mar	SCI + SC Vsx2::Hoxa10 ON, EES OFF	0.503996	-2.12846
M5_Mar	SCI + SC Vsx2::Hoxa10 ON, EES OFF	0.540241	-3.39061
M5_Mar	SCI + SC Vsx2::Hoxa10 ON, EES OFF	5.01611	-0.506303
M5_Mar	SCI + SC Vsx2::Hoxa10 ON, EES OFF	5.83687	3.29701
M5_Mar	SCI + SC Vsx2::Hoxa10 ON, EES OFF	6.82016	1.56657
M5_Mar	SCI + SC Vsx2::Hoxa10 ON, EES OFF	3.42142	-1.36585
M4_Jan	SCI + SC Vsx2::Hoxa10 ON, EES OFF	2.83814	0.354327
M4_Jan	SCI + SC Vsx2::Hoxa10 ON, EES OFF	0.962886	-1.5945
M4_Jan	SCI + SC Vsx2::Hoxa10 ON, EES OFF	-0.174038	-2.0367
M4_Jan	SCI + SC Vsx2::Hoxa10 ON, EES OFF	-0.0909967	-2.58791
M4_Jan	SCI + SC Vsx2::Hoxa10 ON, EES OFF	0.0332876	-3.20232
M4_Jan	SCI + SC Vsx2::Hoxa10 ON, EES OFF	0.18947	-3.14413
M4_Jan	SCI + SC Vsx2::Hoxa10 ON, EES OFF	0.267858	-3.4544
M4_Jan	SCI + SC Vsx2::Hoxa10 ON, EES OFF	0.182221	-3.1329
M4_Jan	SCI + SC Vsx2::Hoxa10 ON, EES OFF	0.444075	-2.90266
M4_Jan	SCI + SC Vsx2::Hoxa10 ON, EES OFF	1.17569	-2.68165
M4_Jan	SCI + SC Vsx2::Hoxa10 ON, EES OFF	3.36184	-1.85137
M4_Jan	SCI + SC Vsx2::Hoxa10 ON, EES OFF	2.95309	-2.73995
M4_Jan	SCI + SC Vsx2::Hoxa10 ON, EES OFF	2.54263	0.775012
M4_Jan	SCI + SC Vsx2::Hoxa10 ON, EES OFF	4.15072	-0.921219
M4_Jan	SCI + SC Vsx2::Hoxa10 ON, EES OFF	4.07853	-1.16002
M4_Jan	SCI + SC Vsx2::Hoxa10 ON, EES OFF	4.94798	-1.00571
M4_Jan	SCI + SC Vsx2::Hoxa10 ON, EES OFF	4.1374	-0.932652
M4_Jan	SCI + SC Vsx2::Hoxa10 ON, EES OFF	4.29496	-1.92033
M4_Jan	SCI + SC Vsx2::Hoxa10 ON, EES OFF	4.15672	-2.40925
M6_Jan	SCI + SC Vsx2::Hoxa10 ON, EES OFF	1.62999	-2.39195
M6_Jan	SCI + SC Vsx2::Hoxa10 ON, EES OFF	1.59919	-1.95344
M6_Jan	SCI + SC Vsx2::Hoxa10 ON, EES OFF	-0.443169	-2.65624
M6_Jan	SCI + SC Vsx2::Hoxa10 ON, EES OFF	-0.983746	-0.760283
M6_Jan	SCI + SC Vsx2::Hoxa10 ON, EES OFF	-3.98571	-4.37368
M6_Jan	SCI + SC Vsx2::Hoxa10 ON, EES OFF	-1.0814	-3.62073
M6_Jan	SCI + SC Vsx2::Hoxa10 ON, EES OFF	0.992185	-2.18993
M6_Jan	SCI + SC Vsx2::Hoxa10 ON, EES OFF	-1.89248	-1.69102
M6_Jan	SCI + SC Vsx2::Hoxa10 ON, EES OFF	-2.26224	-4.71597
M6_Jan	SCI + SC Vsx2::Hoxa10 ON, EES OFF	-3.05306	-3.17797
M7_Jan	SCI + SC Vsx2::Hoxa10 ON, EES OFF	4.13274	-0.504237
M7_Jan	SCI + SC Vsx2::Hoxa10 ON, EES OFF	3.06779	-2.32577
M7_Jan	SCI + SC Vsx2::Hoxa10 ON, EES OFF	3.01479	-2.52325
M7_Jan	SCI + SC Vsx2::Hoxa10 ON, EES OFF	3.86623	-2.27954
M7_Jan	SCI + SC Vsx2::Hoxa10 ON, EES OFF	4.63673	-0.916763
M7_Jan	SCI + SC Vsx2::Hoxa10 ON, EES OFF	2.7628	-4.49592
M7_Jan	SCI + SC Vsx2::Hoxa10 ON, EES OFF	2.61787	-2.99721

## Sheet: ExtDataFigure15e
PCA scatter plot
ANIMAL	COND_PCA	PC1	PC2			Walking performance [PC1 score]
14	SCI	-4.24123	-1.23907
14	SCI	-3.41627	-2.99532				EES REHAB + SC Vsx2::Hoxa10 OFF	SCI	SCI + SC Vsx2::Hoxa10 ON	EES REHAB	SCI +REHAB + SC Vsx2::Hoxa10ON
14	SCI	-2.52539	-2.87987				-4.46467	-2.76676	1.71797	0.808718	2.85835
14	SCI	-3.31077	-1.90648				-5.30957	-2.57934	-1.17497	6.87545	3.88384
14	SCI	-2.26154	-1.00423				-1.47115	-3.62207	-1.73119	0.822233	9.00418
14	SCI	-2.47418	-2.73866				-1.1746	-1.32059	4.60709	1.02426	1.90899
14	SCI	-1.71199	-2.83827				-1.77251	-2.72811	-3.18007	5.46821	1.62323
14	SCI	-3.03517	-1.54223
14	SCI	-3.30056	-1.67342			Mean	-2.839	-2.603	0.04777	3	3.856
14	SCI	-1.82214	0.759933			Std. Deviation	1.906	0.8255	3.109	2.939	3.011
14	SCI	-4.00798	2.30629			Std. Error of Mean	0.8522	0.3692	1.39	1.315	1.347
14	SCI	-2.97795	-4.43824
14	SCI	-3.67138	-0.780194
14	SCI	-4.29393	-2.87107			Drag [% gait cycle]
14	SCI	-2.53928	0.38823
14	SCI	-4.5483	0.964894				EES REHAB + SC Vsx2::Hoxa10 OFF	SCI	SCI + SC Vsx2::Hoxa10 ON	EES REHAB	SCI +REHAB + SC Vsx2::Hoxa10ON
14	SCI	0.22655	1.57218				98.9889	98.9	76.6	48.2	54.828
14	SCI	-4.28677	0.0132556				99.3	97	77.2	0	58
14	SCI	-3.63987	-1.18037				60.5724	94.2	68.1	70.7	5.72
14	SCI	-0.263042	-4.15157				92.8067	86.5	41.5	30.2483	29.7
14	SCI	-4.90108	1.51169				84.2	75.8	99.7	13.5	18.4033
14	SCI	-3.97653	2.30672
14	SCI	-2.51288	1.00921			Mean	87.17	90.48	72.62	32.53	33.33
14	SCI	-3.70636	-5.24641			Std. Deviation	16.08	9.468	20.97	27.96	22.74
14	SCI	-1.59418	0.892412			Std. Error of Mean	7.193	4.234	9.378	12.51	10.17
14	SCI	-3.71285	2.16533
14	SCI	1.60592	-2.51768
14	SCI	-0.570175	0.347125			Whole limb oscillation [deg]
32	SCI	-1.52254	-1.1334
32	SCI	-4.62513	0.452209				EES REHAB + SC Vsx2::Hoxa10 OFF	SCI	SCI + SC Vsx2::Hoxa10 ON	EES REHAB	SCI +REHAB + SC Vsx2::Hoxa10ON
32	SCI	-5.1244	-2.91984				3.94	11.3	24.7	25.4	30.4
32	SCI	-3.56261	-3.5582				5.15	13.1	22.8	49.3	36.4
32	SCI	-4.62795	-2.01083				14.1	13.6	15.2	28.5	48
32	SCI	-3.53523	-2.05604				18.1	25.8	48.1	28.1	24.6
32	SCI	-3.6137	0.0161679				19.6	12.7	21.7	45.7	18.4
32	SCI	-0.237622	-2.10576
32	SCI	-3.16588	-2.24777			Mean	12.18	15.3	26.5	35.4	31.56
32	SCI	-3.75692	-0.0664384			Std. Deviation	7.265	5.932	12.59	11.18	11.37
32	SCI	-4.00345	-0.716489			Std. Error of Mean	3.249	2.653	5.631	5.001	5.083
32	SCI	-2.9197	-0.516938
32	SCI	-1.49975	-3.59922
32	SCI	0.0596454	-1.436			Step height [a.u.]
32	SCI	-0.903921	-1.46813
32	SCI	-3.03889	0.364987				EES REHAB + SC Vsx2::Hoxa10 OFF	SCI	SCI + SC Vsx2::Hoxa10 ON	EES REHAB	SCI +REHAB + SC Vsx2::Hoxa10ON
32	SCI	-3.21028	-2.97729				0.128	0.0676	-4.46467	0.35	0.338
32	SCI	-0.327144	0.758389				0.0671	0.0805	-5.30957	0.358	0.195
32	SCI	-4.74737	-1.39861				0.159	0.117	-1.47115	0.317	0.645
32	SCI	-3.22179	-0.764276				0.327	0.18	-1.1746	0.41	0.247
32	SCI	-4.71572	-0.518288				0.122	0.105	-1.77251	0.292	0.183
32	SCI	-2.20751	0.37098
32	SCI	-4.14896	-2.32428			Mean	0.1606	0.11	-2.839	0.3454	0.3216
32	SCI	-3.10717	-0.928244			Std. Deviation	0.09872	0.04371	1.906	0.04475	0.1908
32	SCI	0.00255581	-1.97643			Std. Error of Mean	0.04415	0.01955	0.8522	0.02001	0.08534
32	SCI	-1.43486	-3.76247
32	SCI	1.58789	-4.06706
32	SCI	-2.69029	-1.40908
32	SCI	-0.502168	-2.48475
36	SCI	-6.10166	0.699407
36	SCI	-6.73367	1.78382
36	SCI	-2.1499	0.662971
36	SCI	-4.1939	-3.92046
36	SCI	-4.4962	-1.6565
36	SCI	-1.7246	0.896
36	SCI	-2.73917	-1.33187
36	SCI	-0.252188	-4.25304
36	SCI	-4.74354	1.20334
36	SCI	-2.1266	-1.96443
36	SCI	-4.89848	1.60928
36	SCI	-4.93847	1.66523
36	SCI	-4.87485	0.910213
36	SCI	-4.90799	-0.614374
36	SCI	-4.43715	-1.0106
36	SCI	-2.75745	1.08788
36	SCI	-2.81109	-0.471973
36	SCI	-0.308483	-3.43247
36	SCI	-1.45719	-1.12891
36	SCI	-3.67688	-2.0503
36	SCI	-4.83457	-0.855126
36	SCI	-3.18684	-2.41084
36	SCI	-4.95668	-1.14106
M1	EES REHAB	-0.353299	4.37688
M1	EES REHAB	0.646973	-0.366379
M1	EES REHAB	-4.06025	0.679718
M1	EES REHAB	-2.92066	-0.550538
M1	EES REHAB	-1.42753	-2.89579
M1	EES REHAB	-0.0801877	-4.7676
M1	EES REHAB	0.345633	-4.44661
M1	EES REHAB	-1.65019	-2.21693
M1	EES REHAB	-1.21094	-0.236911
M1	EES REHAB	3.87375	2.94184
M1	EES REHAB	4.1907	3.50158
M1	EES REHAB	3.0684	5.42755
M1	EES REHAB	3.40071	2.45377
M1	EES REHAB	3.84635	3.31515
M1	EES REHAB	2.17984	5.47606
M1	EES REHAB	2.22106	3.76466
M1	EES REHAB	2.71904	5.45814
M1	EES REHAB	2.03141	5.29452
M1	EES REHAB	1.77312	5.04011
M1	EES REHAB	-1.82189	5.66856
M1	EES REHAB	0.211023	4.29851
M12a	EES REHAB	7.03503	1.63663
M12a	EES REHAB	8.61822	-1.21107
M12a	EES REHAB	6.39225	2.58367
M12a	EES REHAB	8.76311	-0.824507
M12a	EES REHAB	3.1166	4.15463
M12a	EES REHAB	6.61113	0.665718
M12a	EES REHAB	7.59181	1.52888
M2	EES REHAB	0.478013	4.88161
M2	EES REHAB	-0.0448033	0.831455
M2	EES REHAB	-2.51353	-1.12658
M2	EES REHAB	-3.20992	-0.483135
M2	EES REHAB	-2.09666	-0.681244
M2	EES REHAB	2.41765	0.155367
M2	EES REHAB	-2.65975	0.256051
M2	EES REHAB	-3.84189	1.15974
M2	EES REHAB	4.76835	1.1628
M2	EES REHAB	5.58026	2.1191
M2	EES REHAB	4.56901	2.69909
M2	EES REHAB	4.73912	0.0999217
M2	EES REHAB	2.5032	5.17895
M3	EES REHAB	-4.7141	4.83257
M3	EES REHAB	-3.83427	-0.819424
M3	EES REHAB	2.80051	-1.61793
M3	EES REHAB	0.343501	1.34923
M3	EES REHAB	-4.41124	-0.932456
M3	EES REHAB	6.24523	-4.00385
M3	EES REHAB	-2.34771	2.97465
M3	EES REHAB	3.52879	3.78129
M3	EES REHAB	5.11676	2.86842
M3	EES REHAB	2.72882	3.05227
M3	EES REHAB	4.34649	3.61645
M3	EES REHAB	2.48832	3.61602
M5a	EES REHAB	3.02019	2.97919
M5a	EES REHAB	2.15238	3.20323
M5a	EES REHAB	4.02169	3.89333
M5a	EES REHAB	-0.204063	4.87503
M5a	EES REHAB	4.34874	3.13099
M5a	EES REHAB	5.58686	2.1113
M5a	EES REHAB	3.96269	2.68885
M5a	EES REHAB	1.26894	-0.116355
M5a	EES REHAB	6.68363	1.63422
M5a	EES REHAB	2.10008	6.02408
M5a	EES REHAB	5.69972	2.72832
M5a	EES REHAB	5.81904	-0.821906
M5a	EES REHAB	5.37729	-0.947926
M5a	EES REHAB	7.68593	0.334784
M5a	EES REHAB	9.06444	-0.34796
M5a	EES REHAB	6.51455	-0.925794
M5a	EES REHAB	6.71157	0.292825
M5a	EES REHAB	3.97643	3.43045
M5a	EES REHAB	4.26155	3.04713
M5a	EES REHAB	5.06995	1.6016
M5a	EES REHAB	8.36106	1.01694
M5a	EES REHAB	8.42904	-1.23988
M5a	EES REHAB	8.21242	0.384389
M5a	EES REHAB	9.74408	-0.627453
M5a	EES REHAB	8.2248	-1.76651
M5a	EES REHAB	4.54381	1.32652
M5a	EES REHAB	7.00488	-0.165506
N04	SCI	0.334236	-2.43908
N04	SCI	-4.0305	2.42095
N04	SCI	-0.740374	1.41406
N04	SCI	0.276075	-1.91467
N04	SCI	-1.55211	-1.03706
N04	SCI	-4.17005	1.60265
N04	SCI	-0.309965	1.48037
N04	SCI	0.852143	-2.06536
N04	SCI	-1.68672	-1.09606
N04	SCI	0.0908927	2.61688
N04	SCI	-3.49107	1.41757
N04	SCI	3.17823	2.15126
N04	SCI	1.24588	2.89457
N04	SCI	-1.66135	3.27806
N04	SCI	-0.0919946	0.331821
N04	SCI	-1.46022	1.25378
N04	SCI	-3.6706	1.87303
N04	SCI	-2.94845	1.13848
N04	SCI	-2.29394	0.274581
N04	SCI	-2.8644	-0.919328
N04	SCI	-0.781703	-1.10491
N04	SCI	-3.27694	2.4888
O12	SCI	-4.35382	-0.754892
O12	SCI	-1.14679	1.80352
O12	SCI	-0.823756	-0.814481
O12	SCI	-0.525579	0.131339
O12	SCI	-1.56787	0.485208
O12	SCI	-2.9101	-0.881497
O12	SCI	-1.68967	0.941631
O12	SCI	-1.22175	0.566001
O12	SCI	-1.83062	0.924116
O12	SCI	-1.74293	-4.38182
O12	SCI	-2.00506	1.67488
O12	SCI	-5.5572	-1.4607
O12	SCI	-4.4237	0.908913
O12	SCI	-1.04628	-0.182765
O12	SCI	-5.31458	-0.772088
O12	SCI	-6.07814	1.49892
O12	SCI	-1.3652	-4.29834
O12	SCI	-2.4248	3.77796
O12	SCI	-3.29973	2.99589
O12	SCI	-4.86361	0.400085
O12	SCI	-3.09919	0.577763
M8	SCI +REHAB + SC Vsx2::Hoxa10ON	-1.52796	5.60501
M8	SCI +REHAB + SC Vsx2::Hoxa10ON	1.74294	3.41822
M8	SCI +REHAB + SC Vsx2::Hoxa10ON	3.03569	-5.08846
M8	SCI +REHAB + SC Vsx2::Hoxa10ON	3.03276	3.72067
M8	SCI +REHAB + SC Vsx2::Hoxa10ON	2.56451	4.80903
M8	SCI +REHAB + SC Vsx2::Hoxa10ON	1.09385	-0.339768
M8	SCI +REHAB + SC Vsx2::Hoxa10ON	-2.94648	1.44578
M8	SCI +REHAB + SC Vsx2::Hoxa10ON	-2.89096	2.82171
M8	SCI +REHAB + SC Vsx2::Hoxa10ON	-0.338482	1.5348
M8	SCI +REHAB + SC Vsx2::Hoxa10ON	5.08524	3.57041
M8	SCI +REHAB + SC Vsx2::Hoxa10ON	2.05307	5.14077
M8	SCI +REHAB + SC Vsx2::Hoxa10ON	5.15101	0.315415
M8	SCI +REHAB + SC Vsx2::Hoxa10ON	0.287534	6.25353
M8	SCI +REHAB + SC Vsx2::Hoxa10ON	6.20021	0.622053
M8	SCI +REHAB + SC Vsx2::Hoxa10ON	4.52822	0.863853
M8	SCI +REHAB + SC Vsx2::Hoxa10ON	-0.993438	6.29832
M8	SCI +REHAB + SC Vsx2::Hoxa10ON	2.08614	5.07532
M8	SCI +REHAB + SC Vsx2::Hoxa10ON	2.18016	3.63333
M8	SCI +REHAB + SC Vsx2::Hoxa10ON	5.92688	3.90428
M9	SCI +REHAB + SC Vsx2::Hoxa10ON	0.315903	-2.17061
M9	SCI +REHAB + SC Vsx2::Hoxa10ON	-5.4801	-3.71749
M9	SCI +REHAB + SC Vsx2::Hoxa10ON	11.2092	-2.88544
M9	SCI +REHAB + SC Vsx2::Hoxa10ON	1.35973	2.08996
M9	SCI +REHAB + SC Vsx2::Hoxa10ON	0.752416	2.3223
M9	SCI +REHAB + SC Vsx2::Hoxa10ON	1.58223	3.40522
M4a	SCI +REHAB + SC Vsx2::Hoxa10ON	3.13834	-4.39065
M4a	SCI +REHAB + SC Vsx2::Hoxa10ON	-0.445976	-3.10382
M4a	SCI +REHAB + SC Vsx2::Hoxa10ON	6.21479	-6.47679
M4a	SCI +REHAB + SC Vsx2::Hoxa10ON	3.23238	0.113568
M4a	SCI +REHAB + SC Vsx2::Hoxa10ON	5.15843	-7.97481
M4a	SCI +REHAB + SC Vsx2::Hoxa10ON	-2.10356	-4.66744
M4a	SCI +REHAB + SC Vsx2::Hoxa10ON	-1.26102	-5.36616
M4a	SCI +REHAB + SC Vsx2::Hoxa10ON	-1.03057	-3.89887
M4a	SCI +REHAB + SC Vsx2::Hoxa10ON	-2.266	-1.5071
M4a	SCI +REHAB + SC Vsx2::Hoxa10ON	-0.831919	-0.198777
M4a	SCI +REHAB + SC Vsx2::Hoxa10ON	5.58377	-3.8597
M4a	SCI +REHAB + SC Vsx2::Hoxa10ON	3.62181	-1.16337
M4a	SCI +REHAB + SC Vsx2::Hoxa10ON	6.69378	-1.8048
M4a	SCI +REHAB + SC Vsx2::Hoxa10ON	7.35456	-5.27
M4a	SCI +REHAB + SC Vsx2::Hoxa10ON	6.44202	-8.05231
M4a	SCI +REHAB + SC Vsx2::Hoxa10ON	0.0349964	-0.886301
M4a	SCI +REHAB + SC Vsx2::Hoxa10ON	1.84236	-2.52843
M4a	SCI +REHAB + SC Vsx2::Hoxa10ON	1.74154	-5.60546
M4a	SCI +REHAB + SC Vsx2::Hoxa10ON	1.28136	-3.70536
M4a	SCI +REHAB + SC Vsx2::Hoxa10ON	3.35371	-3.60935
M4a	SCI +REHAB + SC Vsx2::Hoxa10ON	7.23782	-3.71963
M4a	SCI +REHAB + SC Vsx2::Hoxa10ON	5.3391	-2.35082
M4a	SCI +REHAB + SC Vsx2::Hoxa10ON	-1.58979	-0.936732
M4a	SCI +REHAB + SC Vsx2::Hoxa10ON	-2.89841	-0.0566046
M4a	SCI +REHAB + SC Vsx2::Hoxa10ON	-2.26801	-1.15844
M4a	SCI +REHAB + SC Vsx2::Hoxa10ON	-2.62556	0.393696
M4a	SCI +REHAB + SC Vsx2::Hoxa10ON	-2.08069	-0.0571268
M4a	SCI +REHAB + SC Vsx2::Hoxa10ON	0.370671	-0.649584
M4a	SCI +REHAB + SC Vsx2::Hoxa10ON	-0.623794	-0.578095
M4a	SCI +REHAB + SC Vsx2::Hoxa10ON	2.93775	-1.38318
M4a	SCI +REHAB + SC Vsx2::Hoxa10ON	0.794055	0.963162
M4a	SCI +REHAB + SC Vsx2::Hoxa10ON	0.132959	1.19024
M4a	SCI +REHAB + SC Vsx2::Hoxa10ON	6.61624	-1.94791
M4a	SCI +REHAB + SC Vsx2::Hoxa10ON	7.56123	-4.51623
M4a	SCI +REHAB + SC Vsx2::Hoxa10ON	5.82462	1.37867
M4a	SCI +REHAB + SC Vsx2::Hoxa10ON	5.4077	3.45842
M4a	SCI +REHAB + SC Vsx2::Hoxa10ON	7.10587	1.58213
M4a	SCI +REHAB + SC Vsx2::Hoxa10ON	8.40328	-1.37557
M4a	SCI +REHAB + SC Vsx2::Hoxa10ON	6.25703	3.58536
M4a	SCI +REHAB + SC Vsx2::Hoxa10ON	10.2442	-0.0784788
M4a	SCI +REHAB + SC Vsx2::Hoxa10ON	3.99292	4.26061
M4a	SCI +REHAB + SC Vsx2::Hoxa10ON	3.4816	5.91092
M4a	SCI +REHAB + SC Vsx2::Hoxa10ON	5.45897	4.56635
M4a	SCI +REHAB + SC Vsx2::Hoxa10ON	6.77538	0.925547
M4a	SCI +REHAB + SC Vsx2::Hoxa10ON	6.88556	-1.29433
M4a	SCI +REHAB + SC Vsx2::Hoxa10ON	6.87319	3.08778
M4a	SCI +REHAB + SC Vsx2::Hoxa10ON	7.77239	0.528907
M4a	SCI +REHAB + SC Vsx2::Hoxa10ON	6.56863	1.44547
M4a	SCI +REHAB + SC Vsx2::Hoxa10ON	7.99637	-3.50669
M4a	SCI +REHAB + SC Vsx2::Hoxa10ON	7.69983	0.117283
M4a	SCI +REHAB + SC Vsx2::Hoxa10ON	-0.666479	5.29293
M4a	SCI +REHAB + SC Vsx2::Hoxa10ON	4.83593	2.38417
M4a	SCI +REHAB + SC Vsx2::Hoxa10ON	6.85578	0.0161248
M4a	SCI +REHAB + SC Vsx2::Hoxa10ON	7.0237	-0.307975
M4a	SCI +REHAB + SC Vsx2::Hoxa10ON	5.94934	-1.26835
M4a	SCI +REHAB + SC Vsx2::Hoxa10ON	7.04775	-4.92275
M4a	SCI +REHAB + SC Vsx2::Hoxa10ON	5.81579	-0.00693457
M4a	SCI +REHAB + SC Vsx2::Hoxa10ON	2.46391	2.3259
M4a	SCI +REHAB + SC Vsx2::Hoxa10ON	1.4407	1.63532
M4a	SCI +REHAB + SC Vsx2::Hoxa10ON	4.4788	0.930054
M4a	SCI +REHAB + SC Vsx2::Hoxa10ON	5.11129	-3.23923
M4a	SCI +REHAB + SC Vsx2::Hoxa10ON	5.52832	1.25302
M4a	SCI +REHAB + SC Vsx2::Hoxa10ON	7.06725	0.634843
M4a	SCI +REHAB + SC Vsx2::Hoxa10ON	7.6797	-3.66597
M4a	SCI +REHAB + SC Vsx2::Hoxa10ON	8.94815	-4.51022
M4a	SCI +REHAB + SC Vsx2::Hoxa10ON	3.34772	1.0525
M3n	SCI +REHAB + SC Vsx2::Hoxa10ON	0.108168	5.28011
M3n	SCI +REHAB + SC Vsx2::Hoxa10ON	1.22715	2.54214
M3n	SCI +REHAB + SC Vsx2::Hoxa10ON	-0.265574	2.25177
M3n	SCI +REHAB + SC Vsx2::Hoxa10ON	0.921373	2.98431
M3n	SCI +REHAB + SC Vsx2::Hoxa10ON	6.53473	3.73876
M3n	SCI +REHAB + SC Vsx2::Hoxa10ON	6.34379	0.676448
M3n	SCI +REHAB + SC Vsx2::Hoxa10ON	1.9943	4.1955
M3n	SCI +REHAB + SC Vsx2::Hoxa10ON	1.61202	3.38513
M3n	SCI +REHAB + SC Vsx2::Hoxa10ON	6.2504	0.445439
M3n	SCI +REHAB + SC Vsx2::Hoxa10ON	6.97379	2.15388
M3n	SCI +REHAB + SC Vsx2::Hoxa10ON	1.95586	4.49744
M3n	SCI +REHAB + SC Vsx2::Hoxa10ON	1.35008	1.5526
M3n	SCI +REHAB + SC Vsx2::Hoxa10ON	2.92897	1.3714
M3n	SCI +REHAB + SC Vsx2::Hoxa10ON	0.513857	1.5736
M3n	SCI +REHAB + SC Vsx2::Hoxa10ON	0.738434	2.78028
M3n	SCI +REHAB + SC Vsx2::Hoxa10ON	4.11341	3.60418
M3n	SCI +REHAB + SC Vsx2::Hoxa10ON	2.18107	3.97212
M3n	SCI +REHAB + SC Vsx2::Hoxa10ON	1.12021	3.28564
M3n	SCI +REHAB + SC Vsx2::Hoxa10ON	4.68542	2.24322
M3n	SCI +REHAB + SC Vsx2::Hoxa10ON	5.87947	1.398
M4n	SCI +REHAB + SC Vsx2::Hoxa10ON	8.44771	0.605036
M4n	SCI +REHAB + SC Vsx2::Hoxa10ON	8.4523	0.924492
M4n	SCI +REHAB + SC Vsx2::Hoxa10ON	6.67797	0.550019
M4n	SCI +REHAB + SC Vsx2::Hoxa10ON	7.10585	0.557635
M4n	SCI +REHAB + SC Vsx2::Hoxa10ON	7.86638	0.597928
M4n	SCI +REHAB + SC Vsx2::Hoxa10ON	7.50348	1.01408
M4n	SCI +REHAB + SC Vsx2::Hoxa10ON	9.49541	-0.427644
M4n	SCI +REHAB + SC Vsx2::Hoxa10ON	6.57009	2.53777
M4n	SCI +REHAB + SC Vsx2::Hoxa10ON	6.26574	0.974661
M4n	SCI +REHAB + SC Vsx2::Hoxa10ON	13.0782	-3.28256
M4n	SCI +REHAB + SC Vsx2::Hoxa10ON	10.9219	-1.07629
M4n	SCI +REHAB + SC Vsx2::Hoxa10ON	11.318	-1.64325
M4n	SCI +REHAB + SC Vsx2::Hoxa10ON	10.9509	-1.1841
M4n	SCI +REHAB + SC Vsx2::Hoxa10ON	8.68937	-0.648826
M4n	SCI +REHAB + SC Vsx2::Hoxa10ON	11.8359	-1.19128
M4n	SCI +REHAB + SC Vsx2::Hoxa10ON	11.3451	-2.02036
M4n	SCI +REHAB + SC Vsx2::Hoxa10ON	9.33113	0.590123
M4n	SCI +REHAB + SC Vsx2::Hoxa10ON	6.21994	4.09263
M2	SCI + SC Vsx2::Hoxa10 ON	4.1356	-2.99335
M2	SCI + SC Vsx2::Hoxa10 ON	5.59414	-8.43687
M2	SCI + SC Vsx2::Hoxa10 ON	1.87307	-7.96004
M2	SCI + SC Vsx2::Hoxa10 ON	0.0443788	-4.7122
M2	SCI + SC Vsx2::Hoxa10 ON	6.88477	-7.39296
M2	SCI + SC Vsx2::Hoxa10 ON	4.63711	-6.28459
M2	SCI + SC Vsx2::Hoxa10 ON	2.33939	-6.75274
M2	SCI + SC Vsx2::Hoxa10 ON	-0.915829	-4.4826
M2	SCI + SC Vsx2::Hoxa10 ON	-3.61996	-1.67065
M2	SCI + SC Vsx2::Hoxa10 ON	-3.91844	-2.55589
M2	SCI + SC Vsx2::Hoxa10 ON	7.385	-9.15943
M2	SCI + SC Vsx2::Hoxa10 ON	4.54888	-4.25546
M2	SCI + SC Vsx2::Hoxa10 ON	-2.8782	-0.977191
M2	SCI + SC Vsx2::Hoxa10 ON	-1.09295	-2.19709
M2	SCI + SC Vsx2::Hoxa10 ON	0.12062	-4.01154
M2	SCI + SC Vsx2::Hoxa10 ON	9.49877	-6.74238
M2	SCI + SC Vsx2::Hoxa10 ON	4.15483	-8.12278
M2	SCI + SC Vsx2::Hoxa10 ON	2.27327	-7.12956
M2	SCI + SC Vsx2::Hoxa10 ON	-0.208925	-4.90369
M2	SCI + SC Vsx2::Hoxa10 ON	-0.888572	-4.0462
M2	SCI + SC Vsx2::Hoxa10 ON	-3.88958	-1.66745
M3	SCI + SC Vsx2::Hoxa10 ON	-0.838684	-4.55342
M3	SCI + SC Vsx2::Hoxa10 ON	-4.66805	-5.18931
M3	SCI + SC Vsx2::Hoxa10 ON	-3.73231	-5.06479
M3	SCI + SC Vsx2::Hoxa10 ON	-3.45947	-5.41426
M3	SCI + SC Vsx2::Hoxa10 ON	-4.18419	-3.72767
M3	SCI + SC Vsx2::Hoxa10 ON	-2.83331	-7.35468
M3	SCI + SC Vsx2::Hoxa10 ON	-1.96343	-0.295443
M3	SCI + SC Vsx2::Hoxa10 ON	0.725242	-1.18999
M3	SCI + SC Vsx2::Hoxa10 ON	-1.28419	1.32112
M3	SCI + SC Vsx2::Hoxa10 ON	-2.05062	0.91762
M3	SCI + SC Vsx2::Hoxa10 ON	-1.32263	-1.5808
M3	SCI + SC Vsx2::Hoxa10 ON	-1.93246	-0.952822
M3	SCI + SC Vsx2::Hoxa10 ON	-2.64114	-0.344661
M3	SCI + SC Vsx2::Hoxa10 ON	-0.305898	-2.55917
M3	SCI + SC Vsx2::Hoxa10 ON	1.65395	3.98402
M3	SCI + SC Vsx2::Hoxa10 ON	0.870614	2.66618
M3	SCI + SC Vsx2::Hoxa10 ON	2.47511	2.51496
M3	SCI + SC Vsx2::Hoxa10 ON	0.875678	3.39804
M3	SCI + SC Vsx2::Hoxa10 ON	0.850555	2.66433
M3	SCI + SC Vsx2::Hoxa10 ON	-0.0869412	2.47197
M3	SCI + SC Vsx2::Hoxa10 ON	-0.822207	3.80706
M4	SCI + SC Vsx2::Hoxa10 ON	-4.93634	2.03823
M4	SCI + SC Vsx2::Hoxa10 ON	-4.43413	1.90981
M4	SCI + SC Vsx2::Hoxa10 ON	-4.50816	2.17569
M4	SCI + SC Vsx2::Hoxa10 ON	-4.34547	0.317227
M4	SCI + SC Vsx2::Hoxa10 ON	-2.241	-2.14157
M4	SCI + SC Vsx2::Hoxa10 ON	-1.38696	1.1611
M4	SCI + SC Vsx2::Hoxa10 ON	1.67773	2.50773
M4	SCI + SC Vsx2::Hoxa10 ON	0.779638	2.58246
M4	SCI + SC Vsx2::Hoxa10 ON	3.30752	-0.446915
M4	SCI + SC Vsx2::Hoxa10 ON	-1.22471	1.10237
M5	SCI + SC Vsx2::Hoxa10 ON	4.1331	-5.49947
M5	SCI + SC Vsx2::Hoxa10 ON	4.44768	-4.46596
M5	SCI + SC Vsx2::Hoxa10 ON	5.64268	-6.85211
M5	SCI + SC Vsx2::Hoxa10 ON	2.24187	1.37487
M5	SCI + SC Vsx2::Hoxa10 ON	4.10348	3.18616
M5	SCI + SC Vsx2::Hoxa10 ON	5.17628	4.02353
M5	SCI + SC Vsx2::Hoxa10 ON	7.95467	0.622551
M5	SCI + SC Vsx2::Hoxa10 ON	5.42172	1.91701
M5	SCI + SC Vsx2::Hoxa10 ON	3.7489	-3.11783
M5	SCI + SC Vsx2::Hoxa10 ON	5.69914	-4.02751
M5	SCI + SC Vsx2::Hoxa10 ON	7.90094	-2.13652
M5	SCI + SC Vsx2::Hoxa10 ON	2.48143	1.0929
M5	SCI + SC Vsx2::Hoxa10 ON	3.37248	3.59588
M5	SCI + SC Vsx2::Hoxa10 ON	5.92828	2.19207
M5	SCI + SC Vsx2::Hoxa10 ON	4.46296	3.93055
M5	SCI + SC Vsx2::Hoxa10 ON	4.00816	-0.453133
M5	SCI + SC Vsx2::Hoxa10 ON	1.59669	-0.128548
M6	SCI + SC Vsx2::Hoxa10 ON	-2.7093	1.29122
M6	SCI + SC Vsx2::Hoxa10 ON	-2.08493	-0.000361417
M6	SCI + SC Vsx2::Hoxa10 ON	-1.5646	-0.473903
M6	SCI + SC Vsx2::Hoxa10 ON	-5.27222	1.18123
M6	SCI + SC Vsx2::Hoxa10 ON	-3.07982	-1.585
M6	SCI + SC Vsx2::Hoxa10 ON	-3.43924	-1.15774
M6	SCI + SC Vsx2::Hoxa10 ON	-4.11039	1.48515
14	SCI	-4.24123	-1.23907
14	SCI	-3.41627	-2.99532
14	SCI	-2.52539	-2.87987
14	SCI	-3.31077	-1.90648
14	SCI	-2.26154	-1.00423
14	SCI	-2.47418	-2.73866
14	SCI	-1.71199	-2.83827
14	SCI	-3.03517	-1.54223
14	SCI	-3.30056	-1.67342
14	SCI	-1.82214	0.759933
14	SCI	-4.00798	2.30629
14	SCI	-2.97795	-4.43824
14	SCI	-3.67138	-0.780194
14	SCI	-4.29393	-2.87107
14	SCI	-2.53928	0.38823
14	SCI	-4.5483	0.964894
14	SCI	0.22655	1.57218
14	SCI	-4.28677	0.0132556
14	SCI	-3.63987	-1.18037
14	SCI	-0.263042	-4.15157
14	SCI	-4.90108	1.51169
14	SCI	-3.97653	2.30672
14	SCI	-2.51288	1.00921
14	SCI	-3.70636	-5.24641
14	SCI	-1.59418	0.892412
14	SCI	-3.71285	2.16533
14	SCI	1.60592	-2.51768
14	SCI	-0.570175	0.347125
32	SCI	-1.52254	-1.1334
32	SCI	-4.62513	0.452209
32	SCI	-5.1244	-2.91984
32	SCI	-3.56261	-3.5582
32	SCI	-4.62795	-2.01083
32	SCI	-3.53523	-2.05604
32	SCI	-3.6137	0.0161679
32	SCI	-0.237622	-2.10576
32	SCI	-3.16588	-2.24777
32	SCI	-3.75692	-0.0664384
32	SCI	-4.00345	-0.716489
32	SCI	-2.9197	-0.516938
32	SCI	-1.49975	-3.59922
32	SCI	0.0596454	-1.436
32	SCI	-0.903921	-1.46813
32	SCI	-3.03889	0.364987
32	SCI	-3.21028	-2.97729
32	SCI	-0.327144	0.758389
32	SCI	-4.74737	-1.39861
32	SCI	-3.22179	-0.764276
32	SCI	-4.71572	-0.518288
32	SCI	-2.20751	0.37098
32	SCI	-4.14896	-2.32428
32	SCI	-3.10717	-0.928244
32	SCI	0.00255581	-1.97643
32	SCI	-1.43486	-3.76247
32	SCI	1.58789	-4.06706
32	SCI	-2.69029	-1.40908
32	SCI	-0.502168	-2.48475
36	SCI	-6.10166	0.699407
36	SCI	-6.73367	1.78382
36	SCI	-2.1499	0.662971
36	SCI	-4.1939	-3.92046
36	SCI	-4.4962	-1.6565
36	SCI	-1.7246	0.896
36	SCI	-2.73917	-1.33187
36	SCI	-0.252188	-4.25304
36	SCI	-4.74354	1.20334
36	SCI	-2.1266	-1.96443
36	SCI	-4.89848	1.60928
36	SCI	-4.93847	1.66523
36	SCI	-4.87485	0.910213
36	SCI	-4.90799	-0.614374
36	SCI	-4.43715	-1.0106
36	SCI	-2.75745	1.08788
36	SCI	-2.81109	-0.471973
36	SCI	-0.308483	-3.43247
36	SCI	-1.45719	-1.12891
36	SCI	-3.67688	-2.0503
36	SCI	-4.83457	-0.855126
36	SCI	-3.18684	-2.41084
36	SCI	-4.95668	-1.14106
M10a	EES REHAB + SC Vsx2::Hoxa10 OFF	-2.9465	2.38234
M10a	EES REHAB + SC Vsx2::Hoxa10 OFF	-2.97017	3.94013
M10a	EES REHAB + SC Vsx2::Hoxa10 OFF	-4.03737	4.9587
M10a	EES REHAB + SC Vsx2::Hoxa10 OFF	-3.90154	5.08607
M10a	EES REHAB + SC Vsx2::Hoxa10 OFF	-3.17547	5.58102
M10a	EES REHAB + SC Vsx2::Hoxa10 OFF	-5.7941	1.72738
M10a	EES REHAB + SC Vsx2::Hoxa10 OFF	-5.95745	1.04822
M10a	EES REHAB + SC Vsx2::Hoxa10 OFF	-5.98838	0.769017
M10a	EES REHAB + SC Vsx2::Hoxa10 OFF	-5.41103	1.89304
M2a	EES REHAB + SC Vsx2::Hoxa10 OFF	-6.5364	1.15871
M2a	EES REHAB + SC Vsx2::Hoxa10 OFF	-7.43929	1.36272
M2a	EES REHAB + SC Vsx2::Hoxa10 OFF	-7.20189	1.21603
M2a	EES REHAB + SC Vsx2::Hoxa10 OFF	-4.56781	-1.83655
M2a	EES REHAB + SC Vsx2::Hoxa10 OFF	-6.90517	0.456952
M2a	EES REHAB + SC Vsx2::Hoxa10 OFF	-5.939	-0.700592
M2a	EES REHAB + SC Vsx2::Hoxa10 OFF	-3.54425	-2.84917
M2a	EES REHAB + SC Vsx2::Hoxa10 OFF	-3.87602	-2.39732
M2a	EES REHAB + SC Vsx2::Hoxa10 OFF	-2.77221	-2.27106
M2a	EES REHAB + SC Vsx2::Hoxa10 OFF	-4.3137	-1.26634
M2n	EES REHAB + SC Vsx2::Hoxa10 OFF	-3.00906	3.98239
M2n	EES REHAB + SC Vsx2::Hoxa10 OFF	-3.88699	0.644651
M2n	EES REHAB + SC Vsx2::Hoxa10 OFF	-3.79817	-0.296674
M2n	EES REHAB + SC Vsx2::Hoxa10 OFF	-4.75363	0.247468
M2n	EES REHAB + SC Vsx2::Hoxa10 OFF	-2.28851	-1.2781
M2n	EES REHAB + SC Vsx2::Hoxa10 OFF	-4.30821	0.66011
M2n	EES REHAB + SC Vsx2::Hoxa10 OFF	-4.99964	2.72641
M2n	EES REHAB + SC Vsx2::Hoxa10 OFF	-4.54835	2.11379
M2n	EES REHAB + SC Vsx2::Hoxa10 OFF	-5.327	0.455986
M2n	EES REHAB + SC Vsx2::Hoxa10 OFF	-4.00598	-0.889993
M2n	EES REHAB + SC Vsx2::Hoxa10 OFF	-5.11983	1.21313
M2n	EES REHAB + SC Vsx2::Hoxa10 OFF	1.97365	1.24735
M2n	EES REHAB + SC Vsx2::Hoxa10 OFF	0.800235	3.42842
M2n	EES REHAB + SC Vsx2::Hoxa10 OFF	0.72829	4.54597
M2n	EES REHAB + SC Vsx2::Hoxa10 OFF	1.46154	3.81194
M2n	EES REHAB + SC Vsx2::Hoxa10 OFF	-1.93417	6.99717
M2n	EES REHAB + SC Vsx2::Hoxa10 OFF	1.47974	3.48054
M2n	EES REHAB + SC Vsx2::Hoxa10 OFF	-0.277365	4.7709
M2n	EES REHAB + SC Vsx2::Hoxa10 OFF	-1.7855	2.89805
M2n	EES REHAB + SC Vsx2::Hoxa10 OFF	-0.0594538	2.97069
M2n	EES REHAB + SC Vsx2::Hoxa10 OFF	3.64362	1.83793
M2n	EES REHAB + SC Vsx2::Hoxa10 OFF	2.73511	1.67722
M2n	EES REHAB + SC Vsx2::Hoxa10 OFF	-1.24402	5.77386
M2n	EES REHAB + SC Vsx2::Hoxa10 OFF	2.4984	4.75393
M2n	EES REHAB + SC Vsx2::Hoxa10 OFF	-0.753484	5.76639
M4	EES REHAB + SC Vsx2::Hoxa10 OFF	-0.400907	3.42471
M4	EES REHAB + SC Vsx2::Hoxa10 OFF	-4.6239	-0.589013
M4	EES REHAB + SC Vsx2::Hoxa10 OFF	-3.10355	-2.22046
M4	EES REHAB + SC Vsx2::Hoxa10 OFF	-2.60911	-0.15378
M4	EES REHAB + SC Vsx2::Hoxa10 OFF	2.60314	-4.24937
M4	EES REHAB + SC Vsx2::Hoxa10 OFF	-4.02744	0.885156
M4	EES REHAB + SC Vsx2::Hoxa10 OFF	-3.90009	1.19495
M4	EES REHAB + SC Vsx2::Hoxa10 OFF	-3.95982	1.92565
M4	EES REHAB + SC Vsx2::Hoxa10 OFF	-1.4623	-0.696339
M4	EES REHAB + SC Vsx2::Hoxa10 OFF	-2.55072	-1.95242
M4	EES REHAB + SC Vsx2::Hoxa10 OFF	1.08601	-1.20709
M4	EES REHAB + SC Vsx2::Hoxa10 OFF	0.254651	-1.05713
M4	EES REHAB + SC Vsx2::Hoxa10 OFF	3.50588	-2.53983
M4	EES REHAB + SC Vsx2::Hoxa10 OFF	-0.369902	-0.752615
M4	EES REHAB + SC Vsx2::Hoxa10 OFF	1.93904	-0.248093
M6	EES REHAB + SC Vsx2::Hoxa10 OFF	3.12438	1.39026
M6	EES REHAB + SC Vsx2::Hoxa10 OFF	-1.46226	2.61459
M6	EES REHAB + SC Vsx2::Hoxa10 OFF	1.86296	-0.731004
M6	EES REHAB + SC Vsx2::Hoxa10 OFF	-2.1536	2.58198
M6	EES REHAB + SC Vsx2::Hoxa10 OFF	-1.95154	0.959831
M6	EES REHAB + SC Vsx2::Hoxa10 OFF	-1.51904	2.74298
M6	EES REHAB + SC Vsx2::Hoxa10 OFF	-3.82585	-0.610814
M6	EES REHAB + SC Vsx2::Hoxa10 OFF	-4.41226	-0.896373
M6	EES REHAB + SC Vsx2::Hoxa10 OFF	-5.61536	-0.781394
N04	SCI	0.334236	-2.43908
N04	SCI	-4.0305	2.42095
N04	SCI	-0.740374	1.41406
N04	SCI	0.276075	-1.91467
N04	SCI	-1.55211	-1.03706
N04	SCI	-4.17005	1.60265
N04	SCI	-0.309965	1.48037
N04	SCI	0.852143	-2.06536
N04	SCI	-1.68672	-1.09606
N04	SCI	0.0908927	2.61688
N04	SCI	-3.49107	1.41757
N04	SCI	3.17823	2.15126
N04	SCI	1.24588	2.89457
N04	SCI	-1.66135	3.27806
N04	SCI	-0.0919946	0.331821
N04	SCI	-1.46022	1.25378
N04	SCI	-3.6706	1.87303
N04	SCI	-2.94845	1.13848
N04	SCI	-2.29394	0.274581
N04	SCI	-2.8644	-0.919328
N04	SCI	-0.781703	-1.10491
N04	SCI	-3.27694	2.4888
O12	SCI	-4.35382	-0.754892
O12	SCI	-1.14679	1.80352
O12	SCI	-0.823756	-0.814481
O12	SCI	-0.525579	0.131339
O12	SCI	-1.56787	0.485208
O12	SCI	-2.9101	-0.881497
O12	SCI	-1.68967	0.941631
O12	SCI	-1.22175	0.566001
O12	SCI	-1.83062	0.924116
O12	SCI	-1.74293	-4.38182
O12	SCI	-2.00506	1.67488
O12	SCI	-5.5572	-1.4607
O12	SCI	-4.4237	0.908913
O12	SCI	-1.04628	-0.182765
O12	SCI	-5.31458	-0.772088
O12	SCI	-6.07814	1.49892
O12	SCI	-1.3652	-4.29834
O12	SCI	-2.4248	3.77796
O12	SCI	-3.29973	2.99589
O12	SCI	-4.86361	0.400085
O12	SCI	-3.09919	0.577763

## Sheet: ExtDataFigure15f
number of vGi inputs to SC Vsx2::Hoxa10
	EES REHAB	EES REHAB + SC Vsx2::Hoxa10 OFF
	22.5	11.8421
	20.9091	8.90625
	17.8947	10.3191
	25.0769
	11.25
	18.125
Mean	19.29	10.36
Std. Deviation	4.782	1.468
Std. Error of Mean	1.952	0.8477
number of vGluT1 synapses per SC Vsx2::Hoxa10
	EES REHAB	EES REHAB + SC Vsx2::Hoxa10 OFF
	29	6
	16	10
	31	8
Mean	25.33	8
Std. Deviation	8.145	2
Std. Error of Mean	4.702	1.155
SC Vsx2::Hoxa10 projections: Fluoresent intensity [a.u.]
	EES REHAB	EES REHAB + SC Vsx2::Hoxa10 OFF
	725.361	404.686
	786.8	459.938
	782.193	466.373
		521.527
Mean	764.8	463.1
Std. Deviation	34.22	47.77
Std. Error of Mean	19.76	23.89

## Sheet: ExtDataFigure15g
PCA scatter plot
Animal	Group	PC1	PC2						Drag [% gait cycle]
M1	SCI + SC Vsx2 Hoxa10 ablation LEFT	2.9711	-1.5442
M1	SCI + SC Vsx2 Hoxa10 ablation LEFT	2.68275	-1.27648							SCI	SCI + SC Vsx2 Hoxa10 ablation
M1	SCI + SC Vsx2 Hoxa10 ablation LEFT	4.56564	1.33548							6.96	71.2
M1	SCI + SC Vsx2 Hoxa10 ablation LEFT	1.88896	-1.80356							6.74	91.525
M1	SCI + SC Vsx2 Hoxa10 ablation LEFT	4.04492	-0.497768							5.38	43.6
M1	SCI + SC Vsx2 Hoxa10 ablation LEFT	2.02235	-0.202519							14.4	57.2
M1	SCI + SC Vsx2 Hoxa10 ablation LEFT	5.05772	-4.00336							10.3	88.1286
M1	SCI + SC Vsx2 Hoxa10 ablation LEFT	7.12764	0.0852364
M1	SCI + SC Vsx2 Hoxa10 ablation LEFT	4.2139	-2.81781						Mean	8.756	70.33
M1	SCI + SC Vsx2 Hoxa10 ablation LEFT	2.87832	-3.33529						Std. Deviation	3.638	20.33
M1	SCI + SC Vsx2 Hoxa10 ablation LEFT	6.50652	2.77625						Std. Error of Mean	1.627	9.093
M1	SCI + SC Vsx2 Hoxa10 ablation LEFT	6.4427	4.05782
M2	SCI + SC Vsx2 Hoxa10 ablation LEFT	5.78679	2.12099
M2	SCI + SC Vsx2 Hoxa10 ablation LEFT	6.97282	-1.06302						Whole limb oscillation [deg]
M2	SCI + SC Vsx2 Hoxa10 ablation LEFT	7.45148	-0.289204
M2	SCI + SC Vsx2 Hoxa10 ablation LEFT	7.34715	0.437352							SCI	SCI + SC Vsx2 Hoxa10 ablation
M2	SCI + SC Vsx2 Hoxa10 ablation LEFT	6.77289	-0.758111							56.2	30.8
M2	SCI + SC Vsx2 Hoxa10 ablation LEFT	6.88741	0.52634							56.9	18.4
M2	SCI + SC Vsx2 Hoxa10 ablation LEFT	8.0459	1.04789							41.5	40
M2	SCI + SC Vsx2 Hoxa10 ablation LEFT	9.42923	1.43664							57.3	46.2
M2	SCI + SC Vsx2 Hoxa10 ablation LEFT	9.17103	1.63841							48.5	24.2
M2	SCI + SC Vsx2 Hoxa10 ablation LEFT	8.56625	1.48523
M2	SCI + SC Vsx2 Hoxa10 ablation LEFT	7.01459	1.81762						Mean	52.08	31.92
M2	SCI + SC Vsx2 Hoxa10 ablation LEFT	6.06741	-0.177677						Std. Deviation	6.932	11.32
M2	SCI + SC Vsx2 Hoxa10 ablation LEFT	6.94338	0.188907						Std. Error of Mean	3.1	5.064
M2	SCI + SC Vsx2 Hoxa10 ablation LEFT	6.19673	-0.364484								Drag [% gait cycle]
M2	SCI + SC Vsx2 Hoxa10 ablation LEFT	7.79297	0.68763
M2	SCI + SC Vsx2 Hoxa10 ablation LEFT	8.49708	0.732401
M2	SCI + SC Vsx2 Hoxa10 ablation LEFT	8.32141	1.67096						Step height [a.u.]
M2	SCI + SC Vsx2 Hoxa10 ablation LEFT	6.3937	-0.093741
M2	SCI + SC Vsx2 Hoxa10 ablation LEFT	4.81818	-2.72914							SCI	SCI + SC Vsx2 Hoxa10 ablation
M2	SCI + SC Vsx2 Hoxa10 ablation LEFT	7.07552	1.88761							0.619	0.455
M2	SCI + SC Vsx2 Hoxa10 ablation LEFT	8.08572	1.35464							0.401	0.129
M2	SCI + SC Vsx2 Hoxa10 ablation LEFT	5.68038	-1.85551							0.774	0.0537
M2	SCI + SC Vsx2 Hoxa10 ablation LEFT	6.08933	-0.377526							0.219	0.293
M2	SCI + SC Vsx2 Hoxa10 ablation LEFT	8.10895	1.51454							0.365	0.296
M3	SCI + SC Vsx2 Hoxa10 ablation LEFT	2.6732	-6.58613
M3	SCI + SC Vsx2 Hoxa10 ablation LEFT	4.19873	-3.34329						Mean	0.4756	0.2453
M3	SCI + SC Vsx2 Hoxa10 ablation LEFT	2.19131	-6.52214						Std. Deviation	0.2198	0.1574
M3	SCI + SC Vsx2 Hoxa10 ablation LEFT	1.61048	-6.76514						Std. Error of Mean	0.0983	0.07038
M3	SCI + SC Vsx2 Hoxa10 ablation LEFT	2.37995	-6.4657
M4	SCI + SC Vsx2 Hoxa10 ablation LEFT	2.55841	-4.54577
M4	SCI + SC Vsx2 Hoxa10 ablation LEFT	1.74127	-4.03678
M4	SCI + SC Vsx2 Hoxa10 ablation LEFT	1.85548	-5.06416
M4	SCI + SC Vsx2 Hoxa10 ablation LEFT	0.703092	-5.40073
M4	SCI + SC Vsx2 Hoxa10 ablation LEFT	1.67668	-6.22064
M4	SCI + SC Vsx2 Hoxa10 ablation LEFT	2.64166	-2.34547
M4	SCI + SC Vsx2 Hoxa10 ablation LEFT	1.25298	-3.3697
M4	SCI + SC Vsx2 Hoxa10 ablation LEFT	1.48034	-2.95332
M4	SCI + SC Vsx2 Hoxa10 ablation LEFT	1.01676	-5.92986
M4	SCI + SC Vsx2 Hoxa10 ablation LEFT	4.18513	-1.34556
M4	SCI + SC Vsx2 Hoxa10 ablation LEFT	1.06931	-7.14982
M4	SCI + SC Vsx2 Hoxa10 ablation LEFT	3.95896	-1.58452
M4	SCI + SC Vsx2 Hoxa10 ablation LEFT	2.03726	-4.61382
M4	SCI + SC Vsx2 Hoxa10 ablation LEFT	1.68777	-5.31199
M4	SCI + SC Vsx2 Hoxa10 ablation LEFT	1.38916	-4.2986
M4	SCI + SC Vsx2 Hoxa10 ablation LEFT	1.7428	-4.28808
M4	SCI + SC Vsx2 Hoxa10 ablation LEFT	1.37727	-5.16514
M4	SCI + SC Vsx2 Hoxa10 ablation LEFT	0.686364	-5.36821
M4	SCI + SC Vsx2 Hoxa10 ablation LEFT	1.85879	-6.54855
M5	SCI + SC Vsx2 Hoxa10 ablation LEFT	7.09109	6.12419
M5	SCI + SC Vsx2 Hoxa10 ablation LEFT	6.66552	2.02152
M5	SCI + SC Vsx2 Hoxa10 ablation LEFT	7.84784	1.27792
M5	SCI + SC Vsx2 Hoxa10 ablation LEFT	11.7786	3.25873
M5	SCI + SC Vsx2 Hoxa10 ablation LEFT	11.8495	3.5697
M5	SCI + SC Vsx2 Hoxa10 ablation LEFT	9.34611	2.58736
M5	SCI + SC Vsx2 Hoxa10 ablation LEFT	7.41898	4.72869
M5	SCI + SC Vsx2 Hoxa10 ablation LEFT	6.15789	2.8761
M5	SCI + SC Vsx2 Hoxa10 ablation LEFT	6.75139	3.55828
M5	SCI + SC Vsx2 Hoxa10 ablation LEFT	7.72932	2.8396
M5	SCI + SC Vsx2 Hoxa10 ablation LEFT	8.17946	3.02712
M5	SCI + SC Vsx2 Hoxa10 ablation LEFT	7.43481	2.19344
M5	SCI + SC Vsx2 Hoxa10 ablation LEFT	6.89693	4.38411
M5	SCI + SC Vsx2 Hoxa10 ablation LEFT	6.96011	2.32154
M5	SCI + SC Vsx2 Hoxa10 ablation LEFT	4.84482	-1.88387
M5	SCI + SC Vsx2 Hoxa10 ablation LEFT	9.80796	4.4581
M5	SCI + SC Vsx2 Hoxa10 ablation LEFT	3.59242	2.59035
M5	SCI + SC Vsx2 Hoxa10 ablation LEFT	7.11316	0.0547724
M5	SCI + SC Vsx2 Hoxa10 ablation LEFT	7.33767	1.83158
M5	SCI + SC Vsx2 Hoxa10 ablation LEFT	6.91735	1.57356
M5	SCI + SC Vsx2 Hoxa10 ablation LEFT	6.37623	0.108944
M7	SCI LEFT	-4.44094	-1.68354
M7	SCI LEFT	-2.81511	-0.404817
M7	SCI LEFT	-3.06514	0.487099
M7	SCI LEFT	-4.36475	-1.58664
M7	SCI LEFT	-4.00458	-3.91849
M7	SCI LEFT	-2.29842	-0.91584
M7	SCI LEFT	-3.49301	0.365937
M7	SCI LEFT	-3.88341	2.01948
M7	SCI LEFT	-3.43711	-1.27146
M7	SCI LEFT	-3.34444	-0.205507
M7	SCI LEFT	-3.94613	-1.28916
M7	SCI LEFT	-2.6462	0.645531
M7	SCI LEFT	-2.56889	0.882238
M7	SCI LEFT	-3.25031	-0.627745
M7	WT RIGHT	-2.81082	6.721
M7	WT RIGHT	-4.02769	4.47086
M7	WT RIGHT	-2.14162	4.24146
M7	WT RIGHT	-1.83207	4.20476
M7	WT RIGHT	-3.84902	3.1205
M7	WT RIGHT	-3.42215	5.40287
M7	WT RIGHT	-3.80653	3.79854
M7	WT RIGHT	-3.27246	4.30161
M7	WT RIGHT	-3.98318	4.42177
M7	WT RIGHT	-3.78713	4.12757
M7	WT RIGHT	-4.148	3.64966
M7	WT RIGHT	-3.36173	3.26362
M7	WT RIGHT	-3.34418	3.02422
M7	WT RIGHT	-3.19744	4.65621
M7	WT RIGHT	-2.96477	4.09676
M8	SCI LEFT	-4.63025	-2.15976
M8	SCI LEFT	-4.82873	-1.56112
M8	SCI LEFT	-4.29474	-2.37805
M8	SCI LEFT	-3.54866	-1.20681
M8	SCI LEFT	-4.06427	-3.12893
M8	SCI LEFT	-3.13684	-2.54622
M8	SCI LEFT	-4.65437	-3.15115
M8	SCI LEFT	-5.2343	-3.66124
M8	SCI LEFT	-4.73929	-4.08384
M8	SCI LEFT	-3.53061	-4.56533
M8	WT RIGHT	-5.91187	1.97057
M8	WT RIGHT	-5.10722	3.14093
M8	WT RIGHT	-5.9923	2.98551
M8	WT RIGHT	-4.81731	3.84671
M8	WT RIGHT	-7.0886	2.10911
M8	WT RIGHT	-6.07885	3.07
M8	WT RIGHT	-7.27671	2.9065
M8	WT RIGHT	-6.8229	2.52797
M8	WT RIGHT	-7.43612	2.61135
M8	WT RIGHT	-7.02363	2.34182
M9	SCI LEFT	-4.07863	-1.30464
M9	SCI LEFT	-3.83186	-1.25207
M9	SCI LEFT	-3.0588	-1.878
M9	SCI LEFT	-4.22019	-2.3187
M9	SCI LEFT	-2.44384	-1.68603
M9	SCI LEFT	-3.51646	-1.75274
M9	SCI LEFT	-4.6434	-0.895504
M9	SCI LEFT	-3.63495	-0.554987
M9	SCI LEFT	-2.53974	0.0366375
M9	SCI LEFT	-2.90629	-1.92826
M9	SCI LEFT	-2.62291	-2.30442
M9	SCI LEFT	-2.17478	-1.78683
M9	WT RIGHT	-2.4983	1.77734
M9	WT RIGHT	-1.8596	4.68964
M9	WT RIGHT	-3.55448	1.02858
M9	WT RIGHT	-3.3008	2.14276
M9	WT RIGHT	-3.87086	1.20513
M9	WT RIGHT	-3.86078	2.58874
M9	WT RIGHT	-4.21478	1.87375
M9	WT RIGHT	-2.95277	3.59292
M9	WT RIGHT	-4.6398	0.536161
M9	WT RIGHT	-3.5815	2.45007
M9	WT RIGHT	-4.60942	2.37206
M9	WT RIGHT	-4.11143	1.9753
M9	WT RIGHT	-2.01969	1.63599
M9	WT RIGHT	-0.268007	7.47743
M11	SCI LEFT	-2.76435	-4.26241
M11	SCI LEFT	-2.55979	-6.11427
M11	SCI LEFT	-2.90169	-4.55854
M11	SCI LEFT	-2.75135	-6.70848
M11	SCI LEFT	-2.68741	-5.02929
M11	SCI LEFT	-3.00127	-5.73847
M11	SCI LEFT	-6.194	-8.31032
M11	SCI LEFT	-1.43094	-6.65403
M11	SCI LEFT	-3.80404	-6.06857
M11	SCI LEFT	-2.37586	-3.92396
M11	WT RIGHT	-2.19457	5.12375
M11	WT RIGHT	-5.14307	1.69349
M11	WT RIGHT	-6.35106	2.27655
M11	WT RIGHT	-4.02162	4.7122
M11	WT RIGHT	-3.82878	3.15041
M11	WT RIGHT	-2.17163	4.64393
M11	WT RIGHT	-3.34392	3.20579
M11	WT RIGHT	-6.03215	2.03536
M11	WT RIGHT	-3.34238	5.65603
M11	WT RIGHT	-4.10885	4.0699
M11	WT RIGHT	-2.83795	5.12677
M11	WT RIGHT	-3.25079	5.22391
M12	SCI LEFT	0.0349288	-2.18748
M12	SCI LEFT	0.0545367	-1.52051
M12	SCI LEFT	0.339572	-1.92015
M12	SCI LEFT	-0.699943	-2.02181
M12	SCI LEFT	-0.77945	-3.10288
M12	SCI LEFT	-2.7403	-2.5036
M12	SCI LEFT	-2.10258	0.381912
M12	SCI LEFT	-1.50631	-3.26993
M12	SCI LEFT	0.303733	-2.4805
M12	SCI LEFT	-0.486194	-2.40185
M12	SCI LEFT	-1.0504	-2.29398
M12	WT RIGHT	-4.50846	2.02131
M12	WT RIGHT	-4.80881	2.24395
M12	WT RIGHT	-5.05355	1.83979
M12	WT RIGHT	-4.29225	2.68465
M12	WT RIGHT	-7.5521	-0.267794
M12	WT RIGHT	-4.15185	3.18139
M12	WT RIGHT	-5.05303	2.51541
M12	WT RIGHT	-3.32713	3.68564
M12	WT RIGHT	-5.30617	-1.71777
M12	WT RIGHT	-5.69509	1.40276
M12	WT RIGHT	-5.77191	1.50368

## Sheet: ExtDataFigure15h
number of remaining SC Vsx2::Hoxa10 neurons/ secgion
	SCI	SCI + SC Vsx2 Hoxa10 ablation
	15	4.66667
	12.6667	4.66667
	14.6667	6.66667
		4.66667
Mean	14.11	5.167
Std. Deviation	1.262	1
Std. Error of Mean	0.7286	0.5
Fiber density [a.u.]
										SCI + SC Vsx2 Hoxa10 ablation		SCI
	SCI + SC Vsx2 Hoxa10 ablation			SCI				Mean of DTR	Std. Deviation	Std. Error of Mean	Mean of Control	Std. Deviation	Std. Error of Mean
	324.643	349.951	330.34	448.045		626.371	358.358	436.908		363.2	57.5633	28.7817		473.9	137.778	79.5463
	322.662	359.045	335.669	494.651		652.593	357.254	442.481		378	79.2062	39.6031		484.1	152.007	87.761
	321.157	372.613	338.119	507.38		655.881	355.423	431.525		384.8	84.4669	42.2335		480.9	156.206	90.1857
	322.159	377.183	339.924	486.878		641.79	354.937	428.662		381.5	73.8763	36.9381		475.1	148.965	86.0051
	329.212	373.77	343.035	477.424		636.905	352.076	417.176		380.9	67.0149	33.5075		468.7	149.246	86.1671
	335.786	373.778	345.019	466.049		612.868	357.829	413.113		380.2	59.5025	29.7513		461.3	134.166	77.4609
	340.671	372.957	348.637	466.768		571.247	358.237	416.899		382.3	57.9894	28.9947		448.8	110.029	63.5251
	349.471	372.983	349.497	473.013		547.042	361.01	421.885		386.2	58.8988	29.4494		443.3	94.8485	54.7608
	357.818	373.607	351.023	467.379		522.774	363.649	420.032		387.5	54.1149	27.0575		435.5	80.6797	46.5804
	359.211	375.324	350.482	451.378		512.595	370.785	420.231		384.1	46.018	23.009		434.5	71.9792	41.5572
	359.1	377.413	350.955	440.905		504.747	375.479	426.694		382.1	40.7388	20.3694		435.6	65.0965	37.5835
	357.953	380.714	351.702	437.775		495.062	378.527	432.636		382	39.1948	19.5974		435.4	58.3168	33.6692
	356.356	380.741	351.338	439.496		484.096	379.759	434.886		382	40.4358	20.2179		432.9	52.196	30.1354
	357.176	379.057	352.887	439.635		472.88	379.723	432.824		382.2	39.9757	19.9878		428.5	46.7308	26.98
	359.1	378.498	354.094	441.04		465.466	385.736	432.839		383.2	39.9814	19.9907		428	40.0835	23.1422
	361.311	377.438	357.699	446.947		460.437	387.985	434.204		385.8	41.6264	20.8132		427.5	36.6823	21.1785
	362.433	376.593	361.387	453.26		449.227	390.68	439.169		388.4	43.7804	21.8902		426.4	31.3055	18.0742
	370.138	375.996	364.074	462.702		450.784	389.02	441.6		393.2	46.5714	23.2857		427.1	33.3263	19.2409
	376.686	374.136	364.261	473.99		454.639	388.524	445.527		397.3	51.4277	25.7139		429.6	35.8316	20.6874
	383.579	373.574	361.141	480.081		460.491	386.908	445.345		399.6	54.4375	27.2187		430.9	38.856	22.4335
	384.853	375.12	357.029	477.047		462.927	387.745	444.814		398.5	53.6105	26.8053		431.8	39.237	22.6535
	382.374	376.8	353.699	477.706		463.156	390.132	443.632		397.6	54.7986	27.3993		432.3	37.8064	21.8276
	381.261	376.891	354.357	478.207		463.1	392.264	443.302		397.7	54.9645	27.4823		432.9	36.5482	21.1011
	380.181	375.32	355.987	475.039		464.323	393.573	445.877		396.6	53.3059	26.653		434.6	36.7004	21.189
	380.1	372.657	350.16	469.369		473.295	394.441	448.752		393.1	52.4334	26.2167		438.8	40.3528	23.2977
	380.27	371.782	353.554	465.535		473.154	395.194	452.223		392.8	49.764	24.882		440.2	40.3489	23.2955
	379.294	371.044	357.022	463.596		474.2	396.352	452.88		392.7	48.1244	24.0622		441.1	40.2295	23.2265
	378.253	370.613	360.905	463.382		476.026	398.159	451.939		393.3	47.2652	23.6326		442	39.8659	23.0166
	376.137	370.47	365.86	461.825		479.629	400.015	453.985		393.6	45.6949	22.8474		444.5	40.6381	23.4624
	376.384	371.307	372.201	460.195		482.358	400.352	455.74		395	43.5054	21.7527		446.1	41.8355	24.1537
	376.088	371.192	375.775	461.787		483.004	400.303	458.305		396.2	43.7751	21.8875		447.2	42.4536	24.5106
	377.918	371.799	378.281	467.132		488.884	398.966	460.556		398.8	45.6633	22.8316		449.5	45.9727	26.5424
	379.168	373.678	380.983	474.282		496.115	398.137	463.917		402	48.2693	24.1347		452.7	49.9391	28.8323
	381.48	374.232	383.949	475.734		505.634	396.017	467.142		403.8	48.1004	24.0502		456.3	55.6123	32.1078
	383.543	374.133	390.384	471.527		515.118	390.983	470.046		404.9	44.9171	22.4585		458.7	62.8382	36.2796
	385.928	375.08	393.831	467.601		522.158	386.759	473.896		405.6	42.0362	21.0181		460.9	68.6231	39.6196
	388.049	375.049	394.487	464.698		533.979	384.541	476.065		405.6	40.239	20.1195		464.9	75.3462	43.5011
	390.955	374.73	398.935	463.352		549.619	384.88	479.439		407	38.8988	19.4494		471.3	82.6697	47.7294
	392.085	374.778	400.93	458.597		558.583	386.786	482.7		406.6	36.328	18.164		476	86.093	49.7058
	393.17	375.16	403.427	458.479		560.636	387.467	482.753		407.6	35.9008	17.9504		477	86.7303	50.0737
	393.937	376.447	406.684	458.375		560.897	384.66	480.196		408.9	35.2597	17.6299		475.3	88.2224	50.9352
	397.211	376.365	409.496	457.016		560.547	379.686	476.408		410	34.1838	17.0919		472.2	90.5035	52.2522
	396.772	376.762	410.59	455.291		556.495	373.163	472.527		409.9	33.3233	16.6617		467.4	91.7736	52.9855
	397.581	376.52	409.847	459.287		551.101	369.666	470.879		410.8	35.1272	17.5636		463.9	90.9197	52.4925
	396.365	378.683	409.883	462.956		547.8	369.574	470.156		412	36.3109	18.1554		462.5	89.3587	51.5913
	396.56	379.902	410.1	466.196		543.292	368.773	467.635		413.2	37.4337	18.7169		459.9	87.5163	50.5276
	399.315	378.798	411.072	465.911		544.15	367.142	466.394		413.8	37.2288	18.6144		459.2	88.7213	51.2233
	402.097	379.533	412.407	464.684		546.705	364.365	465.448		414.7	36.0518	18.0259		458.8	91.3496	52.7407
	402.925	379.814	409.729	466.941		552.202	362.298	466.891		414.9	37.011	18.5055		460.5	95.1152	54.9148
	403.856	380.814	410.066	471.189		550.791	361.821	468.772		416.5	38.5818	19.2909		460.5	94.7587	54.7089
	400.401	380.803	410.938	476.463		549.505	360.997	473.582		417.2	41.4656	20.7328		461.4	94.8463	54.7596
	398.487	381.769	412.071	479.677		554.088	360.213	477.659		418	42.9446	21.4723		464	97.6578	56.3828
	396.343	381.719	413.967	478.526		553.87	358.449	480.101		417.6	42.6788	21.3394		464.1	98.6835	56.975
	396.874	382.379	416.554	480.881		549.643	359.169	479.694		419.2	43.4581	21.7291		462.8	96.3495	55.6274
	396.938	381.905	418.249	483.738		545.385	359.202	478.15		420.2	44.9018	22.4509		460.9	94.2804	54.4328
	397.093	381.222	420.008	485.268		545.808	360.154	478.77		420.9	45.7718	22.8859		461.6	94.0137	54.2788
	396.502	380.686	420.995	486.862		550.74	360.012	482.402		421.3	46.772	23.386		464.4	96.6323	55.7907
	396.882	379.036	422.003	492.322		556.134	359.655	484.256		422.6	49.7351	24.8675		466.7	99.4113	57.3952
	398.828	377.19	422.473	497.377		556.157	359.278	485.893		424	52.317	26.1585		467.1	99.7745	57.6048
	398.762	376.436	424.092	501.758		552.323	359.796	484.024		425.3	54.5869	27.2935		465.4	97.6081	56.3541
	398.723	375.842	421.37	508.176		554.353	359.818	481.37		426	57.8337	28.9169		465.2	98.2725	56.7377
	397.741	376.821	423.742	513.605		558.745	359.017	480.252		428	60.2253	30.1127		466	100.623	58.0949
	398.122	377.306	425.428	520.225		558.447	359.175	480.771		430.3	63.1243	31.5621		466.1	100.44	57.9888
	398.047	377.02	427.564	524.749		557.917	360.287	480.679		431.8	65.3134	32.6567		466.3	99.5971	57.5024
	398.285	377.145	430.351	526.326		560.862	362.931	481.782		433	65.9334	32.9667		468.5	99.6292	57.5209
	397.968	377.057	432.94	528.593		563.146	365.021	485.114		434.1	67.0566	33.5283		471.1	99.8039	57.6218
	397.627	377.156	436.025	532.209		564.034	367.807	486.317		435.8	68.7776	34.3888		472.7	98.8178	57.0525
	398.074	376.954	438.886	538.532		567.015	370.57	484.531		438.1	71.7124	35.8562		474	98.642	56.951
	399.283	377.778	440.308	538.419		572.45	371.775	481.404		438.9	71.2075	35.6037		475.2	100.481	58.0125
	399.202	377.605	443.294	529.381		578.706	371.939	480.317		437.4	67.1563	33.5781		477	103.424	59.7116
	399.588	377.894	446.794	519.382		578.621	372.176	481.79		435.9	62.6397	31.3198		477.5	103.289	59.6338
	401.044	377.95	448.939	514.665		579.231	372.575	484.054		435.6	60.4063	30.2032		478.6	103.435	59.7181
	404.035	378.349	451.783	513.816		582.557	372.154	487.967		437	59.5704	29.7852		480.9	105.38	60.841
	405.7	379.008	455.373	512.08		584.897	371.981	492.183		438	58.6318	29.3159		483	106.754	61.6342
	407.023	378.869	458.871	513.584		581.346	370.651	493.793		439.6	59.4268	29.7134		481.9	105.847	61.1108
	409.081	378.551	465.746	517.876		572.518	370.428	493.579		442.8	61.7193	30.8597		478.8	101.848	58.8019
	408.233	377.728	465.996	525.323		562.833	371.429	489.231		444.3	65.2382	32.6191		474.5	96.5489	55.7425
	406.829	377.4	465.204	526.928		551.8	372.46	483.724		444.1	66.1915	33.0958		469.3	90.5328	52.2691
	405.627	377.631	463.81	527.047		539.638	373.087	481.235		443.5	66.2465	33.1233		464.7	84.5044	48.7886
	404.814	378.659	462.515	526.994		533.553	374.74	481.694		443.2	65.913	32.9565		463.3	80.9834	46.7558
	403.911	379.789	460.237	527.009		530.872	378.054	483.978		442.7	65.5182	32.7591		464.3	78.2862	45.1986
	404.03	380.322	458.285	523.072		534.534	381.756	486.286		441.4	63.4626	31.7313		467.5	78.0973	45.0895
	405.756	380.964	457.218	517.024		540.748	385.571	488.701		440.2	60.2409	30.1205		471.7	78.9773	45.5976
	406.968	382.118	456.941	509.197		548.702	386.706	491.474		438.8	56.3056	28.1528		475.6	82.1523	47.4307
	410.42	383.493	456.588	504.899		554.956	383.75	493.983		438.8	53.3848	26.6924		477.6	86.776	50.1002
	413.825	383.56	456.809	502.63		563.496	380.474	496.943		439.2	51.8753	25.9376		480.3	92.6383	53.4847
	416.293	383.975	458.265	502.992		568.499	379.33	501.18		440.4	51.6456	25.8228		483	95.8855	55.3595
	416.759	384.511	460.636	505.989		566.099	378.985	504.813		442	52.8647	26.4324		483.3	95.394	55.0757
	417.776	385.806	463.469	510.103		565.587	378.742	505.904		444.3	54.2296	27.1148		483.4	95.4319	55.0976
	415.49	387.259	463.679	512.447		564.665	378.414	505.352		444.7	55.0834	27.5417		482.8	95.1493	54.9345
	412.511	389.143	464.875	513.506		560.572	378.634	505.022		445	55.5689	27.7844		481.4	93.239	53.8316
	411.42	390.513	465.004	516.093		557.628	378.512	503.811		445.8	56.4166	28.2083		480	91.9044	53.061
	412.342	392.734	464.276	520.25		556.459	377.197	501.752		447.4	57.1818	28.5909		478.5	91.8712	53.0419
	414.476	394.994	463.85	523.884		555.019	376.257	498.786		449.3	57.551	28.7755		476.7	91.4069	52.7738
	416.717	396.16	463.584	529.684		554.913	375.035	494.545		451.5	59.2485	29.6242		474.8	91.5454	52.8538
	419.15	396.4	462.987	531.496		554.556	372.756	490.585		452.5	59.4693	29.7346		472.6	92.2199	53.2432
	420.715	397.074	461.175	532.218		555.298	371.571	488.622		452.8	59.1952	29.5976		471.8	93.0074	53.6978
	421.768	397.639	462.345	532.107		558.589	370.943	489.556		453.5	58.8351	29.4175		473	94.9082	54.7953
	421.82	398.221	463.366	527.783		560.382	369.195	492.023		452.8	56.7824	28.3912		473.9	96.8781	55.9326
	424.313	398.804	463.139	524.708		560.777	368.189	492.965		452.7	54.7865	27.3933		474	97.6878	56.4001
	426.299	399.093	463.754	520.306		562.903	368.036	491.438		452.4	52.4819	26.241		474.1	98.5803	56.9153
	429.965	399.939	463.593	515.499		563.59	368.987	489.917		452.2	49.5385	24.7693		474.2	98.253	56.7264
	432.849	400.039	463.2	510.021		561.476	372.165	487.872		451.5	46.7536	23.3768		473.8	95.4325	55.098
	435.415	401.353	463.679	507.545		558.619	374.485	485.602		452	44.951	22.4755		472.9	92.7212	53.5326
	436.006	401.909	464.231	506.369		556.015	376.145	484.019		452.1	44.2361	22.118		472.1	90.5295	52.2672
	434.302	402.229	465.854	504.948		555.792	378.698	483.875		451.8	43.9155	21.9577		472.8	89.0657	51.4221
	432.49	403.845	467.474	505.855		557.225	381.185	485.971		452.4	44.1161	22.058		474.8	88.5506	51.1247
	431.658	404.94	469.403	506.994		553.718	382.878	487.875		453.2	44.5323	22.2662		474.8	86.1644	49.747
	429.648	404.942	469.366	508.721		552.699	383.453	487.816		453.2	45.5611	22.7806		474.7	85.3871	49.2983
	427.334	405.882	470.419	510.889		549.401	382.554	486.556		453.6	46.6614	23.3307		472.8	84.2655	48.6507
	425.72	406.581	471.111	513.393		546.186	382.96	485.481		454.2	47.8486	23.9243		471.5	82.5007	47.6318
	428.145	407.942	472.047	516.903		544.247	381.948	484.322		456.3	48.4834	24.2417		470.2	82.0699	47.3831
	428.264	407.006	472.496	520.323		543.452	382.604	483.514		457	50.2498	25.1249		469.9	81.289	46.9322
	428.444	407.549	472.749	524.603		545.935	383.438	482.45		458.3	51.8712	25.9356		470.6	81.8931	47.281
	428.815	407.609	473.551	525.914		549.247	383.999	480.907		459	52.4129	26.2065		471.4	83.0348	47.9402
	426.804	409.101	474.829	523.632		551.904	384.121	478.792		458.6	51.4901	25.7451		471.6	84.1224	48.5681
	425.314	409.296	474.831	520.691		552.197	381.895	476.358		457.5	50.5078	25.2539		470.1	85.321	49.2601
	423.815	409.881	474.294	517.728		554.96	378.458	475.233		456.4	49.3526	24.6763		469.6	88.3883	51.031
	421.911	409.874	475.069	518.095		559.104	376.526	476.775		456.2	50.0296	25.0148		470.8	91.4352	52.7901
	421.771	410.066	476.26	521.17		560.463	375.09	478.41		457.3	51.4208	25.7104		471.3	92.8897	53.6299
	421.744	409.061	474.685	523.655		558.534	374.981	479.62		457.3	52.5881	26.294		471	92.0765	53.1604
	423.674	409.745	475.169	528.344		555.337	375.484	481.183		459.2	53.987	26.9935		470.7	90.3863	52.1846
	425.011	410.657	474.399	530.742		551.463	373.404	481.838		460.2	54.3766	27.1883		468.9	89.7316	51.8066
	425.842	410.963	474.566	529.838		547.943	369.789	482.437		460.3	53.7296	26.8648		466.7	90.111	52.0256
	426.778	411.323	474.063	523.129		547.329	367.274	480.758		458.8	50.4995	25.2498		465.1	91.0407	52.5624
	427.418	412.25	474.435	513.623		550.834	366.505	481.971		456.9	46.1439	23.072		466.4	93.1412	53.7751
	426.608	413.068	474.973	508.096		556.777	366.534	485.124		455.7	43.8961	21.948		469.5	96.0818	55.4729
	425.154	414.114	475.822	507.909		560.863	365.837	486.071		455.7	43.9434	21.9717		470.9	98.3915	56.8063
	427.321	416.029	475.917	509.509		564.117	365.442	484.296		457.2	43.4908	21.7454		471.3	99.9742	57.7202
	427.414	418.236	475.904	513.302		567.182	364.917	481.04		458.7	44.3225	22.1613		471	101.502	58.6021
	429.608	420.373	476.24	518.357		571.776	363.187	479.263		461.1	45.3066	22.6533		471.4	104.516	60.3425
	430.359	423.095	478.106	525.219		577.985	363.02	479.261		464.2	47.4395	23.7198		473.4	107.601	62.1236
	430.629	425.59	480.222	537.37		587.622	362.791	480.916		468.5	52.1406	26.0703		477.1	112.464	64.9309
	431.545	428.128	482.378	554.227		590.259	362.374	483.54		474.1	58.9159	29.458		478.7	114.019	65.8287
	429.36	430.493	483.57	563.856		596.148	363.811	486.056		476.8	63.2971	31.6485		482	116.221	67.1003
	426.998	433.848	485.379	561.298		603.249	365.88	487.867		476.9	62.0178	31.0089		485.7	118.7	68.5312
	425.231	435.949	485.823	542.545		611.378	369.038	490.178		472.4	53.7094	26.8547		490.2	121.17	69.9575
	424.988	437.374	486.065	523.235		618.445	370.104	493.369		467.9	45.3329	22.6664		494	124.172	71.6906
	423.726	438.257	485.712	512.457		620.518	369.221	497.773		465	41.2305	20.6152		495.8	125.66	72.5497
	422.984	439.478	486.657	507.646		620.389	368.341	502.758		464.2	39.5887	19.7944		497.2	126.117	72.8138
	422.065	440.106	487.089	509.013		620.061	368.289	506.679		464.6	40.3627	20.1813		498.3	126.093	72.7999
	421.05	440.879	486.502	511.278		620.334	367.755	509.585		464.9	41.3013	20.6506		499.2	126.608	73.0972
	422.236	440.827	486.177	514.836		621.189	367.42	509.658		466	42.1943	21.0972		499.4	127.193	73.4352
	421.93	441.671	487.793	522.096		616.273	367.539	507.674		468.4	45.2151	22.6075		497.2	124.7	71.9954
	421.861	441.154	490.379	529.719		606.664	367.639	505.044		470.8	48.7464	24.3732		493.1	119.958	69.2579
	422.117	441.863	493.297	536.871		596.271	367.231	503.478		473.5	51.7975	25.8987		489	115.205	66.5136
	423.109	441.648	497.681	542.441		593.364	367.772	502.131		476.2	54.35	27.175		487.8	113.481	65.5182
	424.659	442.118	500.095	546.08		592.66	367.233	501.708		478.2	55.5447	27.7723		487.2	113.412	65.4784
	426.684	443.192	499.839	548.16		588.855	367.419	502.561		479.5	55.485	27.7425		486.3	111.613	64.4396
	427.345	444.122	498.335	547.837		585.736	368.76	503.701		479.4	54.7613	27.3807		486.1	109.558	63.2533
	429.422	445.325	498.856	549.411		583.715	369.838	504.008		480.8	54.564	27.282		485.9	108.088	62.4044
	429.236	446.222	499.329	550.169		581.625	370.381	503.344		481.2	54.7998	27.3999		485.1	106.795	61.658
	430.349	447.27	500.208	551.19		579.845	371.753	503.489		482.3	54.7494	27.3747		485	105.267	60.7759
	431.664	448.022	501.565	552.398		578.449	372.109	503.989		483.4	54.8298	27.4149		484.8	104.493	60.329
	432.038	448.312	502.418	552.659		579.078	373.07	504.371		483.9	54.8538	27.4269		485.5	104.292	60.2128
	433.328	449.27	504.605	551.311		578.717	374.101	504.545		484.6	53.937	26.9685		485.8	103.59	59.8075
	434.989	449.588	504.702	552.474		576.841	375.141	504.976		485.4	53.8372	26.9186		485.7	102.229	59.0221
	435.884	449.591	503.981	551.314		574.736	376.607	505.659		485.2	52.9904	26.4952		485.7	100.566	58.0621
	437.132	449.69	504.172	553.475		570.369	377.617	505.772		486.1	53.509	26.7545		484.6	98.1069	56.642
	438.398	449.853	503.758	555.065		565.071	379.081	504.773		486.8	53.714	26.857		483	94.8913	54.7855
	438.306	450.05	504.217	554.979		559.241	379.407	503.204		486.9	53.7089	26.8545		480.6	92.0199	53.1277
	439.6	450.699	505.225	552.34		558.097	378.616	503.086		487	52.173	26.0865		479.9	91.9531	53.0892
	438.993	450.796	506.252	545.817		558.194	379.515	504.225		485.5	49.7865	24.8932		480.6	91.6437	52.9105
	438.48	451.823	506.459	539.228		558.817	381.407	503.389		484	47.1238	23.5619		481.2	90.7616	52.4012
	437.515	452.624	505.858	534.967		556.935	383.211	501.268		482.7	45.5133	22.7567		480.5	88.7096	51.2165
	436.421	453.406	505.015	531.321		551.79	383.847	497.718		481.5	44.1833	22.0917		477.8	85.7274	49.4947
	435.384	455.477	504.108	526.927		544.349	385.147	494.755		480.5	42.3259	21.1629		474.8	81.4644	47.0335
	434.596	456.84	503.625	521.731		540.504	386.653	493.551		479.2	40.394	20.197		473.6	78.8477	45.5227
	436.084	457.774	501.993	516.863		539.897	389.025	490.749		478.2	37.6468	18.8234		473.2	76.9475	44.4256
	438.065	458.818	501.469	511.496		540.816	391.444	489.072		477.5	34.8061	17.403		473.8	75.8513	43.7928
	440.143	459.688	501.947	506.828		540.72	393.355	488.82		477.2	32.507	16.2535		474.3	74.7481	43.1558
	441.627	460.162	502.467	502.2		538.204	394.928	489.581		476.6	30.6474	15.3237		474.2	72.86	42.0657
	441.44	461.166	503.079	499.006		535.243	395.294	489.993		476.2	29.8712	14.9356		473.5	71.4155	41.2318
	440.646	461.652	503.958	498.804		532.362	394.105	488.148		476.3	30.316	15.158		471.5	70.609	40.7661
	439.535	461.994	504.94	501.247		529.838	392.173	484.553		476.9	31.6087	15.8043		468.9	70.1621	40.5081
	437.271	463.275	506.431	504.069		527.226	391.282	482.251		477.8	33.4832	16.7416		466.9	69.2568	39.9855
	437.291	464.016	507.856	506.278		528.042	389.874	481.655		478.9	34.3549	17.1774		466.5	70.3155	40.5967
	437.474	463.907	509.497	506.356		531.971	389.441	481.76		479.3	34.7865	17.3932		467.7	72.2942	41.7391
	437.38	464.757	510.218	508.24		536.393	390.094	482.001		480.1	35.3991	17.6996		469.5	73.9467	42.6931
	435.39	464.494	511.497	510.904		538.227	390.925	482.368		480.6	37.3109	18.6554		470.5	74.3638	42.934
	432.094	465.66	511.267	511.58		540.697	391.401	482.88		480.2	38.624	19.312		471.7	75.2778	43.4616
	429.866	467.827	511.655	509.96		546.863	391.227	483.898		479.8	38.9919	19.496		474	78.2889	45.2001
	429.014	470.892	513.069	508.594		555.706	390.106	485.045		480.4	39.1285	19.5643		477	83.096	47.9755
	428.881	472.846	514.011	508.586		565.5	390.351	485.761		481.1	39.3007	19.6503		480.5	87.6916	50.6288
	427.713	473.448	514.58	509.641		573.875	390.677	487.168		481.3	40.1828	20.0914		483.9	91.6427	52.9099
	427.106	472.832	515.529	512.672		578.353	390.264	489.285		482	41.4826	20.7413		486	94.0884	54.3219
	427.495	472.18	517.389	519.214		574.99	390.124	492.072		484.1	43.5405	21.7703		485.7	92.5965	53.4606
	429.213	472.561	518.44	526.573		568.103	390.103	494.119		486.7	45.0998	22.5499		484.1	89.4213	51.6274
	431.148	473.159	520.387	531.604		559.674	389.056	496.52		489.1	46.1808	23.0904		481.8	86.263	49.804
	432.618	474.044	521.936	532.812		552.664	388.001	497.311		490.4	46.1865	23.0932		479.3	83.7919	48.3773
	433.446	474.918	523.249	529.496		548.966	387.029	496.782		490.3	45.059	22.5295		477.6	82.656	47.7215
	435.088	474.105	523.94	526.393		549.512	387.861	497.438		489.9	43.758	21.879		478.3	82.5128	47.6388
	435.689	473.722	524.44	523.757		551.814	389.936	499.446		489.4	42.9687	21.4844		480.4	82.6025	47.6906
	435.49	473.061	524.552	523.836		555.574	393.186	501.578		489.2	43.1843	21.5921		483.4	82.6985	47.746
	435.23	473.184	524.493	526.568		558.193	395.284	503.858		489.9	44.0055	22.0027		485.8	82.9456	47.8886
	435.195	473.003	524.671	532.603		560.034	397.31	506.222		491.4	45.8332	22.9166		487.9	82.902	47.8635
	435.082	473.214	523.662	538.086		560.867	397.495	508.671		492.5	47.3212	23.6606		489	83.442	48.1752
	434.935	473.163	523.876	542.398		562.923	397.483	510.605		493.6	48.8436	24.4218		490.3	84.562	48.8219
	435.265	474.728	523.428	544.71		563.263	397.226	511.876		494.5	49.1854	24.5927		490.8	85.0035	49.0768
	434.973	474.582	523.285	546.539		560.799	397.096	512.976		494.8	49.9209	24.9604		490.3	84.1765	48.5993
	436.78	475.095	523.673	545.305		558.785	396.894	514.102		495.2	48.7795	24.3897		489.9	83.6089	48.2716
	437.697	474.635	524.636	542.954		557.163	396.616	514.105		495	47.8755	23.9378		489.3	83.0997	47.9776
	437.903	474.107	524.359	541.819		555.475	395.995	514.439		494.5	47.4331	23.7166		488.6	82.8114	47.8112
	438.896	474.063	524.724	541.805		552.567	396.609	512.729		494.9	47.1176	23.5588		487.3	81.0285	46.7818
	440.407	473.945	525.114	541.446		550.609	396.592	510.675		495.2	46.503	23.2515		486	79.9279	46.1464
	443.439	474.169	525.966	539.597		545.892	396.594	507.385		495.8	44.8617	22.4309		483.3	77.5103	44.7506
	447.062	474.544	526.871	535.48		541.024	396.532	506.283		496	42.2965	21.1482		481.3	75.4216	43.5447
	450.753	474.848	528.636	531.126		537.317	397.088	505.933		496.3	39.9714	19.9857		480.1	73.5936	42.4893
	453.279	475.173	530.459	528.848		534.303	398.061	505.406		496.9	38.8232	19.4116		479.3	71.7862	41.4458
	456.887	476.358	530.633	530.341		531.852	400.074	507.067		498.6	37.7196	18.8598		479.7	70.0326	40.4333
	456.815	476.851	531.085	531.156		531.063	402.451	508.076		499	38.0069	19.0034		480.5	68.5879	39.5992
	456.76	477.738	530.82	532.346		531.894	404.445	509.324		499.4	38.123	19.0615		481.9	68.0106	39.2659
	456.107	477.857	532.084	533.268		531.913	407.902	510.847		499.8	38.9566	19.4783		483.6	66.3577	38.3117
	457.024	477.466	532.564	532.415		533.662	411.564	512.435		499.9	38.5823	19.2911		485.9	65.2346	37.6632
	457.26	477.898	533.605	532.381		536.866	416.996	513.284		500.3	38.6985	19.3493		489	63.504	36.664
	456.264	478.041	534.642	531.698		542.842	421.494	514.261		500.2	39.1569	19.5784		492.9	63.4403	36.6272
	453.539	480.169	535.729	531.344		548.616	421.049	515.952		500.2	40.0448	20.0224		495.2	66.2659	38.2586
	453.481	482.06	537.232	531.797		549.397	418.376	518.015		501.1	40.3234	20.1617		495.3	68.4097	39.4964
	453.365	483.907	537.365	532.118		546.514	416.314	519.001		501.7	40.2082	20.1041		493.9	68.6217	39.6188
	454.158	484.895	538.662	533.26		542.492	415.965	518.36		502.7	40.4166	20.2083		492.3	67.1765	38.7844
	455.598	485.957	540.471	532.881		539.452	415.751	518.673		503.7	40.134	20.067		491.3	66.2402	38.2438
	458.475	488.462	542.34	530.864		536.794	415.767	519.499		505	38.7355	19.3677		490.7	65.4562	37.7911
	460.406	489.209	545.044	532.033		535.433	416.429	519.979		506.7	38.9918	19.4959		490.6	64.7089	37.3597
	462.813	490.149	546.747	533.012		533.976	417.197	520.481		508.2	38.6753	19.3376		490.6	63.884	36.8835
	463.691	490.241	548.189	533.762		533.333	417.391	521.375		509	38.9602	19.4801		490.7	63.7679	36.8164
	463.834	489.159	550.034	534.693		533.397	418.618	522.615		509.4	39.9033	19.9516		491.5	63.3848	36.5952
	462.902	489.255	551.645	535.729		536.343	419.465	523.133		509.9	41.0074	20.5037		493	64.0079	36.955
	464.368	488.782	553.727	535.317		539.192	419.662	522.743		510.5	41.1678	20.5839		493.9	64.7861	37.4042
	465.117	488.8	553.838	532.581		542.232	418.554	522.367		510.1	40.3963	20.1982		494.4	66.4179	38.3464
	465.932	488.888	554.338	530.699		546.684	418.302	522.321		510	39.9251	19.9626		495.8	68.1854	39.3668
	467.637	489.499	553.448	529.677		550.092	417.441	523.092		510.1	38.6858	19.3429		496.9	70.1043	40.4747
	469.885	489.828	552.777	529.25		553.52	416.641	523.359		510.4	37.4867	18.7433		497.8	71.9191	41.5225
	470.487	490.9	552.359	529.455		556.76	416.629	524.089		510.8	36.952	18.476		499.2	73.3163	42.3292
	471.592	491.474	551.578	529.328		559.173	417.118	524.674		511	36.1331	18.0665		500.3	74.0924	42.7773
	470.765	492.851	550.477	529.943		559.591	418.637	525.909		511	35.896	17.948		501.4	73.609	42.4982
	470.42	494.847	551.37	531.049		559.865	420.303	527.354		511.9	36.2213	18.1106		502.5	73.0234	42.1601
	470.805	497.055	551.26	534.22		564.037	421.599	528.026		513.3	36.2781	18.1391		504.6	74.0635	42.7606
	471.626	497.861	552.583	537.2		570.394	421.56	528.92		514.8	36.8792	18.4396		507	76.8092	44.3458
	473.652	498.886	553.213	539.801		577.152	420.679	529.889		516.4	36.6828	18.3414		509.2	80.2539	46.3346
	476.122	498.298	553.842	539.711		583.677	419.775	531.903		517	36.0271	18.0135		511.8	83.7826	48.3719
	477.403	497.463	555.229	538.996		585.12	418.692	533.338		517.3	36.0307	18.0154		512.4	85.1701	49.173
	480.206	496.815	556.56	539.493		583.042	418.252	534.682		518.3	35.7108	17.8554		512	84.7055	48.9047
	481.036	496.554	558.147	538.696		581.442	418.076	534.325		518.6	35.8927	17.9464		511.3	84.0858	48.5469
	480.858	495.934	559.372	538.098		581.592	418.9	533.094		518.6	36.4269	18.2135		511.2	83.5275	48.2246
	480.819	495.585	560.447	539.153		581.262	419.714	532.133		519	37.1038	18.5519		511	82.8145	47.813
	481.146	495.525	562.989	539.896		581.619	420.992	532.283		519.9	38.0902	19.0451		511.6	82.2806	47.5047
	480.477	495.897	563.866	538.786		583.18	422.403	531.869		519.8	38.3839	19.1919		512.5	82.1224	47.4134
	479.847	496.643	565.056	536.868		586.186	423.631	531.439		519.6	38.6082	19.3041		513.8	82.7081	47.7515
	478.242	497.459	565.491	536.769		586.157	425.473	531.175		519.5	39.1638	19.5819		514.3	81.6651	47.1493
	477.754	498.619	566.031	536.867		584.567	428.138	532.019		519.8	39.3493	19.6746		514.9	79.6055	45.9603
	477.253	499.431	566.847	537.081		582.418	429.445	532.881		520.2	39.7355	19.8678		514.9	78.0529	45.0638
	477.305	501.189	568.448	536.629		581.301	430.119	533.737		520.9	39.9885	19.9942		515.1	77.3035	44.6312
	477.335	501.741	570.949	536.08		581.885	430.718	534.066		521.5	40.8197	20.4099		515.6	77.2646	44.6088
	477.342	502.49	571.454	536.434		583.43	431.327	534.39		521.9	40.9433	20.4717		516.4	77.6338	44.8219
	477.349	502.911	571.46	536.038		584.085	431.959	534.364		521.9	40.8309	20.4154		516.8	77.5685	44.7842
	477.31	502.17	571.98	536.653		583.559	432.298	534.118		522	41.2439	20.6219		516.7	77.1274	44.5295
	478.517	502.759	572.14	539.755		580.739	433.119	534.088		523.3	41.1646	20.5823		516	75.4573	43.5653
	479.122	502.606	572.066	543.446		577.514	433.581	534.11		524.3	41.4722	20.7361		515.1	73.8319	42.6269
	478.994	502	572.609	544.763		573.498	434.333	534.851		524.6	42.0399	21.02		514.2	71.8383	41.4759
	478.919	502.114	573.383	543.897		570.817	435.226	536.006		524.6	42.2083	21.1041		514	70.4191	40.6565
	478.355	501.979	573.61	546.317		569.466	436.524	537.83		525.1	42.9071	21.4536		514.6	69.4472	40.0954
	478.865	501.107	574.35	549.367		568.737	438.636	540.298		525.9	43.6847	21.8424		515.9	68.3986	39.4899
	479.69	501.609	574.741	550.282		567.022	441.159	542.529		526.6	43.6021	21.8011		516.9	66.7297	38.5264
	480.293	501.527	575.159	548.016		566.322	442.943	546.067		526.2	43.1629	21.5815		518.4	66.1654	38.2006
	479.688	501.501	574.202	545		564.814	444.369	550.216		525.1	42.5293	21.2647		519.8	65.7317	37.9502
	480.964	502.059	574.672	542.81		563.961	445.03	553.312		525.1	41.8325	20.9162		520.8	65.8065	37.9934
	480.297	500.469	574.352	543.097		563.274	445.53	555.722		524.6	42.2786	21.1393		521.5	65.9076	38.0518
	480.338	500.891	574.202	543.073		562.662	444.823	557.655		524.6	42.1225	21.0612		521.7	66.636	38.4723
	480.684	500.868	574.658	541.867		560.253	443.952	558.205		524.5	42.0149	21.0074		520.8	66.5634	38.4304
	481.535	500.888	574.518	540.197		559.478	442.97	558.471		524.3	41.4386	20.7193		520.3	66.9774	38.6694
	482.413	500.764	574.8	538.564		558.308	442.62	558.435		524.1	41.0773	20.5386		519.8	66.8291	38.5838
	484.057	500.834	576.116	538.663		556.544	442.993	557.408		524.9	41.0681	20.5341		519	65.8098	37.9953
	483.953	500.546	578.028	541.188		555.565	443.46	555.844		525.9	42.2429	21.1214		518.3	64.8047	37.415
	483.549	501.602	580.126	545.919		554.666	443.671	554.84		527.8	43.6304	21.8152		517.7	64.1331	37.0273
	483.549	500.938	581.863	547.867		555.019	443.339	555.149		528.6	44.7324	22.3662		517.8	64.5158	37.2482
	485.262	501.703	583.365	548.857		555.361	443.725	555.622		529.8	44.7418	22.3709		518.2	64.5288	37.2557
	486.536	501.921	584.067	548.212		556.73	443.639	555.921		530.2	44.4684	22.2342		518.8	65.0609	37.563
	486.495	502.427	583.705	548.979		558.411	443.114	557.021		530.4	44.3351	22.1676		519.5	66.169	38.2027
	485.889	503.339	582.103	552.165		559.218	443.188	557.261		530.9	44.195	22.0975		519.9	66.4324	38.3548
	485.76	503.642	582.757	558.768		560.408	443.426	556.887		532.7	45.5814	22.7907		520.2	66.5464	38.4206
	485.312	504.185	583.579	564.274		560.673	443.447	557.14		534.3	47.0236	23.5118		520.4	66.6839	38.5
	485.309	505.416	584.914	569.512		560.672	443.417	556.763		536.3	48.3743	24.1872		520.3	66.5972	38.4499
	485.432	505.922	585.825	570.734		560.655	443.573	557.234		537	48.8093	24.4046		520.5	66.6317	38.4698
	486.39	506.181	586.432	568.381		560.601	443.478	557.693		536.8	48.0951	24.0476		520.6	66.7974	38.5655
	487.51	506.14	586.524	562.495		561.344	443.315	557.885		535.7	46.537	23.2685		520.8	67.168	38.7794
	488.525	505.065	586.738	555.161		563.846	443.543	557.485		533.9	45.2187	22.6093		521.6	67.6953	39.0839
	489.725	503.824	586.418	551.559		566.022	444.344	555.93		532.9	44.4293	22.2147		522.1	67.5262	38.9863
	490.048	503.776	585.354	552.45		566.51	445.903	554.745		532.9	44.0383	22.0191		522.4	66.497	38.3921
	490.18	503.454	585.795	552.901		566.852	447.068	554.645		533.1	44.309	22.1545		522.9	65.9166	38.0569
	491.158	503.294	586.148	549.44		567.096	448.307	555.52		532.5	43.6928	21.8464		523.6	65.497	37.8147
	492.043	502.336	586.612	545.983		567.11	449.749	556.87		531.7	43.4136	21.7068		524.6	65.0044	37.5303
	493.288	501.825	588.451	543.304		567.448	450.692	558.395		531.7	43.6781	21.8391		525.5	64.9535	37.5009
	494.902	501.638	589.559	539.611		567.995	451.917	560.731		531.4	43.4656	21.7328		526.9	65.0223	37.5406
	495.642	501.194	591.16	535.921		568.547	453.323	562.379		531	43.9016	21.9508		528.1	64.8172	37.4222
	496.052	501.104	591.858	532.779		570.947	454.452	563.482		530.4	44.0482	22.0241		529.6	65.2101	37.6491
	495.987	501.056	593.272	532.462		572.386	455.333	564.63		530.7	44.7293	22.3647		530.8	65.4568	37.7915
	494.754	500.657	595.097	533.643		573.165	454.866	565.446		531	46.0068	23.0034		531.2	66.1847	38.2117
	495.127	499.946	595.995	534.977		574.856	454.971	565.939		531.5	46.5131	23.2565		531.9	66.7905	38.5615
	493.77	498.871	596.707	536.261		574.95	455.153	566.21		531.4	47.4791	23.7395		532.1	66.7849	38.5583
	493.777	497.105	597.812	538.976		575.041	455.583	566.19		531.9	48.5062	24.2531		532.3	66.5612	38.4292
	494.247	495.395	599.407	540.775		575.27	455.911	565.593		532.5	49.6154	24.8077		532.3	66.295	38.2755
	494.664	494.247	601.308	542.361		575.116	455.732	565.355		533.1	50.7443	25.3721		532.1	66.2884	38.2716
	495.216	492.969	602.471	544.185		575.746	456.665	565.66		533.7	51.5732	25.7866		532.7	66.0329	38.1241
	493.849	492.286	604.587	546.061		576.67	457.615	565.735		534.2	53.1667	26.5834		533.3	65.8075	37.994
	493.214	490.108	606.203	546.483		576.817	458.189	566.163		534	54.6477	27.3238		533.7	65.6308	37.8919
	492.203	489.373	607.779	546.96		577.503	459.598	567.019		534.1	55.8266	27.9133		534.7	65.2567	37.6759
	491.941	487.77	608.686	546.465		580.934	460.622	567.514		533.7	56.6839	28.342		536.4	65.9306	38.065
	491.067	486.596	608.106	546.496		587	461.96	568.355		533.1	56.964	28.482		539.1	67.457	38.9463
	491.276	485.669	608.963	548.048		591.47	463.426	569.101		533.5	57.6687	28.8343		541.3	68.3895	39.4847
	490.478	484.392	608.291	550.265		590.423	463.883	568.821		533.4	58.1295	29.0647		541	67.6889	39.0802
	491.169	483.138	608.48	551.167		586.517	463.785	568.636		533.5	58.4876	29.2438		539.6	66.3031	38.2801
	491.974	481.498	608.331	551.341		584.795	463.795	568.749		533.3	58.7266	29.3633		539.1	65.7191	37.9429
	492.963	480.238	607.99	552.201		584.48	464.18	569.685		533.3	58.8174	29.4087		539.4	65.6027	37.8757
	492.594	478.72	606.921	552.663		585.49	464.593	570.294		532.7	58.9623	29.4811		540.1	65.8531	38.0203
	493.073	476.289	606.655	553.1		585.661	465.928	571.032		532.3	59.5463	29.7732		540.9	65.3155	37.7099
	493.342	474.199	606.248	554.054		585.67	466.979	571.202		532	60.0957	30.0479		541.3	64.7552	37.3864
	494.415	472.169	606.987	554.757		585.33	466.793	571.917		532.1	60.9191	30.4595		541.3	64.9127	37.4774
	495.093	470.295	608.116	554.958		585.596	466.373	573.127		532.1	61.8879	30.9439		541.7	65.5314	37.8345
	496.028	468.304	608.454	554.636		584.383	466.388	575.058		531.9	62.4734	31.2367		541.9	65.5984	37.8733
	496.605	466.154	608.884	554.409		584.501	466.778	577.474		531.5	63.2479	31.6239		542.9	66.0323	38.1238
	497.283	465.06	609.735	553.606		586.021	467.851	579.292		531.4	63.7557	31.8778		544.4	66.3686	38.3179
	496.969	463.185	608.655	553.099		588.323	468.299	578.871		530.5	63.965	31.9825		545.2	66.7347	38.5293
	497.747	463.187	607.191	552.301		589.395	469.316	577.317		530.1	63.1398	31.5699		545.3	66.1175	38.173
	499.532	463.353	606.398	551.583		589.535	469.837	575.658		530.2	62.3762	31.1881		545	65.4703	37.7993
	500.924	464.284	606.232	550.971		588.371	469.837	575.022		530.6	61.6809	30.8404		544.4	64.9263	37.4852
	502.387	464.863	606.607	551.693		585.9	469.871	574.651		531.4	61.4729	30.7364		543.5	63.9899	36.9446
	504.125	465.014	605.927	550.633		584.154	470.072	574.435		531.4	60.7596	30.3798		542.9	63.2466	36.5154
	505.892	466.681	606.511	549.048		582.608	470.73	574.161		532	59.9741	29.987		542.5	62.2977	35.9676
	508.348	466.671	606.651	546.627		580.363	470.754	574.056		532.1	59.4809	29.7404		541.7	61.5431	35.5319
	511.953	467.138	609.051	546.3		577.588	469.789	573.653		533.6	59.8331	29.9165		540.3	61.1335	35.2954
	514.837	467.963	609.969	546.187		575.327	469.83	573.143		534.7	59.5699	29.785		539.4	60.2881	34.8074
	517.046	468.96	609.512	546.675		573.298	470.011	573.606		535.5	58.7953	29.3977		539	59.7218	34.4804
	516.415	469.961	608.226	548.301		573.024	470.938	574.104		535.7	58.0582	29.0291		539.4	59.254	34.2103
	515.797	470.431	607.353	550.638		572.111	471.908	573.598		536.1	57.7727	28.8864		539.2	58.2864	33.6516
	516.089	471.541	607.821	552.694		572.055	473.785	572.984		537	57.6892	28.8446		539.6	57.0065	32.9127
	517.088	471.768	609.165	555.147		574.124	474.879	572.678		538.3	58.2584	29.1292		540.6	56.886	32.8431
	516.369	471.42	610.667	558.737		576.327	476.104	572.762		539.3	59.4547	29.7273		541.7	56.8626	32.8296
	516.859	471.89	611.965	560.095		579.026	475.592	572.8		540.2	59.8808	29.9404		542.5	58.0037	33.4885
	517.642	472.421	612.653	560.629		582.119	475.744	572.612		540.8	59.9112	29.9556		543.5	58.8636	33.9849
	518.175	472.531	614.485	560.66		584.196	475.296	573.054		541.5	60.5385	30.2693		544.2	59.9166	34.5928
	517.575	473.051	615.093	559.121		585.417	475.319	573.667		541.2	60.5082	30.2541		544.8	60.4593	34.9062
	516.606	473.422	614.594	556.275		587.688	476.517	574.128		540.2	60.0242	30.0121		546.1	60.6503	35.0164
	516.611	474.012	613.706	555.102		590.808	478.313	574.72		539.9	59.3351	29.6675		547.9	60.8387	35.1253
	516.215	475.555	613.579	555.687		593.057	479.16	575.319		540.3	58.8174	29.4087		549.2	61.2833	35.3819
	514.878	476.116	613.783	555.855		595.553	480.368	575.966		540.2	58.8995	29.4498		550.6	61.6307	35.5825
	514.831	477.761	614.604	557.137		598.857	480.925	576.441		541.1	58.7705	29.3853		552.1	62.6283	36.1585
	514.911	480.495	615.229	558.027		600.5	481.797	577.483		542.2	58.126	29.063		553.3	62.9494	36.3439
	514.749	481.437	615.923	559.881		600.603	482.954	578.97		543	58.2836	29.1418		554.2	62.621	36.1543
	514.67	483.018	616.108	562.311		600.371	483.213	580.781		544	58.0627	29.0313		554.8	62.7552	36.2317
	512.834	485.002	617.13	564.732		600.319	483.419	583.148		544.9	58.3853	29.1926		555.6	63.1217	36.4433
	512.87	486.231	617.9	567.179		598.335	482.993	584.925		546	58.5606	29.2803		555.4	63.0789	36.4186
	513.717	486.914	618.44	569.648		595.941	483.109	586.624		547.2	58.693	29.3465		555.2	62.6277	36.1581
	514.165	487.578	617.782	571.994		593.03	482.957	587.523		547.9	58.4259	29.213		554.5	62.0224	35.8086
	515.36	488.341	617.318	573.702		591.85	484.302	587.652		548.7	57.9895	28.9947		554.6	60.9173	35.1706
	516.155	488.964	616.398	573.398		591.945	483.879	587.164		548.7	57.2146	28.6073		554.3	61.0586	35.2522
	515.842	489.398	615.482	574.932		592.237	483.943	587.186		548.9	56.9917	28.4958		554.5	61.1176	35.2863
	515.172	490.466	615.123	577.217		594.343	483.912	587.104		549.5	56.974	28.487		555.1	61.7736	35.665
	515.736	491.209	614.511	578.412		596.941	484.141	585.616		550	56.5667	28.2833		555.6	62.1147	35.8619
	516.337	491.242	614.315	578.094		600.278	485.172	584.823		550	56.3068	28.1534		556.8	62.4747	36.0698
	516.21	491.322	614.565	576.885		602.338	486.457	584.948		549.7	56.2023	28.1011		557.9	62.4915	36.0795
	517.271	491.935	614.5	574.235		602.997	487.841	586.532		549.5	55.3451	27.6725		559.1	62.2787	35.9566
	518.945	491.102	614.447	571.22		603.232	488.392	588.024		548.9	54.8711	27.4355		559.9	62.3777	36.0138
	520.039	491.143	614.284	569.509		604.521	488.589	588.756		548.7	54.3709	27.1854		560.6	62.8787	36.303
	521.527	490.086	614.513	567.803		607.994	488.081	587.906		548.5	54.3755	27.1878		561.3	64.2227	37.079
	523.355	489.625	614.127	566.162		611.283	486.675	586.751		548.3	53.9047	26.9524		561.6	66.0102	38.111
	524.546	487.903	614.238	564.069		612.44	485.703	585.162		547.7	54.1821	27.0911		561.1	66.7064	38.513
	524.645	487.333	614.158	562.366		609.487	485.396	584.448		547.1	54.1792	27.0896		559.8	65.6212	37.8864
	525.379	487.097	614.727	560.728		606.368	485.613	584.866		547	54.2562	27.1281		558.9	64.4145	37.1897
	526.241	486.887	614.781	559.88		604.509	485.303	584.831		546.9	54.1745	27.0872		558.2	63.9051	36.8956
	528.243	487.287	614.821	558.741		604.591	485.11	583.938		547.3	53.7113	26.8557		557.9	63.8608	36.87
	530.761	487.387	613.26	557.644		605.717	485.889	583.606		547.3	52.6649	26.3325		558.4	63.7656	36.8151
	532.216	486.964	613.978	556.215		606.398	487.571	582.932		547.3	52.8945	26.4472		559	62.9341	36.335
	533.335	486.342	613.063	554.975		607.466	489.959	582.1		546.9	52.5802	26.2901		559.8	61.8346	35.7002
	535.959	485.479	613.328	553.735		606.297	492.166	581.751		547.1	52.7615	26.3808		560.1	60.075	34.6843
	538.492	484.108	614.155	554.022		602.532	494.161	581.714		547.7	53.4942	26.7471		559.5	57.5078	33.2021
	541.404	482.242	614.907	555.245		599.44	495.09	582.144		548.4	54.4543	27.2271		558.9	55.9261	32.289
	543.36	481.124	614.874	556.266		596.616	495.565	583.316		548.9	54.8665	27.4333		558.5	54.907	31.7005
	544.486	480.437	615.748	557.423		594.877	495.54	583.691		549.5	55.5169	27.7585		558	54.411	31.4142
	545.462	481.182	615.19	556.817		592.782	495.66	583.182		549.7	54.931	27.4655		557.2	53.5178	30.8985
	546.582	480.879	615.396	557.19		589.606	495.226	582.546		550	55.1294	27.5647		555.8	52.5712	30.352
	547.188	480.525	614.896	557.876		587.877	495.139	582.299		550.1	55.1004	27.5502		555.1	52.0068	30.0261
	547.447	481.224	615.318	558.54		588.127	494.291	583.003		550.6	54.9983	27.4992		555.1	52.7595	30.4607
	547.586	481.882	616.582	560.022		590.262	494.606	584.58		551.5	55.288	27.644		556.5	53.6623	30.982
	547.594	482.092	617.202	561.517		591.005	493.986	585.561		552.1	55.5228	27.7614		556.9	54.5103	31.4716
	548.788	482.846	617.68	561.327		592.104	494.511	586.888		552.7	55.3525	27.6763		557.8	54.9013	31.6973
	549.573	482.368	617.938	559.229		592.477	496.661	587.398		552.3	55.5407	27.7703		558.8	53.9134	31.1269
	550.741	482.564	617.568	557.92		591.868	498.624	588.219		552.2	55.2476	27.6238		559.6	52.8124	30.4913
	551.031	480.963	617.715	558.464		591.456	499.441	587.117		552	55.9982	27.9991		559.3	51.9179	29.9748
	551.396	480.151	617.486	558.667		590.191	500.976	586.31		551.9	56.2596	28.1298		559.2	50.4249	29.1128
	552.347	478.843	616.607	559.174		589.268	499.933	586.655		551.7	56.5018	28.2509		558.6	50.8397	29.3523
	553.657	477.614	616.639	559.322		586.369	498.48	588.189		551.8	57.0606	28.5303		557.7	51.2763	29.6044
	554.574	476.873	616.555	560.027		583.06	497.332	589.929		552	57.3946	28.6973		556.8	51.5927	29.7871
	553.773	476.985	617.242	559.733		581.117	498.413	591.324		551.9	57.5808	28.7904		557	50.9522	29.4173
	555.159	475.797	618.574	560.805		580.908	498.817	592.867		552.6	58.6664	29.3332		557.5	51.1979	29.5591
	556.239	475.15	619.046	561.276		581.133	498.695	593.441		552.9	59.1655	29.5827		557.8	51.5176	29.7437
	556.533	476.461	618.645	561.936		582.033	498.062	592.972		553.4	58.4787	29.2393		557.7	51.9272	29.9802
	556.36	475.961	618.51	561.883		584.334	498.136	591.819		553.2	58.6419	29.3209		558.1	52.062	30.058
	556.139	475.449	619	561.98		587.76	498.141	591.617		553.1	59.0497	29.5248		559.2	52.8902	30.5362
	555.719	475.47	620.042	562.049		589.413	498.866	591.981		553.3	59.4259	29.7129		560.1	53.0346	30.6195
	556.646	474.549	621.012	561.97		588.956	499.745	592.567		553.5	60.2016	30.1008		560.4	52.5791	30.3565
	556.624	473.893	621.829	562.144		585.862	499.066	593.823		553.6	60.8016	30.4008		559.6	52.5608	30.346
	556.888	474.544	622.296	564.061		579.867	498.223	594.713		554.4	60.7904	30.3952		557.6	51.9559	29.9968
	557.096	475.517	622.214	564.403		574.44	496.798	595.503		554.8	60.3543	30.1771		555.6	51.9846	30.0133
	556.78	475.748	622.986	565.599		569.241	496.566	596.189		555.3	60.6028	30.3014		554	51.531	29.7514
	557.123	475.195	622.54	565.275		563.899	496.9	597.758		555	60.6644	30.3322		552.9	51.3281	29.6343
	557.151	475.046	621.283	566.039		561.15	497.396	597.967		554.9	60.312	30.156		552.2	50.8833	29.3775
	557.662	474.113	620.508	566.759		560.568	497.965	597.674		554.8	60.4959	30.2479		552.1	50.3948	29.0955
	558.163	473.696	618.487	566.041		560.678	498.7	597.486		554.1	59.9152	29.9576		552.3	49.9244	28.8239
	559.015	473.127	617.356	564.4		560.035	499.052	597.759		553.5	59.6841	29.8421		552.3	49.8085	28.7569
	560.871	472.334	617.685	562.243		560.005	499.401	596.871		553.3	60.106	30.053		552.1	49.2145	28.414
	562.374	471.28	616.804	560.858		559.392	500.661	595.397		552.8	60.2734	30.1367		551.8	47.82	27.6089
	562.85	470.919	615.95	559.53		558.444	502.298	595.925		552.3	60.1047	30.0524		552.2	47.1229	27.2064
	562.682	470.565	614.636	560.74		556.881	505.151	596.953		552.2	59.8479	29.9239		553	46.0241	26.572
	562.262	471.238	614.261	562.043		555.057	506.616	597.357		552.5	59.4539	29.727		553	45.4052	26.2147
	562.883	471.339	613.711	563.368		553.519	506.958	597.062		552.8	59.3279	29.664		552.5	45.0602	26.0155
	563.503	471.41	612.924	565.502		552.963	505.669	596.299		553.3	59.2	29.6		551.6	45.3292	26.1708
	564.367	472.461	613.665	566.607		553.802	504.373	595.19		554.3	59.0893	29.5446		551.1	45.4679	26.2509
	564.072	474.047	614.878	566.188		555.457	503.911	593.332		554.8	58.7257	29.3629		550.9	44.8842	25.9139
	563.56	474.54	616.476	567.328		556.251	503.682	592.099		555.5	59.097	29.5485		550.7	44.4716	25.6757
	564.109	474.195	617.131	566.672		557.415	505.238	592.262		555.5	59.4635	29.7318		551.6	43.7988	25.2873
	566.138	473.776	617.205	568.429		557.475	506.966	592.344		556.4	59.8984	29.9492		552.3	42.9268	24.7838
	567.153	474.379	617.307	569.555		557.122	508.902	592.04		557.1	59.7879	29.894		552.7	41.7463	24.1023
	568.035	473.906	617.093	570.868		556.308	509.564	592.46		557.5	60.0805	30.0403		552.8	41.5603	23.9948
	569.517	472.242	616	571.043		555.652	510.052	593.115		557.2	60.6043	30.3021		552.9	41.5978	24.0165
	570.96	471.46	615.704	572.185		556.889	510.374	592.966		557.6	61.0667	30.5334		553.4	41.4056	23.9055
	571.213	471.497	614.924	573.16		557.751	510.98	592.611		557.7	60.9019	30.451		553.8	40.96	23.6483
	571.033	471.283	615.466	573.855		559.018	511.66	591.943		557.9	61.2191	30.6096		554.2	40.3573	23.3003
	570.207	470.628	616.109	572.911		561.312	512.974	591.304		557.5	61.592	30.796		555.2	39.5213	22.8176
	567.86	470.937	615.89	572.749		564.049	514.692	590.308		556.9	61.212	30.606		556.3	38.3917	22.1655
	567.088	470.618	615.189	573.054		567.1	514.968	590.024		556.5	61.1181	30.559		557.4	38.4635	22.2069
	566.333	470.311	615.019	572.66		567.918	514.682	589.864		556.1	61.1288	30.5644		557.5	38.6612	22.321
	566.154	470.66	613.399	571.183		566.028	513.228	589.99		555.3	60.3031	30.1515		556.4	39.2733	22.6745
	566.606	469.295	614.212	567.633		565.018	511.653	588.947		554.4	60.9492	30.4746		555.2	39.57	22.8458
	565.939	470.638	613.602	564.339		565.038	509.99	587.092		553.6	59.8624	29.9312		554	39.7103	22.9268
	566.588	470.899	613.829	561.735		566.018	509.828	585.061		553.3	59.7253	29.8627		553.6	39.1151	22.5831
	566.627	471.42	614.813	560.269		567.091	510.007	583.895		553.3	59.7614	29.8807		553.7	38.7307	22.3612
	566.97	471.057	614.974	557.858		567.884	510.648	583.902		552.7	59.9276	29.9638		554.1	38.511	22.2343
	567.477	470.97	615.603	555.341		567.946	510.793	584.571		552.3	60.1703	30.0852		554.4	38.6998	22.3433
	567.416	471.251	616.218	553.806		568.406	510.447	585.544		552.2	60.2363	30.1181		554.8	39.3543	22.7212
	568.959	470.491	616.064	552.075		568.473	511.091	585.94		551.9	60.6503	30.3252		555.2	39.1583	22.608
	569.972	470.387	615.39	550.666		568.523	511.577	585.305		551.6	60.5618	30.2809		555.1	38.6439	22.3111
	571.804	470.922	614.993	549.984		568.966	511.884	584.956		551.9	60.3821	30.191		555.3	38.4132	22.1779
	572.102	472.841	614.114	550.106		570.24	512.225	584.384		552.3	59.25	29.625		555.6	38.2375	22.0764
	572.545	473.696	613.261	549.992		571.201	512.142	584.318		552.4	58.623	29.3115		555.9	38.4477	22.1978
	573.116	475.213	613.022	548.666		570.481	511.689	584.455		552.5	57.9535	28.9767		555.5	38.6146	22.2942
	572.622	476.158	613.253	547.19		570.339	511.238	584.945		552.3	57.5962	28.7981		555.5	39.0278	22.5327
	571.771	477.14	613.362	546.917		570.764	510.488	586.439		552.3	57.1128	28.5564		555.9	40.0985	23.1509
	572.175	478.243	614.315	546.86		569.843	509.6	586.966		552.9	57.0188	28.5094		555.5	40.6364	23.4614
	572.769	477.756	614.411	548.18		567.626	508.608	586.51		553.3	57.2908	28.6454		554.2	40.6377	23.4622
	572.532	478.314	615.023	548.666		564.885	507.846	586.17		553.6	57.2231	28.6115		553	40.4992	23.3822
	571.078	477.828	616.512	551.171		562.673	507.345	584.805		554.1	57.7627	28.8813		551.6	39.8982	23.0353
	571.381	477.853	617.58	552.98		560.822	507.637	583.437		554.9	58.1385	29.0693		550.6	38.914	22.467
	571.938	476.621	618.375	555.442		559.867	507.23	582.707		555.6	59.0065	29.5032		549.9	38.7063	22.3471
	571.647	474.729	618.587	558.868		560.422	506.821	582.749		556	59.9311	29.9656		550	39.0225	22.5297
	571.733	472.693	619.45	561.805		561.447	507.173	583.717		556.4	61.2275	30.6138		550.8	39.3713	22.731
	571.295	472.177	618.041	563.948		561.943	507.321	584.535		556.4	61.0243	30.5122		551.3	39.699	22.9202
	570.888	472.125	614.899	564.674		561.244	508.667	585.436		555.6	60.0015	30.0007		551.8	39.2497	22.6608
	570.109	472.629	612.153	565.401		559.92	509.472	585.883		555.1	58.8441	29.422		551.8	38.854	22.4324
	569.826	473.833	610.356	565.483		557.896	510.306	586.67		554.9	57.6832	28.8416		551.6	38.5664	22.2663
	568.141	475.154	609.139	565.293		557.525	510.379	586.974		554.4	56.5207	28.2604		551.6	38.6367	22.3069
	568.135	476.467	607.604	564.454		557.074	510.346	587.349		554.2	55.3587	27.6794		551.6	38.7933	22.3973
	568.411	477.666	605.453	565.211		555.378	511.052	587.902		554.2	54.1831	27.0915		551.4	38.5758	22.2718
	567.224	478.756	604.462	565.423		555.355	512.051	587.815		554	53.2711	26.6355		551.7	38.0115	21.9459
	566.683	479.753	603.579	566		557.027	512.69	587.57		554	52.5218	26.2609		552.4	37.6512	21.7379
	563.979	480.335	602.268	566.05		558.875	515.052	587.433		553.2	51.634	25.817		553.8	36.4576	21.0488
	563.808	480.792	602.656	565.465		560.619	517.172	587.425		553.2	51.4841	25.7421		555.1	35.4535	20.4691
	563.795	480.93	603.405	564.841		561.734	519.232	587.783		553.2	51.6115	25.8057		556.2	34.6031	19.9781
	563.851	481.075	603.889	565.214		561.217	522.927	588.632		553.5	51.7325	25.8662		557.6	33.0023	19.0539
	564.298	480.953	604.679	564.105		561.269	526.908	589.651		553.5	51.998	25.999		559.3	31.4188	18.1396
	563.355	480.156	604.219	563.003		563.04	530.359	589.134		552.7	52.0784	26.0392		560.8	29.4491	17.0025
	563.041	480.146	603.646	560.734		565.068	531.065	589.557		551.9	51.7316	25.8658		561.9	29.3745	16.9594
	563.009	480.557	604.797	558.039		566.218	531.171	590.548		551.6	51.7967	25.8983		562.6	29.8493	17.2335
	562.571	480.652	605.458	557.062		565.637	529.952	591.393		551.4	51.9115	25.9557		562.3	30.8543	17.8137
	563.152	481.221	606.475	558.238		564.067	528.675	593.325		552.3	52.0902	26.0451		562	32.3734	18.6908
	563.04	481.985	608.182	559.738		563.515	526.147	595.564		553.2	52.3899	26.195		561.7	34.7425	20.0586
	564.609	483.008	609.316	560.047		562.72	524.108	597.698		554.2	52.4363	26.2181		561.5	36.8097	21.2521
	564.581	484.142	610.645	558.597		561.206	523.116	600.583		554.5	52.348	26.174		561.6	38.735	22.3637
	564.829	483.925	611.68	556.937		559.356	521.303	603.466		554.3	52.7979	26.399		561.4	41.1185	23.7398
	564.883	485.269	612.569	557.695		558.701	520.659	604.433		555.1	52.5403	26.2701		561.3	41.9458	24.2174
	565.242	486.298	612.697	558.38		559.201	519.888	604.92		555.7	52.1648	26.0824		561.3	42.5563	24.5699
	564.779	487.855	612.628	559.955		561.188	519.304	605.746		556.3	51.4551	25.7275		562.1	43.2281	24.9578
	566.264	488.805	613.037	559.741		562.087	519.264	607.205		557	51.264	25.632		562.9	43.9754	25.3892
	567.418	489.41	613.317	560.391		564.402	518.498	609.494		557.6	51.1811	25.5906		564.1	45.4987	26.2687
	568.768	489.858	614.331	560.241		566.604	518.659	611.563		558.3	51.4365	25.7183		565.6	46.4599	26.8236
	569.89	490.473	614.644	557.514		566.629	518.812	612.569		558.1	51.3485	25.6743		566	46.8816	27.0671
	571.289	490.134	614.966	555.109		564.874	517.138	609.76		557.9	51.7554	25.8777		563.9	46.3183	26.7419
	571.077	490.659	615.504	553.475		563.096	515.233	605.866		557.7	51.7452	25.8726		561.4	45.3403	26.1773
	569.787	490.486	616.817	552.8		562.48	514.092	603.213		557.5	52.2253	26.1126		559.9	44.6153	25.7587
	568.42	490.49	618.095	554.728		563.87	513.905	602.633		557.9	52.5616	26.2808		560.1	44.4818	25.6816
	569.042	491.404	619.33	556.74		564.129	514.593	599.874		559.1	52.6459	26.3229		559.5	42.826	24.7256
	568.263	492.083	619.94	558.006		564.945	514.841	596.399		559.6	52.5265	26.2632		558.7	41.1328	23.7481
	567.948	492.807	619.788	558.923		565.384	514.543	595.553		559.9	52.1335	26.0668		558.5	40.9423	23.6381
	569.257	493.975	618.376	558.7		565.613	514.988	595.875		560.1	51.1677	25.5839		558.8	40.8685	23.5954
	568.108	494.417	617.121	558.215		565.435	514.433	593.997		559.5	50.4372	25.2186		558	40.3056	23.2705
	568.668	494.921	615.57	557.413		564.375	514.865	591.457		559.1	49.6729	24.8364		556.9	38.8397	22.4241
	568.557	496.444	615.206	555.244		563.84	513.73	589.171		558.9	48.914	24.457		555.6	38.3925	22.1659
	569.41	497.555	615.601	551.97		563.744	512.524	586.528		558.6	48.7729	24.3865		554.3	37.9019	21.8827
	569.816	498.265	614.607	550.471		562.445	511.841	584.473		558.3	48.1964	24.0982		552.9	37.2413	21.5013
	570.53	497.109	613.553	548.528		559.85	510.975	583.047		557.4	48.44	24.22		551.3	36.7904	21.241
	573.969	495.836	612.96	547.105		556.504	510.564	582.574		557.5	49.1853	24.5926		549.9	36.4586	21.0494
	576.539	494.86	613.13	548.257		552.539	510.353	581.788		558.2	49.8816	24.9408		548.2	35.9121	20.7339
	576.37	492.332	614.641	550.382		550.913	509.874	581.324		558.4	51.3654	25.6827		547.4	35.8562	20.7016
	574.916	489.378	615.14	552.186		551.4	510.413	580.581		557.9	52.5797	26.2898		547.5	35.2495	20.3513
	572.05	487.789	617.101	554.063		551.968	511.443	579.6		557.8	53.6505	26.8252		547.7	34.2814	19.7924
	570.217	486.006	619.581	555.759		554.812	512.624	577.542		557.9	55.1653	27.5827		548.3	32.9412	19.0186
	569.316	484.626	620.905	557.522		557.009	513.655	576.113		558.1	56.181	28.0905		548.9	32.004	18.4775
	569.521	484.657	621.546	559.922		559.075	514.197	575.368		558.9	56.422	28.211		549.5	31.6792	18.29
	569.524	483.96	622.13	562.632		559.848	514.732	575.357		559.6	56.9767	28.4884		550	31.4947	18.1835
	568.516	482.486	623.51	565.162		561.078	515.391	574.866		559.9	58.1407	29.0703		550.4	31.1307	17.9733
	567.578	480.833	625.308	563.455		563.561	515.393	575.605		559.3	59.4417	29.7209		551.5	31.8608	18.3949
	566.453	477.99	625.358	560.376		566.728	515.954	576.163		557.5	60.5942	30.2971		552.9	32.3832	18.6964
	564.866	476.013	624.79	557.461		570.94	517.756	575.784		555.8	61.1297	30.5649		554.8	32.1954	18.588
	564.028	474.996	624.139	558.222		575.101	517.917	574.848		555.3	61.2977	30.6489		556	32.9423	19.0193
	563.949	474.008	622.977	559.253		579.979	517.556	574.683		555	61.3156	30.6578		557.4	34.6121	19.9833
	565.268	473.544	621.846	559.402		581.429	517.707	574.884		555	61.1781	30.5891		558	35.0536	20.2382
	566.001	473.423	620.376	559.097		581.019	517.968	575.413		554.7	60.7353	30.3676		558.1	34.897	20.1478
	566.06	472.799	619.546	559.023		581.83	517.331	575.21		554.4	60.7181	30.3591		558.1	35.4823	20.4857
	566.826	473.91	618.252	561.116		581.542	517.037	574.71		555	59.8712	29.9356		557.8	35.4349	20.4584
	568.112	474.323	617.801	564.264		579.815	517.496	575.588		556.1	59.737	29.8685		557.6	34.824	20.1057
	570.047	474.394	617.734	570.071		579.848	517.967	577.565		558.1	60.1355	30.0678		558.5	35.0867	20.2573
	570.137	474.813	618.474	574.648		580.577	518.524	579.326		559.5	60.5321	30.2661		559.5	35.4707	20.479
	569.843	474.256	619.069	578.663		579.315	519.095	581.376		560.5	61.3336	30.6668		559.9	35.3778	20.4254
	569.23	473.657	619.451	580.337		579.013	519.435	582.124		560.7	61.8775	30.9388		560.2	35.3298	20.3977
	569.606	473.387	619.571	581.967		577.924	518.797	583.111		561.1	62.2368	31.1184		559.9	35.7287	20.628
	569.087	473.386	619.466	582.283		575.112	518.464	584.697		561.1	62.2169	31.1084		559.4	35.7949	20.6662
	570.251	473.586	620.069	581.606		570.47	518.397	586.776		561.4	62.2897	31.1448		558.5	35.7142	20.6196
	572.201	472.721	620.057	580.587		566.689	518.655	588.612		561.4	62.6882	31.3441		558	35.7815	20.6585
	573.295	472.881	619.837	578.888		562.929	518.54	589.526		561.2	62.4438	31.2219		557	35.8628	20.7054
	573.4	473.209	620.189	577.164		559.937	518.63	590.296		561	62.251	31.1255		556.3	35.9723	20.7686
	574.04	473.128	619.869	575.987		557.7	519.025	589.943		560.8	62.1328	31.0664		555.6	35.5075	20.5003
	574.022	472.078	619.783	573.556		556.652	518.852	588.55		559.9	62.4088	31.2044		554.7	34.8909	20.1443
	575.101	471.437	620.364	572.639		555.72	519.028	586.699		559.9	62.915	31.4575		553.8	33.876	19.5583
	574.895	471.321	621.236	572.185		556.904	519.668	585.63		559.9	63.2038	31.6019		554.1	33.0723	19.0943
	574.257	470.57	622.939	572.232		558.07	520.848	584.686		560	64.0624	32.0312		554.5	32.0653	18.5129
	574.324	468.906	623.979	573.067		558.755	522.106	583.316		560.1	65.2361	32.618		554.7	30.8031	17.7842
	574.798	468.121	625.794	574.339		559.405	524.325	582.629		560.8	66.3143	33.1572		555.5	29.3525	16.9467
	575.683	468.226	627.641	574.491		560.608	526.554	582.881		561.5	66.944	33.472		556.7	28.3683	16.3785
	575.604	469.27	630.337	575.256		561.755	528.84	583.211		562.6	67.3995	33.6998		557.9	27.3856	15.8111
	575.639	469.763	632.818	576.167		563.215	531.569	583.02		563.6	68.0671	34.0336		559.3	25.9514	14.983
	575.212	471.197	634.004	576.389		564.082	533.217	581.223		564.2	67.8034	33.9017		559.5	24.3277	14.0456
	575.408	472.865	633.323	577.787		564.765	534.989	580.176		564.8	66.9042	33.4521		560	22.9709	13.2622
	574.754	474.745	634.016	579.525		566.125	534.564	580.153		565.8	66.365	33.1825		560.3	23.3496	13.4809
	574.755	477.446	632.934	581.06		568.318	530.48	581.17		566.5	64.8697	32.4348		560	26.3515	15.214
	573.935	480.505	631.65	583.814		569.908	526.571	581.299		567.5	63.2214	31.6107		559.3	28.8761	16.6716
	574.44	483.898	630.112	587.048		572.282	525.51	580.808		568.9	61.4609	30.7305		559.5	29.772	17.1889
	575.032	486.118	628.602	587.895		573.432	524.52	578.115		569.4	60.0406	30.0203		558.7	29.684	17.1381
	577.042	488.06	626.933	586.434		573.904	524.463	576.371		569.6	58.5225	29.2613		558.2	29.2827	16.9064
	577.992	490.52	626.195	584.638		574.397	524.121	575.236		569.8	57.0176	28.5088		557.9	29.2723	16.9004
	577.771	493.014	624.444	583.291		575.121	523.738	574.476		569.6	55.1589	27.5795		557.8	29.4817	17.0213
	577.526	494.459	623.016	582.002		576.982	523.521	574.993		569.3	53.9001	26.95		558.5	30.3078	17.4982
	578.3	495.309	621.57	580.658		574.913	524.331	576.349		569	52.9665	26.4833		558.5	29.6265	17.1049
	578.153	494.926	620.7	579.896		574.158	524.864	577.155		568.4	52.7918	26.3959		558.7	29.363	16.9527
	579.431	495.989	621.271	579.859		573.885	523.548	578.33		569.1	52.566	26.283		558.6	30.4264	17.5667
	581.323	498.023	620.186	580.301		572.524	522.158	580.114		570	51.4249	25.7125		558.3	31.4995	18.1863
	583.959	499.458	619.85	580.398		573.532	521.181	582.01		570.9	50.8617	25.4309		558.9	32.946	19.0214
	584.559	499.931	619.293	580.839		574.077	519.647	582.701		571.2	50.5423	25.2712		558.8	34.1876	19.7382
	584.817	500.273	619.666	581.266		574.147	517.282	582.939		571.5	50.5501	25.2751		558.1	35.6409	20.5773
	584.451	500.233	620.466	580.692		574.012	515.542	583.251		571.5	50.757	25.3785		557.6	36.7164	21.1982
	584.104	501.193	620.56	579.282		572.712	514.558	583.75		571.3	50.2303	25.1151		557	37.1734	21.4621
	584.151	501.335	620.568	577.956		570.072	515.239	584.771		571	50.1052	25.0526		556.7	36.6457	21.1574
	584.448	501.68	621.021	577.256		566.928	517.432	586.121		571.1	50.0908	25.0454		556.8	35.441	20.4619
	584.66	500.002	620.748	575.375		566.079	518.858	587.672		570.2	50.7236	25.3618		557.5	35.1938	20.3191
	585.106	498.053	620.925	573.214		566.273	519.714	589.097		569.3	51.6602	25.8301		558.4	35.3614	20.4159
	584.841	495.88	620.818	571.577		568.177	519.862	591.265		568.3	52.5583	26.2792		559.8	36.4367	21.0367
	584.147	492.777	620.634	571.994		570.599	520.391	593.304		567.4	53.8638	26.9319		561.4	37.3113	21.5417
	583.764	490.536	619.757	571.258		571.354	520.641	593.978		566.3	54.5508	27.2754		562	37.5545	21.6821
	582.775	488.963	619.077	569.964		572.509	519.17	593.963		565.2	54.9134	27.4567		561.9	38.5125	22.2352
	581.505	489.453	618.579	569.057		574.215	518.848	592.756		564.6	54.3643	27.1822		561.9	38.4526	22.2006
	581.192	489.574	617.235	569.287		575.818	519.117	593.085		564.3	53.8404	26.9202		562.7	38.6965	22.3414
	580.991	489.734	615.293	569.707		578.854	520.251	593.407		563.9	53.1277	26.5638		564.2	38.7251	22.358
	582.176	489.626	613.608	570.304		580.33	521.049	593.935		563.9	52.7971	26.3985		565.1	38.7549	22.3751
	583.022	488.331	611.07	569.503		580.779	522.508	594.763		563	52.6919	26.346		566	38.323	22.1258
	583.911	489.263	608.038	570.252		580.721	523.096	594.805		562.9	51.4953	25.7477		566.2	37.9941	21.9359
	584.614	489.38	605.658	572.339		580.323	522.976	594.391		563	50.9705	25.4853		565.9	37.8302	21.8413
	584.565	489.701	603.15	575.646		579.106	523.107	595.485		563.3	50.3637	25.1819		565.9	37.9533	21.9124
	585.778	489.951	602.075	578.09		578.476	524.274	595.903		564	50.3515	25.1758		566.2	37.3546	21.5667
	586.186	490.007	601.673	579.321		578.221	524.595	593.693		564.3	50.4011	25.2005		565.5	36.2626	20.9362
	587.241	491.206	601.417	581.774		579.157	525.222	590.805		565.4	50.1571	25.0785		565.1	34.9901	20.2016
	586.377	490.262	601.538	584.417		577.393	526.642	588.682		565.6	50.8369	25.4184		564.2	33.0456	19.0789
	587.969	489.029	602.087	587.805		574.048	528.441	586.424		566.7	52.2266	26.1133		563	30.5375	17.6308
	587.839	488.364	602.466	592.15		567.22	528.701	584.075		567.7	53.2484	26.6242		560	28.3847	16.3879
	587.029	487.215	602.169	594.884		562.84	527.34	581.648		567.8	54.0937	27.0468		557.3	27.5784	15.9224
	584.753	486.684	601.234	596.268		559.836	527.533	579.72		567.2	54.1422	27.0711		555.7	26.3385	15.2066
	583.812	485.22	600.25	596.596		558.309	528.172	577.877		566.5	54.6228	27.3114		554.8	25.0391	14.4563
	583.749	485.039	598.892	596.254		557.765	528.957	576.801		566	54.3659	27.1829		554.5	24.0879	13.9072
	582.618	486.047	596.985	594.839		557.929	530.488	576.14		565.1	53.0953	26.5477		554.9	22.9811	13.2681
	580.51	485.906	595.674	593.532		557.732	529.995	576.569		563.9	52.4295	26.2148		554.8	23.4283	13.5263
	580.675	485.711	595.367	593.725		556.605	529.877	577.347		563.9	52.5184	26.2592		554.6	23.798	13.7398
	581.158	485.686	595.647	596.04		554.606	529.787	579.025		564.6	53.0847	26.5423		554.5	24.6195	14.2141
	580.479	485.365	595.165	596.478		553.47	528.718	581.24		564.4	53.1683	26.5841		554.5	26.2756	15.1702
	580.116	484.894	595.402	596.938		552.521	528.703	584.248		564.3	53.5041	26.7521		555.2	27.8662	16.0886
	580.132	484.881	595.44	595.553		552.394	528.287	585.884		564	53.2417	26.6209		555.5	28.9254	16.7001
	581.601	484.366	595.953	593.647		552.183	526.427	585.376		563.9	53.3896	26.6948		554.7	29.5526	17.0622
	583.617	485.156	596.338	592.153		552.755	524.396	583.429		564.3	53.0381	26.5191		553.5	29.5239	17.0456
	584.816	485.704	596.499	590.377		552.533	523.188	581.462		564.3	52.6467	26.3234		552.4	29.137	16.8222
	586.161	487.383	595.497	589.656		554.114	522.573	580.121		564.7	51.6712	25.8356		552.3	28.8181	16.6381
	587.011	488.766	595.281	589.099		555.591	521.545	578.485		565	50.9699	25.485		551.9	28.6518	16.5421
	587.229	491.572	594.742	588.7		557.071	519.918	576.471		565.6	49.433	24.7165		551.2	28.737	16.5913
	588.1	494.17	594.353	587.551		557.492	517.615	576.34		566	48.0149	24.0075		550.5	29.9833	17.3108
	589.214	497.039	593.74	585.375		557.829	515.871	576.738		566.3	46.3284	23.1642		550.1	31.1523	17.9858
	588.959	497.484	594.472	582.676		560.352	514.185	576.973		565.9	45.8628	22.9314		550.5	32.5317	18.7822
	588.071	495.53	595.269	580.513		563.872	510.586	576.364		564.8	46.6013	23.3007		550.3	34.9339	20.1691
	586.023	494.491	597.46	579.821		567.694	508.478	575.989		564.4	47.2072	23.6036		550.7	36.8176	21.2566
	584.742	493.3	600.085	579.628		570.17	508.925	576.302		564.4	48.2157	24.1079		551.8	37.2562	21.5099
	581.906	493.099	601.076	579.98		570.963	511.102	577.108		564	48.2272	24.1136		553.1	36.4643	21.0527
	580.507	492.758	601.977	580.054		570.129	512.024	578.06		563.8	48.469	24.2345		553.4	36.055	20.8164
	578.358	492.356	602.275	579.463		567.643	512.226	578.287		563.1	48.4422	24.2211		552.7	35.469	20.478
	575.76	492.166	601.942	579.236		565.801	510.723	578.913		562.3	48.1602	24.0801		551.8	36.1835	20.8905
	574.479	490.638	601.3	579.793		564.054	508.837	580.394		561.6	48.6778	24.3389		551.1	37.4976	21.6492
	572.909	489.752	600.882	578.634		563.451	506.728	580.847		560.5	48.7128	24.3564		550.3	38.7592	22.3777
	571.49	489.602	601.022	579.358		562.479	504.961	580.104		560.4	48.8021	24.4011		549.2	39.2964	22.6878
	570.663	489.986	600.091	580.407		562.195	503.662	578.958		560.3	48.4393	24.2196		548.3	39.5318	22.8237
	570.943	490.681	599.463	580.811		563.101	503.172	578.749		560.5	48.0084	24.0042		548.3	39.8919	23.0316
	571.518	491.087	598.484	582.065		564.959	502.447	581.07		560.8	47.7738	23.8869		549.5	41.5307	23.9778
	572.03	491.572	597.611	582.251		567.085	502.967	584.408		560.9	47.3773	23.6886		551.5	42.9027	24.7699
	573.144	492.016	597.113	581.638		569.954	503.847	584.773		561	47.0333	23.5167		552.9	43.0865	24.876
	572.87	493.198	596.264	580.754		572.131	505.478	581.554		560.8	46.0851	23.0425		553.1	41.4708	23.9432
	571.03	492.63	596.205	582.114		574.692	506.141	578.328		560.5	46.4012	23.2006		553.1	40.668	23.4797
	570.307	492.208	595.544	585.776		577.204	506.378	576.025		561	46.9969	23.4984		553.2	40.5555	23.4148
	569.563	490.337	594.924	591.497		579.371	507.792	574.794		561.6	48.8064	24.4032		554	40.0705	23.1347
	569.537	489.364	594.456	596.011		581.482	510.418	573.301		562.3	50.1414	25.0707		555.1	38.8828	22.449
	570.203	489.73	594.065	597.259		584.903	514.708	571.676		562.8	50.1962	25.0981		557.1	37.3	21.5352
	569.085	489.023	593.107	596.672		586.875	518.554	570.136		562	50.1518	25.0759		558.5	35.6106	20.5598
	567.615	489.447	593.573	595.099		588.675	522.92	568.826		561.4	49.6206	24.8103		560.1	33.7267	19.4721
	566.193	489.066	594.12	593.717		589.468	524.097	567.949		560.8	49.5603	24.7801		560.5	33.3151	19.2345
	566.219	489.625	593.437	592.47		590.518	523.05	567.747		560.4	48.8631	24.4315		560.4	34.3222	19.8159
	567.234	490.496	593.142	593.075		589.225	521.886	568.694		561	48.5509	24.2755		559.9	34.5134	19.9263
	568.395	490.856	593.291	594.544		588.84	522.266	570.059		561.8	48.7868	24.3934		560.4	34.3244	19.8172
	569.063	491.967	594.389	594.1		587.721	523.225	571.092		562.4	48.4198	24.2099		560.7	33.4852	19.3327
	568.14	491.922	595.515	593.07		586.346	524.422	571.835		562.2	48.4326	24.2163		560.9	32.3859	18.698
	567.834	493.52	597.337	591.408		586.589	524.669	573.343		562.5	47.7353	23.8676		561.5	32.6053	18.8247
	567.635	495.787	599.393	590.852		587.007	523.936	573.503		563.4	47.0407	23.5204		561.5	33.2095	19.1735
	567.966	497.803	601.63	591.731		587.28	522.1	572.321		564.8	46.8343	23.4171		560.6	34.143	19.7125
	568.287	500.441	603.817	592.371		587.551	521.608	570.779		566.2	46.291	23.1455		560	34.2722	19.7871
	567.631	502.499	605.763	592.304		587.391	522.758	569.592		567	45.8391	22.9195		559.9	33.3861	19.2755
	568.668	504.251	608.85	591.288		585.231	524.669	568.924		568.3	45.7355	22.8678		559.6	31.337	18.0924
	567.726	505.081	612.629	590.541		582.304	525.804	569.56		569	46.3849	23.1925		559.2	29.6347	17.1096
	567.307	505.732	616.592	589.392		580.979	526.407	570.195		569.8	47.2026	23.6013		559.2	28.9011	16.6861
	566.718	506.03	619.729	586.597		580.928	527.247	569.519		569.8	47.7883	23.8941		559.2	28.2807	16.3279
	565.623	506.646	620.97	583.712		581.124	529.47	567.818		569.2	47.6671	23.8336		559.5	26.8198	15.4844
	564.851	508.334	621.57	582.217		583.005	531.8	565.971		569.2	47.0305	23.5153		560.3	26.0761	15.055
	563.778	510.549	619.852	582.623		582.42	534.041	563.778		569.2	45.5158	22.7579		560.1	24.4003	14.0875
	561.767	511.891	617.371	583.31		581.474	535.956	561.453		568.6	44.1873	22.0936		559.6	22.8141	13.1717
	560.686	511.807	614.354	583.898		582.41	537.712	559.949		567.7	43.2519	21.626		560	22.3491	12.9033
	558.885	510.257	612.591	585.23		585.249	540.258	559.785		566.7	43.5747	21.7873		561.8	22.5604	13.0253
	557.267	508.662	610.347	586.996		588.269	542.511	561.175		565.8	43.8604	21.9302		564	23.008	13.2837
	554.771	507.423	608.632	589.66		589.328	544.828	563.368		565.1	44.4658	22.2329		565.8	22.353	12.9055
	553.044	505.827	606.892	591.84		588.189	545.277	566.158		564.4	45.1599	22.5799		566.5	21.4587	12.3892
	552.681	505.137	605.927	593.383		586.658	544.356	567.948		564.3	45.5116	22.7558		566.3	21.1978	12.2386
	552.311	504.117	604.649	593.454		586.081	545.673	568.785		563.6	45.6141	22.807		566.8	20.2739	11.7052
	552.884	504.561	603.964	592.771		587.719	545.887	569.12		563.5	45.0211	22.5106		567.6	20.9584	12.1004
	552.598	502.213	603.82	590.744		589.584	543.863	569.164		562.3	45.5979	22.7989		567.5	22.9042	13.2237
	553.191	501.821	604.744	587.74		592.175	541.303	569.23		561.9	45.4191	22.7095		567.6	25.4767	14.709
	553.589	499.593	605.572	585.556		593.898	539.147	569.292		561.1	46.2434	23.1217		567.4	27.4223	15.8323
	554.011	500.121	606.557	584.699		594.263	536.787	570.616		561.3	46.158	23.079		567.2	28.888	16.6785
	553.264	501.221	608.471	585.654		596.79	534.917	573.022		562.2	46.5092	23.2546		568.2	31.2119	18.0202
	553	502.12	610.246	586.484		600.501	535.49	574.101		563	46.8687	23.4344		570	32.6961	18.8771
	553.588	503.565	611.196	587.339		602.682	537.185	572.931		563.9	46.665	23.3325		570.9	32.7939	18.9336
	554.4	504.083	611.842	589.001		602.208	540.085	570.733		564.8	46.8806	23.4403		571	31.0624	17.9339
	554.324	504.675	611.481	589.13		599.663	544.628	569.247		564.9	46.5325	23.2662		571.2	27.5686	15.9168
	554.536	504.872	609.758	587.773		596.937	548.397	569.276		564.2	45.6232	22.8116		571.5	24.3488	14.0578
	556.541	505.072	607.196	587.224		596.702	549.174	571.929		564	44.4723	22.2361		572.6	23.7711	13.7242
	558.426	504.712	605.542	585.625		597.337	546.183	575.866		563.6	43.7369	21.8684		573.1	25.687	14.8304
	560.393	506.917	604.235	584.037		597.488	542.789	580.336		563.9	41.9993	20.9996		573.5	27.9761	16.152
	560.583	508.542	603.69	582.443		596.935	541.831	582.513		563.8	40.8354	20.4177		573.8	28.5759	16.4983
	558.034	511.393	602.726	581.433		596.564	542.295	581.324		563.4	39.1801	19.5901		573.4	27.9902	16.1602
	555.53	512.985	602.429	581.933		597.596	544.098	578.122		563.2	38.6012	19.3006		573.3	27.0766	15.6327
	554.068	513.902	602.104	583.622		598.982	543.268	575.772		563.4	38.4884	19.2442		572.7	27.9858	16.1576
	552.903	515.19	601.513	585.192		600.01	543.022	575.138		563.7	38.1292	19.0646		572.7	28.5709	16.4954
	552.648	516.202	600.628	585.305		600.722	542.559	574.361		563.7	37.455	18.7275		572.5	29.124	16.8148
	552.326	517.152	600.019	586.84		600.946	542.723	573.467		564.1	37.1934	18.5967		572.4	29.1266	16.8162
	551.699	517.418	599.798	588.153		600.491	544.875	573.487		564.3	37.3531	18.6765		573	27.812	16.0573
	549.009	517.283	599.41	589.476		600.252	545.685	575.734		563.8	37.9031	18.9516		573.9	27.3301	15.779
	547.443	518.526	598.788	590.051		601.179	546.065	578.668		563.7	37.5524	18.7762		575.3	27.7107	15.9988
	544.514	518.391	597.263	589.93		602.826	548.464	581.688		562.5	37.5497	18.7748		577.7	27.4036	15.8215
	541.572	519.842	597.052	587.739		606.352	551.253	584.738		561.6	36.9002	18.4501		580.8	27.7615	16.0281
	539.246	520.68	596.722	585.523		610.058	552.466	588.489		560.5	36.4027	18.2014		583.7	29.0968	16.799
	539.111	521.035	597.487	583.326		614.715	555.546	593.087		560.2	36.0731	18.0366		587.8	29.939	17.2853
	539.609	521.775	597.391	581.733		618.832	558	596.958		560.1	35.3425	17.6712		591.3	30.8135	17.7902
	540.139	522.853	597.308	581.515		620.163	553.855	598.469		560.5	34.7768	17.3884		590.8	33.8077	19.5189
	540.862	524.243	598.284	580.832		621.261	546.805	599.152		561.1	34.3512	17.1756		589.1	38.2375	22.0764
	540.406	525.514	598.2	579.986		623.615	540.149	600.667		561	33.8017	16.9008		588.1	43.1193	24.8949
	539.724	525.309	599.292	580.249		626.156	536.08	602.18		561.1	34.4636	17.2318		588.1	46.6508	26.9338
	539.257	525.484	599.391	580.29		628.784	533.839	601.921		561.1	34.5451	17.2725		588.2	48.941	28.2561
	539.332	525.936	600.25	579.178		630.11	533.141	598.909		561.2	34.4955	17.2477		587.4	49.5008	28.5793
	540.489	527.975	601.092	578.194		629.12	533.995	593.497		561.9	33.7185	16.8593		585.5	48.0595	27.7472
	543.121	528.946	602.349	578.354		626.911	534.977	587.815		563.2	33.3607	16.6803		583.2	46.1376	26.6375
	543.922	529.456	603.545	578.52		626.246	537.384	583.015		563.9	33.5213	16.7606		582.2	44.4366	25.6555
	544.875	529.806	603.411	579.124		625.36	539.954	579.309		564.3	33.2495	16.6248		581.5	42.7469	24.6799
	544.931	531.58	603.949	579.999		626.141	541.623	576.497		565.1	32.9729	16.4865		581.4	42.474	24.5224
	545.838	532.32	603.595	582.573		627.309	540.548	573.91		566.1	32.8071	16.4036		580.6	43.7645	25.2675
	545.633	533.469	603.606	586.574		630.078	535.162	571.619		567.3	33.1846	16.5923		579	47.8813	27.6443
	545.817	534.305	602.934	590.219		633.52	531.066	569.299		568.3	33.372	16.686		578	51.7739	29.8917
	546.251	534.459	602.71	593.226		636.499	530.799	567.84		569.2	33.8316	16.9158		578.4	53.632	30.9645
	547.084	533.369	602.82	593.624		637.449	530.587	566.722		569.2	34.1555	17.0777		578.3	54.3558	31.3824
	545.412	533.724	603.265	592.707		636.184	528.458	566.046		568.8	34.3354	17.1677		576.9	54.6769	31.5677
	542.737	534.66	603.37	591.227		633.467	526.695	566.32		568	34.3523	17.1761		575.5	53.9738	31.1618
	539.934	534.615	604.442	591.135		629.933	525.8	567.398		567.5	35.4241	17.7121		574.4	52.4161	30.2625
	537.177	534.486	605.979	591.72		625.802	525.479	568.725		567.3	36.8626	18.4313		573.3	50.32	29.0523
	535.235	533.886	606.764	592.022		621.856	524.937	569.891		567	37.9162	18.9581		572.2	48.5017	28.0025
	533.582	533.602	607.314	591.007		619.696	524.69	570.458		566.4	38.437	19.2185		571.6	47.5133	27.4318
	532.595	532.874	608.604	589.343		617.596	523.282	570.673		565.9	39.0431	19.5215		570.5	47.1572	27.2262
	532.256	532.122	609.73	588.297		616.6	521.582	571.725		565.6	39.561	19.7805		570	47.5331	27.4432
	532.539	532.182	610.914	587.516		616.308	519.46	572.088		565.8	39.7632	19.8816		569.3	48.4845	27.9926
	532.85	531.965	611.42	586.191		614.865	519.205	571.377		565.6	39.6961	19.8481		568.5	47.8957	27.6526
	532.445	532.594	612.214	584.756		614.927	517.835	570.091		565.5	39.7008	19.8504		567.6	48.5929	28.0551
	532.364	532.55	612.476	583.493		614.325	517.835	569.487		565.2	39.6396	19.8198		567.2	48.2854	27.8776
	532.503	532.018	612.709	582.525		615.211	518.324	570.841		564.9	39.6955	19.8478		568.1	48.5005	28.0018
	532.722	533.643	613.143	582.183		615.4	520.394	571.688		565.4	39.3169	19.6584		569.2	47.5535	27.455
	533.85	534.001	612.502	582.954		617.188	522.189	573.135		565.8	38.7613	19.3807		570.8	47.5413	27.448
	532.97	535.664	611.482	585.29		616.929	523.174	575.029		566.4	38.5205	19.2602		571.7	46.9657	27.1157
	531.898	536.806	610.434	586.772		618.226	523.921	577.357		566.5	38.3846	19.1923		573.2	47.2917	27.3039
	530.711	538.001	608.69	588.614		616.971	524.981	580.09		566.5	38.1317	19.0659		574	46.2949	26.7284
	528.735	540.18	607.203	592.165		615.956	525.713	583.884		567.1	38.4404	19.2202		575.2	45.7459	26.4114
	526.7	541.625	606.399	596.348		615.382	525.266	588.481		567.8	39.4935	19.7468		576.4	46.2613	26.7089
	525.973	542.631	605.746	599.34		615.65	524.361	593.325		568.4	40.0672	20.0336		577.8	47.5891	27.4756
	524.775	542.97	605.722	603.091		614.961	523.887	597.861		569.1	41.4086	20.7043		578.9	48.4061	27.9473
	523.573	544.616	605.041	606.035		614.97	524.695	601.829		569.8	42.1347	21.0674		580.5	48.7715	28.1582
	524.227	546.331	603.634	607.807		615.393	525.644	604.217		570.5	41.6931	20.8465		581.8	48.911	28.2388
	524.832	547.749	602.417	607.329		614.271	526.244	604		570.6	40.7358	20.3679		581.5	48.1326	27.7893
	525.819	548.158	602.221	604.618		607.581	526.436	600.945		570.2	39.4356	19.7178		578.3	45.056	26.0131
	525.933	546.323	602.737	603.855		607.758	526.388	596.796		569.7	39.6653	19.8327		577	44.1562	25.4936
	527.105	545.956	602.538	604.667		607.895	525.853	594.085		570.1	39.491	19.7455		575.9	43.9267	25.3611
	526.791	546.11	602.921	603.641		609.157	525.455	593.446		569.9	39.3837	19.6918		576	44.4888	25.6856
	526.447	547.136	603.06	602.039		611.519	523.687	592.947		569.7	38.8961	19.4481		576.1	46.2898	26.7254
	524.1	547.772	604.859	602.189		613.335	522.833	591.557		569.7	40.2157	20.1079		575.9	47.2366	27.2721
	523.742	548.142	605.842	604.444		614.351	521.833	590.825		570.5	41.1802	20.5901		575.7	48.0848	27.7618
	524.65	548.636	606.885	607.532		616.868	521.587	590.327		571.9	41.9022	20.9511		576.3	49.1735	28.3903
	524.879	549.261	607.562	609.692		619.884	522.044	589.286		572.8	42.5045	21.2523		577.1	50.0506	28.8968
	526.129	549.679	607.975	611.197		621.232	525.324	588.198		573.7	42.508	21.254		578.3	48.7215	28.1294
	526.681	551.054	606.813	613.996		621.875	530.254	588.962		574.6	42.5846	21.2923		580.4	46.4116	26.7958
	525.999	549.774	606.465	617.677		623.242	538.467	589.369		575	44.1543	22.0772		583.7	42.6713	24.6363
	527.026	548.981	605.642	618.734		625.099	544.944	589.521		575.1	44.0837	22.0418		586.5	40.1616	23.1873
	526.69	548.481	605.356	619.984		627.025	543.889	589.483		575.1	44.6546	22.3273		586.8	41.6328	24.0367
	527.238	547.422	605.115	619.177		627.725	539.799	590.001		574.7	44.347	22.1735		585.8	44.1102	25.4671
	528.91	545.704	605.022	619.205		627.736	535.44	591.314		574.7	44.1119	22.056		584.8	46.4886	26.8402
	528.598	543.943	604.464	619.125		628.979	531.377	591.143		574	44.4563	22.2281		583.8	49.2096	28.4112
	528.737	541.446	605.001	618.844		630.306	527.236	589.884		573.5	45.0166	22.5083		582.5	51.9327	29.9833
	528.399	540.746	605.997	618.545		630.688	524.487	588.65		573.4	45.4315	22.7157		581.3	53.4831	30.8785
	528.822	538.835	606.882	618.714		631.132	522.571	586.177		573.3	46.0301	23.015		580	54.5472	31.4928
	528.954	537.351	607.728	617.602		632.755	521.224	582.102		572.9	46.2105	23.1053		578.7	55.8435	32.2413
	528.074	536.786	608.129	615.725		633.653	519.571	579.666		572.2	46.1395	23.0697		577.6	57.0682	32.9484
	527.473	538.004	609.105	614.702		632.582	518.323	578.29		572.3	45.9645	22.9823		576.4	57.1531	32.9974
	527.899	537.505	610.268	613.436		631.977	516.849	578.336		572.3	45.8833	22.9417		575.7	57.6084	33.2602
	527.812	536.261	611.31	610.351		632.197	515.416	578.932		571.4	45.6241	22.812		575.5	58.4653	33.7549
	527.738	537.791	612.188	607.165		633.739	513.902	578.867		571.2	44.6414	22.3207		575.5	59.9895	34.6349
	528.279	539.673	612.708	604.539		636.253	512.175	577.697		571.3	43.476	21.738		575.4	62.0719	35.8372
	530.166	541.694	612.498	602.148		640.542	509.495	575.836		571.6	41.7014	20.8507		575.3	65.525	37.8308
	532.948	542.109	612.669	598.814		643.904	508.508	574.224		571.6	39.9623	19.9811		575.5	67.7076	39.091
	535.118	541.749	612.754	596.748		643.619	507.723	572.396		571.6	38.936	19.468		574.6	67.9742	39.2449
	536.138	541.094	612.621	595.27		641.748	507.182	571.939		571.3	38.431	19.2155		573.6	67.2989	38.8551
	537.784	541.026	611.338	594.523		639.385	506.853	571.368		571.2	37.3369	18.6684		572.5	66.2738	38.2632
	537.837	540.618	609.473	594.012		634.976	508.135	571.191		570.5	36.6583	18.3291		571.4	63.4211	36.6162
	538.058	541.736	608.784	592.789		632.552	509.519	571.613		570.3	35.7872	17.8936		571.2	61.5174	35.5171
	538.715	541.874	608.831	593.058		631.68	511.586	572.233		570.6	35.627	17.8135		571.8	60.0477	34.6686
	537.844	541.506	609.171	593.547		632.407	514.947	573.084		570.5	36.211	18.1055		573.5	58.7311	33.9084
	536.802	540.535	609.299	592.106		632.458	518.332	575.09		569.7	36.5285	18.2642		575.3	57.0631	32.9454
	536.394	539.378	609.115	590.277		632.742	521.23	576.513		568.8	36.5255	18.2628		576.8	55.757	32.1913
	536.034	538.143	608.456	588.927		633.115	523.642	577.277		567.9	36.4592	18.2296		578	54.7402	31.6042
	536.225	538.285	607.809	587.491		633.512	523.943	576.809		567.5	35.8522	17.9261		578.1	54.7955	31.6362
	537.626	539.202	607.183	586.318		633.248	525.441	576.377		567.6	34.7468	17.3734		578.4	53.9308	31.1369
	538.142	540.526	606.485	585.243		631.904	527.586	575.366		567.6	33.7842	16.8921		578.3	52.22	30.1492
	537.743	541.941	606.025	584.788		629.438	528.315	574.384		567.6	33.2751	16.6376		577.4	50.6282	29.2302
	537.009	542.895	606.307	584.303		627.212	528.177	574.39		567.6	33.2834	16.6417		576.6	49.5539	28.61
	537.007	544.333	606.182	583.369		626.123	528.765	572.756		567.7	32.7334	16.3667		575.9	48.7543	28.1483
	538.329	544.946	606.069	582.657		625.843	530.864	571.31		568	32.0205	16.0102		576	47.6634	27.5185
	538.425	544.467	605.861	580.084		626.311	533.748	570.59		567.2	31.6514	15.8257		576.9	46.6013	26.9053
	539.955	545.924	606.992	578.684		625.834	537.173	569.646		567.9	31.1361	15.568		577.6	44.8557	25.8975
	541.177	544.993	607.968	579.039		626.613	539.974	568.209		568.3	31.4525	15.7263		578.3	44.1864	25.5111
	541.667	545.581	608.553	580.159		625.158	540.642	567.551		569	31.541	15.7705		577.8	43.1768	24.9281
	541.152	547.84	609.413	581.998		624.086	540.329	564.967		570.1	31.7311	15.8655		576.5	43.045	24.852
	541.642	549.602	610.517	584.054		624.884	540.165	561.116		571.5	31.8902	15.9451		575.4	44.1261	25.4762
	541.508	551.683	611.676	584.979		625.249	542.015	559.063		572.5	32.0642	16.0321		575.4	43.9682	25.3851
	542.421	553.016	612.434	584.164		627.617	545.836	558.858		573	31.6972	15.8486		577.4	43.9423	25.3701
	543.364	553.023	613.086	583.717		629.685	546.71	558.561		573.3	31.6161	15.8081		578.3	44.8775	25.91
	543	552.748	613.303	583.677		631.739	545.498	558.641		573.2	31.8766	15.9383		578.6	46.4644	26.8263
	543.389	548.807	614.299	583.08		633.285	547.294	559.08		572.4	33.0045	16.5022		579.9	46.6191	26.9155
	543.731	548.527	615.021	581.89		635.682	549.921	560.085		572.3	33.1583	16.5792		581.9	46.8565	27.0526
	543.001	548.026	615.306	580.837		637.347	549.93	561.704		571.8	33.5115	16.7558		583	47.4382	27.3885
	543.476	547.459	615.759	579.917		639.821	548.865	563.527		571.7	33.6298	16.8149		584.1	48.8342	28.1945
	544.678	546.748	616.417	579.327		643.264	545.974	566.334		571.8	33.7173	16.8586		585.2	51.3124	29.6253
	546.189	546.506	616.934	578.772		644.862	542.196	569.886		572.1	33.5711	16.7855		585.6	53.1171	30.6672
	547.58	545.472	617.543	578.596		646.018	538.182	574.248		572.3	33.7508	16.8754		586.1	54.8943	31.6932
	547.901	545.704	617.95	579.112		645.899	535.355	578.487		572.7	33.8255	16.9127		586.6	55.7145	32.1668
	553.519	547.74	618.123	580.508		644.574	535.074	582.358		575	32.1167	16.0584		587.3	54.9191	31.7076
	554.085	551.122	618.463	582.16		644.457	537.765	585.941		576.5	31.3015	15.6508		589.4	53.4293	30.8474
	554.728	555.128	620.113	585.25		642.954	540.986	589.046		578.8	31.0279	15.514		591	51.0118	29.4517
	554.873	558.649	621.248	587.822		643.105	543.903	592.491		580.6	30.812	15.406		593.2	49.6043	28.639
	553.363	559.748	623.779	589.313		643.825	544.496	593.69		581.6	32.2152	16.1076		594	49.665	28.6741
	553.065	560.249	625.341	590.438		642.29	543.671	592.653		582.3	32.9632	16.4816		592.9	49.3103	28.4693
	552.256	559.126	625.937	591.838		640.317	541.918	592.183		582.3	33.8374	16.9187		591.5	49.2029	28.4073
	552.544	558.144	625.653	594.59		638.527	539.754	594.499		582.7	34.1503	17.0752		590.9	49.483	28.569
	550.328	556.981	625.328	595.51		637.161	538.693	596.321		582	35.0662	17.5331		590.7	49.472	28.5627
	547.522	555.076	625.124	597.52		636.429	540.709	592.725		581.3	36.5706	18.2853		590	47.9205	27.6669
	545.435	553.922	625.63	600.418		636.702	545.751	587.248		581.4	38.1511	19.0755		589.9	45.5332	26.2886
	542.814	553.747	626.221	603.697		636.081	549.725	583.428		581.6	39.8307	19.9154		589.7	43.5227	25.1278
	539.748	553.144	625.698	605.561		636.899	550.099	581.417		581	41.1451	20.5726		589.5	43.9573	25.3788
	537.556	553.087	624.259	605.449		637.636	546.655	581.34		580.1	41.3615	20.6807		588.5	45.9161	26.5097
	536.01	552.497	623.087	604.112		638.421	543.508	583.233		578.9	41.3314	20.6657		588.4	47.6662	27.5201
	534.207	550.573	622.792	604.955		640.341	540.354	586.393		578.1	42.4376	21.2188		589	50.0454	28.8937
	532.749	549.427	623.185	605.412		642.845	539.168	586.794		577.7	43.4235	21.7118		589.6	51.8958	29.9621
	530.292	548.395	623.215	605.348		645.882	539.58	583.453		576.8	44.494	22.247		589.6	53.4203	30.8422
	529.658	548.186	624.121	604.034		648.144	540.886	580.435		576.5	44.8021	22.401		589.8	54.2414	31.3163
	529.065	548.952	625.174	600.542		650.301	538.174	579.189		575.9	44.5527	22.2763		589.2	56.7328	32.7547
	529.369	550.562	626.373	599.054		652.029	535.087	577.26		576.3	44.3097	22.1548		588.1	59.2234	34.1927
	531.243	551.046	627.404	598.454		651.684	532.395	575.533		577	43.8487	21.9244		586.5	60.4011	34.8726
	532.249	552.251	627.303	598.284		652.034	529.95	575.362		577.5	43.195	21.5975		585.8	61.7054	35.6256
	532.488	554.498	627.522	599.103		653.212	529.316	576.421		578.4	42.8983	21.4492		586.3	62.5382	36.1065
	532.614	555.754	628.797	599.739		654.064	529.077	577.851		579.2	43.2114	21.6057		587	62.9937	36.3694
	533.711	556.207	631.107	600.274		656.134	529.519	579.789		580.3	43.7086	21.8543		588.5	63.753	36.8078
	533.748	555.982	634.255	600.263		658.832	528.855	581.666		581.1	44.9658	22.4829		589.8	65.3681	37.7403
	533.256	556.279	636.716	601.046		660.406	529.089	582.829		581.8	46.1663	23.0832		590.8	66.0178	38.1154
	534.115	554.301	640.627	604.419		660.145	529.014	585.226		583.4	48.2785	24.1393		591.5	65.7879	37.9827
	533.765	553.238	644.725	609.04		658.897	529.458	586.718		585.2	50.9205	25.4602		591.7	64.8628	37.4485
	534.35	551.988	646.255	613.256		658.572	531.121	583.896		586.5	52.2725	26.1362		591.2	64.0384	36.9726
	533.651	552.548	646.458	616.661		657.874	533.497	580.219		587.3	53.0648	26.5324		590.5	62.8262	36.2727
	533.336	553.982	641.534	618.723		657.24	536.992	577.406		586.9	51.479	25.7395		590.5	61.1914	35.3289
	535.392	554.929	635.348	619.505		659.079	541	576.315		586.3	48.5937	24.2968		592.1	60.6074	34.9917
	537.53	556.149	631.261	620.407		661.496	543.811	575.545		586.3	46.4483	23.2241		593.6	60.8887	35.1541
	537.78	557.503	629.331	619.897		664.167	546.223	574.41		586.1	45.3275	22.6637		594.9	61.5919	35.5601
	537.025	559.21	627.877	618.558		664.472	547.624	573.466		585.7	44.4578	22.2289		595.2	61.378	35.4366
	537.512	563.238	627.211	618.335		666.553	549.519	572.145		586.6	43.2503	21.6251		596.1	62.0773	35.8403
	536.774	565.611	626.926	616.763		667.2	552.83	570.656		586.5	42.6579	21.3289		596.9	61.5348	35.5271
	534.855	567.548	627.509	615.131		667.885	556.318	569.935		586.3	42.9247	21.4624		598	60.8644	35.1401
	532.009	569.287	627.43	616.481		667.761	561.196	569.144		586.3	44.1192	22.0596		599.4	59.3645	34.2741
	530.89	569.16	627.653	618.015		665.675	566.163	569.597		586.4	45.0181	22.509		600.5	56.4882	32.6135
	532.241	566.969	629.44	619.525		663.476	570.702	571.977		587	45.6756	22.8378		602.1	53.1991	30.7145
	532.641	564.673	631.201	618.065		662.452	572.151	575.531		586.6	46.0856	23.0428		603.4	51.1876	29.5531
	532.96	563.123	632.515	614.378		663.335	572.636	577.494		585.7	45.8451	22.9225		604.5	51.0207	29.4568
	532.434	561.258	633.009	610.787		664.057	571.74	577.267		584.4	45.8081	22.9041		604.4	51.7772	29.8936
	530.962	558.758	632.878	606.629		665.144	570.808	575.354		582.3	45.9701	22.9851		603.8	53.201	30.7156
	529.513	556.559	632.907	602.097		667.493	569.886	573.46		580.3	46.136	23.068		603.6	55.3508	31.9568
	528.301	555.229	633.139	598.436		671.506	568.764	571.541		578.8	46.3466	23.1733		603.9	58.5329	33.794
	529.279	554.618	633.059	596.453		677.246	568.723	570.884		578.4	45.7963	22.8982		605.6	62.0412	35.8195
	529.359	552.476	633.385	595.679		680.527	568.729	571.073		577.7	46.1776	23.0888		606.8	63.8808	36.8816
	530.941	550.955	633.469	593.573		683.065	569.184	571.105		577.2	45.6906	22.8453		607.8	65.2018	37.6443
	531.162	548.683	633.059	591.926		682.597	568.229	570.694		576.2	45.7014	22.8507		607.2	65.3305	37.7186
	533.093	547.38	632.034	590.011		680.126	566.511	569.449		575.6	44.7053	22.3527		605.4	64.7643	37.3917
	533.824	546.277	630.533	587.849		676.995	564.528	569.239		574.6	43.8517	21.9259		603.6	63.6168	36.7292
	534.72	546.072	629.134	586.012		671.583	562.984	567.843		574	42.8445	21.4222		600.8	61.3456	35.4179
	533.193	546.949	628.525	585.04		667.258	561.824	565.982		573.4	42.7805	21.3903		598.4	59.7082	34.4726
	532.619	548.994	628.835	584.603		665.551	559.121	564.725		573.8	42.6489	21.3244		596.5	59.8953	34.5806
	531.901	550.122	630.018	584.763		665.099	556.6	563.599		574.2	43.1902	21.5951		595.1	60.7224	35.0581
	530.826	550.75	631.834	584.894		664.66	554.025	562.24		574.6	44.2218	22.1109		593.6	61.6412	35.5886
	530.48	551.801	634.607	584.894		663.154	551.965	560.531		575.4	45.3519	22.6759		591.9	61.8704	35.7209
	528.91	553.226	636.29	584.955		662.096	551.691	561.46		575.8	46.3717	23.1859		591.7	61.118	35.2865
	529.278	554.998	638.031	586.14		661.244	552.679	563.639		577.1	46.7967	23.3983		592.5	59.7681	34.5071
	528.395	556.698	638.26	587.012		660.855	552.902	566.098		577.6	46.9972	23.4986		593.3	58.8883	33.9992
	527.72	558.74	638.399	587.918		660.314	551.37	567.572		578.2	47.065	23.5325		593.1	58.7825	33.9381
	527.005	561.294	638.797	589.372		659.296	550.218	569.616		579.1	47.2588	23.6294		593	58.1908	33.5965
	526.721	563.324	639.253	590.601		659.326	550.306	571.236		580	47.3992	23.6996		593.6	57.8553	33.4028
	527.899	565.762	639.511	592.762		658.01	551.565	573.187		581.5	46.9498	23.4749		594.3	56.263	32.4834
	528.876	566.249	639.54	595.222		656.326	553.512	574.525		582.5	46.7443	23.3722		594.8	54.3197	31.3615
	529.437	567.613	640.283	598.534		653.881	556.031	573.948		584	46.9915	23.4958		594.6	52.0975	30.0785
	530.418	567.183	641.767	601.172		652.748	557.799	573.127		585.1	47.5417	23.7709		594.6	50.9736	29.4296
	531.846	568.256	643.285	603.603		652.299	561.637	573.284		586.7	47.7379	23.8689		595.7	49.3264	28.4786
	532.394	569.15	644.279	606.571		650.301	567.024	575.637		588.1	48.1648	24.0824		597.7	45.7964	26.4406
	533.689	569.143	645.059	609.601		649.74	573.775	577.699		589.4	48.3738	24.1869		600.4	42.7708	24.6937
	533.959	568.7	644.743	611.047		647.825	579.44	579.8		589.6	48.4201	24.2101		602.4	39.3785	22.7352
	535.93	567.7	644.755	611.149		644.989	581.151	581.379		589.9	47.8407	23.9203		602.5	36.791	21.2413
	538.428	567.832	645.421	609.335		644.104	578.679	581.604		590.3	46.8904	23.4452		601.5	36.9574	21.3374
	539.811	567.133	645.528	608.05		646.916	574.331	583.161		590.1	46.3716	23.1858		601.5	39.6049	22.8659
	540.804	568.681	646.126	606.685		655.934	571.073	586.057		590.6	45.833	22.9165		604.4	45.2929	26.1498
	541.52	570.113	646.061	605.673		665.018	569.046	587.939		590.8	45.2082	22.6041		607.3	50.8409	29.353
	542.826	571.489	645.736	607.096		667.684	568.026	590.227		591.8	44.5499	22.275		608.6	52.3199	30.2069
	543.252	572.175	645.178	608.127		665.866	568.167	592.072		592.2	44.186	22.093		608.7	50.9281	29.4034
	543.372	574.195	644.84	607.701		660.568	569.583	592.39		592.5	43.6625	21.8312		607.5	47.3406	27.3321
	543.409	577.267	645.013	606.987		655.994	572.384	591.713		593.2	43.2346	21.6173		606.7	43.7723	25.272
	543.707	580.003	644.201	606.897		652.023	575.162	590.806		593.7	42.4711	21.2356		606	40.6199	23.4519
	543.993	581.579	643.999	606.913		648.539	578.103	589.887		594.1	42.117	21.0585		605.5	37.7274	21.7819
	543.349	583.406	643.49	606.659		647.577	580.555	588.538		594.2	41.9805	20.9903		605.6	36.6089	21.1362
	543.157	584.304	642.17	606.705		648.636	582.048	587.596		594.1	41.4761	20.738		606.1	36.9475	21.3316
	543.526	583.424	640.869	607.359		648.735	584.88	587.656		593.8	40.9653	20.4827		607.1	36.0919	20.8377
	544.315	583.755	639.175	607.135		648.499	587.951	589.286		593.6	39.9427	19.9714		608.6	34.5784	19.9638
	543.862	583.063	637.977	607.58		647.767	590.911	592.136		593.1	39.7861	19.893		610.3	32.478	18.7512
	543.921	582.201	637.537	607.49		647.407	595.247	593.778		592.8	39.6598	19.8299		612.1	30.5474	17.6365
	542.724	582.404	638.046	608.499		646.73	599.627	594.984		592.9	40.4526	20.2263		613.8	28.6293	16.5291
	540.773	582.09	639.145	611.57		646.824	602.566	595.152		593.4	42.1119	21.056		614.8	27.9397	16.131
	539.759	582.88	640.889	616.118		647.54	607.048	593.015		594.9	43.7805	21.8902		615.9	28.3122	16.3461
	539.196	582.729	642.406	619.463		648.431	609.12	591.141		595.9	45.1178	22.5589		616.2	29.2991	16.9159
	538.224	583.984	644.57	619.806		648.841	607.217	589.261		596.6	46.2116	23.1058		615.1	30.5636	17.6459
	537.059	586.543	646.539	620.44		649.902	601.259	587.711		597.6	47.2726	23.6363		613	32.7044	18.8819
	534.839	588.216	648.371	621.815		649.014	595.972	587.139		598.3	48.9526	24.4763		610.7	33.4664	19.3219
	533.679	591.057	649.321	623.494		649.341	591.943	586.677		599.4	49.8715	24.9357		609.3	34.7585	20.0678
	532.451	595.614	651.495	624.978		649.36	590.299	586.085		601.1	51.1619	25.581		608.6	35.3782	20.4256
	531.319	600.515	652.345	625.62		649.579	589.78	586.109		602.4	51.9283	25.9642		608.5	35.632	20.5721
	530.281	604.765	653.379	625.814		649.11	590.792	586.602		603.6	52.7523	26.3761		608.8	34.942	20.1738
	530.619	608.609	653.839	626.019		647.013	594.046	588.194		604.8	52.8281	26.4141		609.8	32.4025	18.7076
	531.664	611.073	653.993	625.877		644.9	600.242	589.296		605.7	52.4391	26.2195		611.5	29.4561	17.0065
	532.907	612.554	653.791	624.446		644.383	608.912	588.617		605.9	51.6712	25.8356		614	28.2254	16.2959
	531.48	612.554	654.066	623.491		645.451	615.505	588.185		605.4	52.3161	26.158		616.4	28.6433	16.5372
	531.016	609.666	654.152	623.087		644.98	619.551	589.305		604.5	52.4003	26.2002		617.9	27.872	16.0919
	531.206	605.133	655.32	623.761		644.231	621.978	590.425		603.9	52.6767	26.3384		618.9	27.0367	15.6097
	530.808	600.263	656.498	623.394		643.716	624.126	590.598		602.7	53.2191	26.6096		619.5	26.8619	15.5087
	531.165	597.804	657.578	623.056		642.936	625.123	590.981		602.4	53.4377	26.7189		619.7	26.4015	15.2429
	530.049	596.618	659.282	622.63		642.32	622.839	592.009		602.1	54.5061	27.253		619.1	25.3678	14.6461
	529.654	595.67	660.03	622.213		643.002	618.96	591.97		601.9	54.9241	27.4621		618	25.53	14.7397
	528.518	594.076	661.758	622.574		645.012	616.575	591.384		601.7	56.1442	28.0721		617.7	26.8304	15.4906
	527.338	592.955	664.527	624.581		646.717	615.985	590.328		602.4	57.9519	28.976		617.7	28.2329	16.3003
	526.73	592.855	667.208	626.577		647.956	615.857	588.807		603.3	59.4367	29.7184		617.5	29.6104	17.0956
	524.808	593.414	664.903	628.79		649.541	616.754	587.428		603	59.7298	29.8649		617.9	31.0724	17.9396
	524	593.974	666.249	632.009		650.497	618.305	587.906		604.1	60.9916	30.4958		618.9	31.3002	18.0712
	522.208	595.083	668.578	634.226		652.753	618.942	589.775		605	62.847	31.4235		620.5	31.5175	18.1966
	521.607	595.442	669.86	634.951		654.685	619.869	591.213		605.5	63.6364	31.8182		621.9	31.7857	18.3515
	521.285	593.299	670.495	634.18		657.679	621.053	590.907		604.8	63.9948	31.9974		623.2	33.4386	19.3058
	520.173	591.873	669.832	631.225		659.984	623.733	589.098		603.3	63.8931	31.9465		624.3	35.446	20.4648
	519.628	591.136	668.542	626.816		661.659	627.553	587.639		601.5	63.1029	31.5514		625.6	37.0477	21.3895
	520.842	591.765	666.275	624.212		664.071	632.26	586.597		600.8	61.4006	30.7003		627.6	38.9424	22.4834
	521.722	593.703	664.715	622.745		666.881	636.456	586.01		600.7	60.1954	30.0977		629.8	40.8466	23.5828
	523.925	595.76	664.006	622.413		670.425	640.093	586.475		601.5	58.865	29.4325		632.3	42.5101	24.5432
	525.362	597.989	662.896	623.703		672.297	639.118	586.784		602.5	57.9304	28.9652		632.7	43.1127	24.8911
	526.839	598.007	660.641	625.97		674.37	636.052	586.979		602.9	56.7903	28.3952		632.5	43.8055	25.2911
	528.427	597.582	658.992	628.121		675.413	634.389	587.218		603.3	55.8461	27.923		632.3	44.1331	25.4802
	530.149	596.997	657.603	629.675		676.456	635.351	587.33		603.6	54.8784	27.4392		633	44.6074	25.7541
	531.037	595.619	655.699	630.1		677.271	637.855	587.11		603.1	53.9897	26.9948		634.1	45.1992	26.0958
	533.144	594.55	654.551	629.507		677.602	639.61	587.382		602.9	52.6351	26.3176		634.9	45.2965	26.1519
	534.693	593.503	653.954	628.108		677.961	641.284	589.342		602.6	51.5819	25.791		636.2	44.5282	25.7084
	537.708	593.668	654.146	627.233		678.774	642.319	592.006		603.2	50.1766	25.0883		637.7	43.5679	25.1539
	539.401	594.895	653.845	626.381		679.029	642.3	594.954		603.6	49.1286	24.5643		638.8	42.1493	24.3349
	544.114	596.038	653.116	626.842		678.832	641.917	597.396		605	46.8316	23.4158		639.4	40.7771	23.5427
	549.605	595.552	651.487	629.422		678.742	640.878	599.798		606.5	44.3703	22.1852		639.8	39.4828	22.7954
	554.298	596.961	650.437	633.075		678.189	641.445	601.09		608.7	42.5577	21.2788		640.2	38.5633	22.2645
	557.869	596.77	650.316	637.347		676.774	643.438	601.379		610.6	41.8911	20.9456		640.5	37.7811	21.8129
	559.608	598.492	650.418	640.563		676.756	645.14	601.615		612.3	41.7089	20.8544		641.2	37.7277	21.7821
	559.677	601.266	650.773	642.692		677.259	646.994	603.252		613.6	41.9838	20.9919		642.5	37.2074	21.4817
	559.719	603.421	651.028	646.594		677.886	647.751	605.474		615.2	42.7634	21.3817		643.7	36.3752	21.0012
	558.539	605.883	650.701	651.384		678.23	647.408	607.934		616.6	44.1916	22.0958		644.5	35.2367	20.3439
	557.299	607.885	650.036	656.847		677.351	646.966	611.145		618	45.907	22.9535		645.2	33.1403	19.1335
	555.457	610.196	648.845	659.275		675.495	647.149	614.678		618.4	46.9993	23.4996		645.8	30.4318	17.5698
	553.488	612.319	647.934	657.41		674.034	646.912	616.426		617.8	47.057	23.5285		645.8	28.8207	16.6396
	553.412	615.18	646.912	654.51		671.765	646.261	614.901		617.5	45.9981	22.999		644.3	28.482	16.4441
	552.796	616.786	646.329	647.527		671.675	646.346	612.725		615.9	44.3811	22.1905		643.6	29.5723	17.0736
	552.382	617.138	645.691	645.584		673.3	648.841	611.074		615.2	43.9802	21.9901		644.4	31.3493	18.0995
	552.771	615.471	645.242	644.606		673.97	651.454	611.201		614.5	43.4467	21.7234		645.5	31.7994	18.3594
	553.466	614.568	644.867	644.001		673.365	654.94	612.068		614.2	42.8847	21.4423		646.8	31.4504	18.1579
	552.256	615.296	645.241	643.561		673.085	658.642	611.971		614.1	43.4503	21.7252		647.9	31.9419	18.4417
	552.187	617.89	646.18	643.641		671.157	662.643	612.387		615	43.7658	21.8829		648.7	31.7598	18.3365
	549.982	620.704	646.667	644.213		672.709	667.023	611.965		615.4	45.1498	22.5749		650.6	33.5497	19.3699
	548.205	621.567	647.307	644.718		674.151	670.314	611.33		615.4	46.299	23.1495		651.9	35.2145	20.3311
	548.03	619.622	649.087	645.155		676.76	672.14	610.212		615.5	46.8211	23.4106		653	37.1595	21.4541
	547.68	618.084	650.451	645.937		680.457	672.451	608.217		615.5	47.4488	23.7244		653.7	39.5995	22.8628
	547.074	616.57	651.19	646.108		682.505	672.606	607.13		615.2	47.9362	23.9681		654.1	40.9601	23.6483
	544.906	614.167	651.691	645.427		684.971	671.747	606.268		614	48.9295	24.4647		654.3	42.1435	24.3316
	543.887	612.496	653.06	645.718		688.283	670.167	605.04		613.8	49.8316	24.9158		654.5	43.7781	25.2753
	543.782	610.454	654.24	646.952		691.134	669.608	603.344		613.9	50.4915	25.2457		654.7	45.7555	26.4169
	541.935	608.529	655.411	647.551		693.987	669.167	602.468		613.4	51.8398	25.9199		655.2	47.3298	27.3259
	541.016	607.75	656.747	649.272		696.592	668.552	602.988		613.7	53.031	26.5155		656	48.0394	27.7355
	541.346	608.255	657.073	652.432		698.83	668.313	602.888		614.8	53.6701	26.8351		656.7	49.018	28.3005
	540.221	609.137	656.89	655.956		701.235	667.847	600.728		615.6	54.9464	27.4732		656.6	51.1882	29.5535
	540.417	610.833	657.084	657.856		707.458	669.292	598.99		616.5	55.3116	27.6558		658.6	55.0217	31.7668
	541.755	611.649	657.007	656.66		714.959	671.586	598.692		616.8	54.3558	27.1779		661.7	58.7547	33.922
	543.104	609.963	655.86	655.714		720.18	671.993	599.716		616.2	53.2797	26.6399		664	60.6318	35.0058
	543.322	608.93	656.406	654.688		724.421	670.212	600.989		615.8	53.108	26.554		665.2	61.8678	35.7194
	541.941	607.239	656.266	653.368		727.967	667.175	600.353		614.7	53.4555	26.7278		665.2	63.8307	36.8527
	541.701	606.357	657.107	653.197		726.222	668.675	598.565		614.6	53.7857	26.8928		664.5	63.9317	36.911
	541.527	606.038	659.163	652.717		721.837	673.477	596.966		614.9	54.3185	27.1593		664.1	62.9618	36.351
	542.762	606.635	661.108	652.359		719.599	681.634	595.38		615.7	54.1846	27.0923		665.5	63.6547	36.7511
	544.188	607.606	662.189	652.735		720.404	687.888	595.529		616.7	53.8778	26.9389		667.9	64.7833	37.4027
	544.799	608.127	662.43	652.703		720.714	691.708	596.54		617	53.6354	26.8177		669.7	64.9581	37.5036
	542.86	606.973	662.03	652.352		722.922	692.968	597.671		616.1	54.3787	27.1893		671.2	65.4048	37.7615
	541.606	608.108	662.052	651.242		725.24	689.552	597.977		615.8	54.6483	27.3241		670.9	65.6451	37.9002
	541.045	608.57	662.063	651.116		727.694	683.084	598.031		615.7	54.8573	27.4287		669.6	65.8742	38.0325
	541.767	608.582	661.569	651.197		728.723	676.833	598.602		615.8	54.4081	27.204		668.1	65.5036	37.8185
	542.194	609.131	661.597	653.507		729.154	671.837	600.982		616.6	54.7081	27.3541		667.3	64.2053	37.0689
	542.818	608.844	661.912	655.764		729.193	667.552	604.54		617.3	55.0418	27.5209		667.1	62.3278	35.9849
	544.715	609.802	660.842	655.972		728.249	664.863	606.337		617.8	53.8985	26.9493		666.5	60.9721	35.2023
	544.9	611.57	660.463	654.726		727.925	663.816	606.702		617.9	53.3444	26.6722		666.1	60.6452	35.0135
	544.454	613.281	660.945	653.914		728.123	662.875	607.428		618.1	53.4331	26.7165		666.1	60.4141	34.8801
	543.366	613.87	661.357	654.405		730.408	663.441	608.892		618.2	54.1366	27.0683		667.6	60.8637	35.1397
	543.839	615.912	662.296	655.674		734.5	663.281	609.365		619.4	54.3983	27.1992		669	62.7666	36.2383
	545.356	617.528	663.158	656.55		741.426	663.045	610.094		620.6	54.0821	27.0411		671.5	66.0751	38.1485
	548.174	618.67	663.475	657.853		747.055	663.295	611.26		622	53.1256	26.5628		673.9	68.5124	39.5556
	550.15	619.926	664.636	658.09		752.344	663.363	612.905		623.2	52.5397	26.2698		676.2	70.6008	40.7614
	553.771	622.583	664.571	658.138		754.734	664.908	614.568		624.8	50.8042	25.4021		678.1	71.004	40.9942
	557.092	624.631	664.524	659.453		754.471	667.926	614.626		626.4	49.5063	24.7532		679	70.5779	40.7482
	559.631	627.384	663.654	660.823		750.114	671.481	616.644		627.9	48.3844	24.1922		679.4	67.0875	38.733
	560.22	628.862	662.46	660.744		745.34	674.235	618.597		628.1	47.7998	23.8999		679.4	63.5285	36.6782
	559.58	629.686	661.271	659.661		742.21	675.341	620.446		627.5	47.5838	23.7919		679.3	60.9799	35.2067
	558.089	630.351	660.238	660.009		737.939	675.278	622.45		627.2	48.1463	24.0732		678.6	57.8144	33.3792
	559.656	632.325	659.785	661.204		735.169	676.199	624.097		628.2	47.617	23.8085		678.5	55.5713	32.0841
	561.277	634.397	659.766	663.329		731.974	678.715	624.994		629.7	47.3941	23.697		678.6	53.4899	30.8824
	563.275	635.67	659.616	665.024		730.17	683.572	625.342		630.9	46.8504	23.4252		679.7	52.5215	30.3233
	565.778	635.86	660.167	666.482		728.415	688.986	625.564		632.1	46.1251	23.0626		681	51.8897	29.9585
	566.341	635.533	660.365	668.534		725.988	695.148	627.081		632.7	46.4076	23.2038		682.7	50.6077	29.2184
	563.857	633.365	659.744	670.891		723.992	697.376	628.614		632	48.0541	24.027		683.3	49.2161	28.4149
	561.829	631.296	658.817	673.619		724.141	696.739	630.077		631.4	49.5791	24.7896		683.7	48.3784	27.9313
	561.64	629.32	659.14	674.28		724.048	694.548	632.08		631.1	49.9286	24.9643		683.6	46.9583	27.1114
	561.831	627.135	658.628	675.534		724.971	692.37	633.983		630.8	50.1522	25.0761		683.8	46.0993	26.6154
	561.625	626.321	658.938	677.909		725.607	691.264	635.979		631.2	51.0409	25.5205		684.3	45.2198	26.1077
	560.894	625.824	658.895	680.955		727.297	692.033	638.267		631.6	52.3244	26.1622		685.9	44.8341	25.885
	560.226	625.521	659.691	683.256		728.043	694.425	641.233		632.2	53.5021	26.7511		687.9	43.7714	25.2715
	557.988	624.483	660.805	683.54		727.176	696.594	643.232		631.7	54.8334	27.4167		689	42.4841	24.5282
	556.003	622.523	661.123	681.198		726.425	698.63	644.22		630.2	55.1394	27.5697		689.8	41.8143	24.1415
	554.116	622.828	661.533	678.601		726.112	699.823	645.595		629.3	55.2694	27.6347		690.5	41.0584	23.7051
	553.083	623.024	661.799	677.408		725.75	699.908	646.882		628.8	55.4318	27.7159		690.8	40.2072	23.2136
	553.22	620.558	662.002	676.222		724.117	701.201	647.536		628	55.1629	27.5814		691	39.3062	22.6935
	554.159	618.892	661.703	675.721		722.34	700.462	645.811		627.6	54.6142	27.3071		689.5	39.4169	22.7573
	554.974	619.157	661.762	677.107		722.99	699.917	642.823		628.3	54.6567	27.3284		688.6	41.2694	23.8269
	557.106	619.477	662.361	679.55		723.968	699.653	639.688		629.6	54.5472	27.2736		687.8	43.3784	25.0445
	558.718	621.105	662.743	682.083		725.149	701.96	638.763		631.2	54.5884	27.2942		688.6	44.7104	25.8136
	559.958	621.551	663.431	683.084		725.575	706.34	640.089		632	54.4572	27.2286		690.7	44.8458	25.8918
	561.987	624.381	665.22	682.779		727.389	711.734	642.529		633.6	53.64	26.82		693.9	45.1585	26.0723
	562.153	625.908	667.237	683.178		728.895	715.332	645.023		634.6	54.0035	27.0018		696.4	45.0218	25.9933
	561.004	626.202	669.331	685.002		730.504	718.017	645.228		635.4	55.4708	27.7354		697.9	46.0544	26.5895
	559.788	626.503	670.389	685.244		731.279	721.652	642.11		635.5	56.2879	28.144		698.3	48.9402	28.2556
	557.82	628.477	671.014	686.12		731.067	725.229	637.72		635.9	57.465	28.7325		698	52.2902	30.1898
	555.359	631.785	671.13	684.634		730.743	727.108	634.234		635.7	58.0801	29.04		697.4	54.7005	31.5813
	552.463	636.826	670.3	683.539		730.529	726.059	632.399		635.8	58.9218	29.4609		696.3	55.4099	31.9909
	551.2	642.014	667.901	681.701		729.999	723.282	630.929		635.7	58.6888	29.3444		694.7	55.3611	31.9628
	549.869	645.574	666.807	679.738		728.328	718.747	630.528		635.5	58.7971	29.3986		692.5	53.9122	31.1262
	550.679	647.479	665.173	677.121		725.385	712.857	631.881		635.1	57.5915	28.7957		690	50.7557	29.3038
	552.124	649.638	663.913	674.039		723.616	707.415	632.419		634.9	56.1033	28.0516		687.8	48.6551	28.091
	555.198	652.051	663.45	671.887		722.239	704.422	633.524		635.6	54.245	27.1225		686.7	46.9296	27.0948
	559.241	655.802	663.244	669.313		721.922	704.897	635.505		636.9	52.0665	26.0333		687.4	45.7768	26.4293
	562.252	657.897	662.617	668.52		722.059	708.72	636.605		637.8	50.5667	25.2833		689.1	45.9729	26.5425
	565.955	656.896	662.313	667.807		722.697	713.558	637.479		638.2	48.3976	24.1988		691.2	46.7864	27.0122
	568.6	654.074	660.508	667.209		722.371	716.477	637.861		637.6	46.3102	23.1551		692.2	47.1828	27.241
	570.505	651.364	659.787	668.506		722.771	718.358	636.938		637.5	45.2351	22.6176		692.7	48.3322	27.9046
	572.089	648.101	658.946	671.516		721.442	720.385	635.641		637.7	44.7509	22.3755		692.5	49.2349	28.4258
	574.112	647.307	658.487	676.406		721.48	719.841	634.937		639.1	44.9383	22.4692		692.1	49.4995	28.5785
	575.988	648.587	659.087	680.131		720.994	717.472	633.763		640.9	45.2492	22.6246		690.7	49.3778	28.5083
	578.833	651.217	658.849	683.025		722.682	715.941	634.819		643	44.863	22.4315		691.1	48.8982	28.2314
	582.26	651.211	659.236	683.614		723.697	716.413	638.765		644.1	43.4555	21.7278		693	47.074	27.1782
	585.463	649.456	659.912	684.381		726.627	716.816	642.84		644.8	42.1805	21.0902		695.4	45.8058	26.446
	585.971	647.902	659.923	685.286		728.457	714.715	644.334		644.8	42.1834	21.0917		695.8	45.1274	26.0543
	584.845	648.329	661.05	687.427		730.404	711.407	644.704		645.4	43.5378	21.7689		695.5	45.0087	25.9858
	581.879	650.791	662.487	688.653		730.561	707.797	644.749		646	45.554	22.777		694.4	44.4541	25.6656
	576.343	653.731	664.212	690.837		732.326	706.43	646.376		646.3	49.1715	24.5857		695	44.0918	25.4564
	571.682	654.049	665.405	692.073		736.199	705.569	648.308		645.8	51.9201	25.9601		696.7	44.6128	25.7572
	568.494	651.819	667.302	693.293		737.389	706.866	649.121		645.2	53.9416	26.9708		697.8	44.828	25.8814
	567.203	648.314	667.809	694.251		734.538	707.609	648.758		644.4	54.7961	27.398		697	43.8688	25.3277
	568.641	644.414	668.248	696.776		730.314	706.911	648.403		644.5	54.928	27.464		695.2	42.1907	24.3588
	570.8	642.394	668.903	699.707		727.473	705.722	649.188		645.5	55.0024	27.5012		694.1	40.4102	23.3309
	574.146	640.669	670.21	702.617		724.845	705.881	649.757		646.9	54.7104	27.3552		693.5	39.0466	22.5435
	577.119	639.365	670.768	704.263		723.577	705.739	650.056		647.9	54.1066	27.0533		693.1	38.3493	22.141
	579.603	638.645	671.422	704.59		724.019	705.654	650.5		648.6	53.2775	26.6387		693.4	38.2631	22.0912
	581.334	640.418	671.616	704.382		724.668	704.841	650.619		649.4	52.3774	26.1887		693.4	38.3329	22.1315
	583.855	643.874	670.721	703.936		725.961	702.371	650.759		650.6	50.8254	25.4127		693	38.461	22.2055
	584.798	649.298	670.466	704.79		727.596	701.05	652.768		652.3	50.5	25.25		693.8	37.9362	21.9025
	583.832	654.604	669.742	706.458		729.189	700.684	655.48		653.7	51.3912	25.6956		695.1	37.1685	21.4593
	582.393	657.19	669.553	707.513		729.739	701.116	655.752		654.2	52.4186	26.2093		695.5	37.3079	21.5397
	581.765	659.743	669.473	707.72		730.236	701.991	653.571		654.7	52.8342	26.4171		695.3	38.7725	22.3853
	580.722	664.132	669.637	707.924		731.151	702.396	652.513		655.6	53.5859	26.793		695.4	39.7891	22.9722
	578.452	667.453	670.105	707.262		731.567	702.184	652.918		655.8	54.6856	27.3428		695.6	39.7416	22.9448
	577.002	670.128	670.709	705.266		732.581	701.934	654.297		655.8	55.026	27.513		696.3	39.448	22.7753
	574.894	671.06	672.016	703.934		735.095	701.071	655.966		655.5	55.8513	27.9257		697.4	39.6933	22.9169
	573.365	671.54	672.797	703.895		734.425	699.127	657.618		655.4	56.7003	28.3502		697.1	38.4456	22.1966
	570.832	671.849	672.398	702.032		732.759	697.181	658.972		654.3	57.3896	28.6948		696.3	36.9014	21.305
	568.564	672.929	671.128	699.383		731.293	697.35	659.218		653	57.7538	28.8769		696	36.0581	20.8182
	565.745	672.113	669.299	696.471		728.351	698.841	658.3		650.9	58.0704	29.0352		695.2	35.1697	20.3053
	562.96	671.638	668.166	694.177		726.444	701.682	658.086		649.2	58.6611	29.3306		695.4	34.6091	19.9815
	561.966	669.698	666.496	692.487		725.578	705.078	659.11		647.7	58.2907	29.1454		696.6	34.0376	19.6516
	559.027	666.875	665.499	690.683		722.98	704.902	660.267		645.5	58.8105	29.4052		696	32.2798	18.6367
	556.994	664.483	665.193	688.361		722.836	700.824	662.447		643.8	58.8966	29.4483		695.4	30.5615	17.6447
	556.496	661.796	666.063	686.738		721.684	694.073	664.165		642.8	58.5404	29.2702		693.3	28.7671	16.6087
	555.411	658.123	667.097	686.02		722.148	689.496	665.837		641.7	58.6654	29.3327		692.5	28.2749	16.3245
	553.121	654.478	665.158	684.874		724.384	687.581	668.132		639.4	58.8865	29.4433		693.4	28.5683	16.4939
	550.764	652.156	665.69	685.598		726.707	687.905	668.79		638.6	60.1156	30.0578		694.5	29.5112	17.0383
	549.776	650.044	666.673	686.249		726.715	690.06	668.768		638.2	60.7685	30.3843		695.2	29.3105	16.9224
	550.312	648.55	667.372	688.024		726.114	692.729	668.931		638.6	61.0035	30.5018		695.9	28.7251	16.5845
	551.153	647.276	668.144	690.126		725.315	694.976	668.536		639.2	61.2337	30.6168		696.3	28.4119	16.4036
	551.981	647.43	667.989	693.422		723.974	697.155	665.53		640.2	61.7515	30.8758		695.6	29.2548	16.8903
	552.289	648.029	668.166	693.444		722.169	699.424	661.861		640.5	61.6612	30.8306		694.5	30.4559	17.5837
	554.066	649.424	668.582	692.659		719.761	701.233	658.329		641.2	60.7115	30.3558		693.1	31.512	18.1935
	554.605	650.383	668.35	691.868		717.275	704.178	656.387		641.3	60.2423	30.1211		692.6	32.0489	18.5034
	554.381	648.962	667.687	690.907		714.701	706.462	655.537		640.5	59.911	29.9555		692.2	32.046	18.5017
	553.504	645.647	667.317	690.428		713.14	708.486	654.604		639.2	60.0004	30.0002		692.1	32.5355	18.7844
	554.345	640.694	667.084	689.723		712.502	710.104	652.814		638	59.2354	29.6177		691.8	33.7897	19.5085
	554.56	634.739	666.798	687.858		712.995	710.641	650.752		636	58.5147	29.2573		691.5	35.2762	20.3667
	556.463	627.756	666.95	686.271		712.341	712.268	648.315		634.4	57.3538	28.6769		691	36.9442	21.3298
	557.6	622.128	666.687	684.363		713.531	713.853	646.451		632.7	56.498	28.249		691.3	38.8221	22.414
	558.627	617.628	665.982	682.822		712.498	716.81	643.573		631.3	55.7544	27.8772		691	41.0953	23.7264
	559.294	613.567	664.129	680.897		710.36	719.259	641.613		629.5	54.8437	27.4219		690.4	42.4934	24.5336
	564.192	609.611	661.772	680.314		708.767	720.041	641.257		629	52.546	26.273		690	42.6061	24.5986
	571.246	607.016	659.263	680.271		707.365	718.388	642.845		629.4	49.5398	24.7699		689.5	40.8067	23.5598
	576.233	604.701	658.002	681.589		707.671	715.996	644.665		630.1	48.2232	24.1116		689.4	39.0025	22.5181
	578.918	604.141	656.258	682.638		707.749	713.922	645.77		630.5	47.3897	23.6949		689.1	37.692	21.7615
	580.608	602.95	655.648	683.736		708.001	714.591	645.109		630.7	47.3093	23.6546		689.2	38.3546	22.1441
	578.672	602.978	655.006	684.815		708.321	716.851	644.463		630.4	48.2848	24.1424		689.9	39.5613	22.8408
	574.277	605.307	655.155	685.848		709.241	720.025	644.316		630.1	49.8879	24.944		691.2	40.9537	23.6446
	569.907	608.549	655.219	685.998		711.436	722.775	645.566		629.9	51.1308	25.5654		693.3	41.6905	24.07
	566.66	611.905	655.498	685.687		712.814	723.892	648.943		629.9	51.9312	25.9656		695.2	40.4553	23.3569
	564.032	614.395	656.036	684.948		715.64	724.268	651.782		629.9	52.5747	26.2873		697.2	39.5953	22.8604
	563.329	616.928	655.86	684.855		716.838	726.235	652.658		630.2	52.5783	26.2891		698.6	40.0435	23.1191
	563.358	618.755	656.706	683.952		716.603	728.286	651.138		630.7	52.2487	26.1243		698.7	41.5814	24.007
	565.293	620.054	657.812	685.079		716.072	731.486	648.983		632.1	51.8851	25.9425		698.8	43.8657	25.3259
	566.23	619.585	658.96	685.813		717.156	736.293	647.791		632.6	51.9644	25.9822		700.4	46.5661	26.8849
	565.634	617.836	659.262	686.301		719.61	741.139	648.318		632.3	52.5885	26.2943		703	48.5827	28.0492
	562.087	616.38	659.595	687.602		722.457	745.246	649.925		631.4	54.7224	27.3612		705.9	49.777	28.7388
	559.735	614.12	659.423	688.682		724	744.381	649.908		630.5	56.2661	28.1331		706.1	49.716	28.7035
	559.253	612.561	659.267	690.524		722.966	741.576	650.261		630.4	57.2372	28.6186		704.9	48.2541	27.8595
	560.318	611.8	659.902	693.468		722.815	738.801	650.588		631.4	58.0274	29.0137		704.1	46.9998	27.1353
	559.391	609.95	659.224	696.394		723.187	736.692	650.124		631.2	59.5642	29.7821		703.3	46.5737	26.8894
	560.106	608.398	658.469	697.938		725.004	736.189	648.657		631.2	59.9215	29.9608		703.3	47.6373	27.5034
	559.523	607.138	657.843	697.389		726.775	734.639	648.428		630.5	60.0146	30.0073		703.3	47.6665	27.5203
	560.191	605.291	657.318	695.555		729.772	731.266	648.784		629.6	59.2365	29.6183		703.3	47.1958	27.2485
	561.015	603.799	657.9	694.521		731.175	727.18	651.062		629.3	58.8356	29.4178		703.1	45.1439	26.0638
	562.245	604.337	657.856	693.965		733.039	722.687	654.18		629.6	58.0693	29.0347		703.3	42.8543	24.7419
	563.205	605.165	658.058	693.64		733.03	717.963	657.263		630	57.491	28.7455		702.8	40.1088	23.1568
	563.632	607.221	657.722	693.989		731.842	712.755	659.372		630.6	57.1113	28.5557		701.3	37.563	21.687
	563.921	611.098	657.376	694.772		729.932	708.185	661.532		631.8	56.7325	28.3663		699.9	34.9476	20.177
	564.793	615.473	657.095	695.984		729.975	705.944	662.143		633.3	56.2924	28.1462		699.4	34.3927	19.8566
	566.71	617.634	656.504	696.741		729.063	704.884	661.545		634.4	55.4918	27.7459		698.5	34.2093	19.7507
	568.008	618.832	655.479	698.074		728.562	703.765	660.686		635.1	55.2177	27.6088		697.7	34.3455	19.8294
	568.835	620.985	654.289	697.075		727.301	704.167	659.881		635.3	54.1581	27.079		697.1	34.2586	19.7792
	572.781	624.068	654.391	695.785		728.136	704.446	658.603		636.8	51.7983	25.8992		697.1	35.3498	20.4092
	576.32	626.496	654.417	693.752		729.66	704.295	656.198		637.7	49.3773	24.6887		696.7	37.3125	21.5424
	578.366	629.352	654.952	691.106		730.509	703.836	654.026		638.4	47.3913	23.6957		696.1	38.8205	22.413
	578.617	631.645	654.664	688.678		731.732	702.741	652.804		638.4	46.2311	23.1156		695.8	39.9248	23.0506
	578.002	633.136	655.203	686.394		731.838	700.707	652.931		638.2	45.6846	22.8423		695.2	39.7448	22.9467
	578.12	634.652	655.639	683.818		731.315	697.77	653.018		638.1	44.7484	22.3742		694	39.2818	22.6794
	579.011	635.118	655.357	681.706		729.391	694.978	652.939		637.8	43.5864	21.7932		692.4	38.2895	22.1064
	580.58	634.518	654.644	681.541		728.566	693.452	651.847		637.8	42.7472	21.3736		691.3	38.405	22.1732
	582.852	636.171	654.147	682.799		726.956	693.866	651.048		639	42.0649	21.0324		690.6	38.058	21.9728
	583.699	640.087	652.505	684.621		727.732	695.681	650.438		640.2	42.0989	21.0495		691.3	38.8344	22.421
	583.343	643.619	651.802	685.509		729.341	696.399	649.989		641.1	42.5399	21.2699		691.9	39.8663	23.0168
	583.826	648.236	647.01	686.171		730.906	697.623	649.762		641.3	42.4163	21.2081		692.8	40.7896	23.5499
	584.286	652.579	646.282	687.558		733.479	699.724	649.974		642.7	42.9528	21.4764		694.4	42.0073	24.2529
	586.09	657.741	645.936	689.118		735.288	703.271	650.786		644.7	43.1265	21.5633		696.4	42.6624	24.6311
	588.613	662.898	645.625	691.742		738.75	707.176	651.068		647.2	43.4565	21.7282		699	44.4095	25.6399
	591.288	665.272	644.803	695.593		738.88	711.59	650.242		649.2	43.9081	21.954		700.2	45.3962	26.2095
	591.842	668.689	643.895	699.354		739.448	716.67	649.678		650.9	45.465	22.7325		701.9	46.6644	26.9417
	593.466	671.699	643.195	703.369		740.213	721.195	649.547		652.9	46.6442	23.3221		703.7	47.8116	27.604
	594.204	672.675	642.391	706.371		742.797	725.665	650.12		653.9	47.6158	23.8079		706.2	49.3115	28.47
	594.477	672.906	641.738	707.35		744.867	728.913	651.174		654.1	47.9476	23.9738		708.3	50.1269	28.9408
	595.075	674.323	641.673	708.365		744.772	730.91	651.928		654.9	48.2695	24.1347		709.2	50.0839	28.9159
	595.339	675.084	642.349	709.039		743.956	733.824	652.348		655.5	48.4499	24.225		710	50.2211	28.9951
	596.952	675.046	642.911	707.512		744.841	739.139	652.691		655.6	47.165	23.5825		712.2	51.6356	29.8118
	596.83	674.53	644.032	704.974		746.204	743.975	653.729		655.1	46.1259	23.063		714.6	52.7589	30.4603
	597.278	674.341	645.487	702.749		748.419	747.602	655.252		655	45.0052	22.5026		717.1	53.5557	30.9204
	597.329	672.55	647.304	701.219		748.582	749.772	656.726		654.6	44.0786	22.0393		718.4	53.3802	30.8191
	597.6	669.432	649.025	700.432		747.44	750.583	657.907		654.1	43.2042	21.6021		718.6	52.6225	30.3816
	597.807	664.961	650.33	700.835		745.789	752.207	658.721		653.5	42.7541	21.3771		718.9	52.2198	30.1491
	597.924	661.535	651.545	702.238		744.385	754.471	659.059		653.3	42.9431	21.4715		719.3	52.4175	30.2633
	598.857	658.566	651.953	704.351		742.716	757.98	657.764		653.4	43.2037	21.6019		719.5	53.9955	31.1743
	598.438	656.312	652.122	705.132		742.784	760.717	656.08		653	43.6138	21.8069		719.9	55.958	32.3074
	597.316	656.182	652.812	705.21		744.095	761.927	654.878		652.9	44.1087	22.0544		720.3	57.3544	33.1136
	594.682	656.85	653.072	705.839		746.11	763.082	653.899		652.6	45.4871	22.7436		721	58.7532	33.9212
	592.629	656.902	654.351	708.377		747.58	764.706	652.204		653.1	47.3579	23.6789		721.5	60.6167	34.9971
	590.187	656.183	654.895	709.944		748.286	767.957	650.8		652.8	48.9957	24.4979		722.3	62.7378	36.2217
	589.793	656.463	655.763	711.053		747.795	774.269	649.577		653.3	49.6139	24.807		723.9	65.696	37.9296
	588.609	657.057	656.061	711.066		746.442	781.4	648.391		653.2	50.1446	25.0723		725.4	68.9531	39.8101
	587.554	654.893	655.948	711.318		744.698	784.377	648.77		652.4	50.6465	25.3233		725.9	69.7206	40.2532
	586.947	650.461	656.101	711.769		742.888	784.259	649.064		651.3	51.0605	25.5302		725.4	69.2728	39.9947
	586.523	645.141	655.73	711.66		744.299	782.512	648.399		649.8	51.2756	25.6378		725.1	69.0937	39.8913
	586.255	640.884	654.899	711.05		742.765	783.073	647.911		648.3	51.2697	25.6348		724.6	69.3916	40.0632
	586.914	638.642	653.691	709.77		743.021	786.565	647.952		647.3	50.5461	25.2731		725.8	70.8847	40.9253
	586.698	637.654	652.252	709.335		744.151	790.67	648.567		646.5	50.4511	25.2255		727.8	72.4496	41.8288
	587	637.853	651.792	709.685		744.727	792.438	650.544		646.6	50.4494	25.2247		729.2	72.2043	41.6872
	586.667	637.932	651.812	709.512		743.68	791.705	652.642		646.5	50.5045	25.2523		729.3	70.6317	40.7792
	586.491	640.02	651.987	709.682		740.316	789.664	653.615		647	50.5437	25.2718		727.9	68.8737	39.7642
	586.275	642.431	652.243	709.962		738.072	788.575	652.708		647.7	50.6554	25.3277		726.5	68.6746	39.6493
	586.037	644.418	652.904	708.54		737.511	789.12	652.188		648	50.1379	25.0689		726.3	69.1542	39.9262
	586.666	644.249	653.388	705.529		738.205	792.921	652.812		647.5	48.6942	24.3471		728	70.6119	40.7678
	586.497	642.189	654.831	702.452		740.17	797.537	654.075		646.5	47.676	23.838		730.6	72.2088	41.6898
	587.234	637.684	655.037	700.134		743.87	802.809	655.594		645	46.6583	23.3291		734.1	74.0932	42.7777
	587.325	634.487	656.069	699.858		745.785	808.63	655.423		644.4	46.7885	23.3943		736.6	77.0141	44.4641
	587.741	634.236	656.328	698.895		747.616	811.494	654.164		644.3	46.2799	23.14		737.8	79.1269	45.6839
	586.874	635.88	656.377	698.39		747.749	811.175	653.307		644.4	46.333	23.1665		737.4	79.4398	45.8646
	585.264	635.333	656.745	698.572		747.39	812.415	653.779		644	47.1364	23.5682		737.9	79.746	46.0414
	584.225	633.623	656.697	700.561		748.541	811.962	655.38		643.8	48.4458	24.2229		738.6	78.7601	45.4722
	582.959	631.363	657.371	702.976		749.746	809.857	657.511		643.7	50.1406	25.0703		739	76.7354	44.3032
	581.366	629.972	657.604	705.088		750.663	806.888	659.855		643.5	51.7547	25.8773		739.1	74.1909	42.8342
	581.419	630.875	657.642	706.021		750.745	801.849	661.555		644	52.0302	26.0151		738	71.0031	40.9937
	581.069	630.153	657.865	706.138		751.007	796.347	664.542		643.8	52.298	26.149		737.3	66.9633	38.6613
	581.253	628.796	658.314	705.097		750.19	791.793	666.693		643.4	51.9758	25.9879		736.2	63.7085	36.7821
	581.164	624.89	658.644	703.868		747.335	786.177	667.24		642.1	51.9561	25.9781		733.6	60.6492	35.0158
	580.611	620.693	659.937	703.822		745.49	781.463	666.069		641.3	52.8022	26.4011		731	59.0446	34.0894
	581.742	617.305	660.708	706.62		744.251	777.512	664.298		641.6	54.0551	27.0276		728.7	58.1894	33.5957
	581.698	617.284	661.447	708.432		743.513	774.175	664.278		642.2	54.8891	27.4445		727.3	56.7089	32.7409
	581.801	617.857	661.793	710.788		743.175	772.091	665.709		643.1	55.7549	27.8774		727	55.0065	31.758
	582.406	619.695	661.832	710.924		743.728	769.741	667.941		643.7	55.32	27.66		727.1	52.8891	30.5355
	583.356	622.75	660.967	709.513		744.609	767.629	669.746		644.1	53.8798	26.9399		727.3	51.1787	29.548
	585.433	625.593	660.672	709.127		746.772	767.145	671.097		645.2	52.5442	26.2721		728.3	50.6082	29.2186
	586.755	626.519	660.816	707.218		750.961	766.99	671.994		645.3	51.1691	25.5846		730	50.8542	29.3607
	588.876	628.392	661.287	707.304		754.468	768.745	672.503		646.5	50.2134	25.1067		731.9	51.937	29.9858
	590.328	629.811	661.733	709.504		754.271	771.589	670.945		647.8	50.4253	25.2127		732.3	53.8091	31.0667
	593.159	631.084	661.982	710.692		752.386	774.342	666.923		649.2	49.7106	24.8553		731.2	56.7521	32.7658
	595.61	631.523	660.709	711.878		750.586	774.74	662.387		649.9	49.1366	24.5683		729.2	59.1407	34.1449
	596.893	631.543	660.127	711.156		750.584	777.496	659.884		649.9	48.317	24.1585		729.3	61.6217	35.5773
	596.98	634.025	659.75	710.194		748.92	781.101	659.498		650.2	47.5552	23.7776		729.8	63.0068	36.377
	596.088	638.499	659.686	708.987		746.808	785.137	660.055		650.8	46.9375	23.4688		730.7	64.0841	36.999
	596.097	642.907	659.612	706.27		745.273	785.085	662.974		651.2	45.492	22.746		731.1	62.2752	35.9546
	596.206	648.7	660.17	704.541		746.375	778.193	666.075		652.4	44.5366	22.2683		730.2	57.7796	33.3591
	596.032	654.545	660.844	702.441		748.987	769.163	667.795		653.5	43.7905	21.8952		728.6	53.6573	30.9791
	595.245	658.506	661.633	700.538		750.625	762.473	668.629		654	43.5757	21.7878		727.2	51.1049	29.5054
	594.784	659.471	661.208	699.519		753.06	757.78	668.363		653.7	43.4362	21.7181		726.4	50.3178	29.051
	594.57	659.176	659.954	699.058		755.689	756.12	667.881		653.2	43.2886	21.6443		726.6	50.8211	29.3416
	595.87	657.349	658.441	699.855		757.623	755.435	666.933		652.9	42.8471	21.4235		726.7	51.7398	29.872
	595.622	653.823	657.671	701.991		757.535	754.459	665.91		652.3	43.6377	21.8189		726	52.0345	30.0421
	596.693	650.47	656.918	704.885		758.093	753.396	665.561		652.2	44.2793	22.1397		725.7	52.1206	30.0919
	598.155	646.498	657.318	706.291		758.582	753.315	666.381		652.1	44.367	22.1835		726.1	51.7788	29.8945
	598.283	641.304	658.099	707.318		759.872	752.488	668.982		651.3	45.0738	22.5369		727.1	50.4792	29.1442
	600.497	636.589	658.322	706.445		761.67	752.096	672.202		650.5	44.2904	22.1452		728.7	49.1245	28.3621
	598.075	631.817	658.913	705.927		763.593	752.743	674.617		648.7	45.5601	22.78		730.3	48.5425	28.026
	597.161	628.399	658.953	705.934		763.332	754.512	675.679		647.6	46.3485	23.1743		731.2	48.2624	27.8643
	596.654	625.09	658.657	706.192		764.066	756.646	675.17		646.6	47.095	23.5475		732	49.3219	28.476
	595.715	622.992	659.123	705.071		764.078	757.033	674.452		645.7	47.3259	23.663		731.9	49.8368	28.7733
	593.946	620.222	659.314	705.09		764.93	755.749	672.624		644.6	48.4276	24.2138		731.1	50.8501	29.3583
	592.95	617.292	659.119	706.528		767.007	755.94	670.92		644	49.8591	24.9295		731.3	52.5731	30.3531
	592.648	613.874	659.178	707.853		766.829	754.152	668.458		643.4	51.1558	25.5779		729.8	53.5118	30.895
	593.845	610.972	658.515	709.826		767.689	749.164	665.396		643.3	52.1158	26.0579		727.4	54.5043	31.4681
	597.457	607.907	657.244	712.03		769.068	745.297	661.814		643.7	52.5101	26.2551		725.4	56.3296	32.5219
	600.805	606.478	656.377	713.751		770.638	742.65	658.775		644.4	52.5723	26.2862		724	58.2118	33.6086
	602.805	606.136	654.838	713.694		771.974	742.022	654.759		644.4	51.9773	25.9887		722.9	60.8976	35.1592
	603.878	607.056	653.914	712.895		773.773	743.52	650.764		644.4	51.0511	25.5256		722.7	64.0964	37.0061
	606.672	609.085	653.196	712.757		775.355	746.364	648.497		645.4	49.7203	24.8601		723.4	66.4723	38.3778
	608.903	611.309	652.465	712.9		776.625	751.333	648.355		646.4	48.6364	24.3182		725.4	67.9431	39.2269
	611.253	610.872	652.525	714.39		774.885	756.88	648.933		647.3	48.8357	24.4178		726.9	68.1185	39.3282
	611.248	610.299	652.563	715.783		773.528	764.531	650.419		647.5	49.6196	24.8098		729.5	68.6274	39.6221
	610.004	610.334	652.72	716.886		773.994	770.133	651.52		647.5	50.4281	25.214		731.9	69.6224	40.1965
	609.484	611.336	652.718	716.143		776.23	773.567	652.512		647.4	49.9739	24.9869		734.1	70.6723	40.8026
	609.057	612.238	652.658	716.323		776.418	774.962	652.465		647.6	49.9484	24.9742		734.6	71.1476	41.0771
	610.873	613.713	651.9	716.3		777.936	773.718	651.828		648.2	49.1053	24.5527		734.5	71.6217	41.3508
	611.262	615.199	651.559	716.249		780.663	774.176	650.996		648.6	48.631	24.3155		735.3	73.0625	42.1827
	610.29	616.987	651.923	716.56		783.866	776.076	651.309		648.9	48.6355	24.3178		737.1	74.3852	42.9463
	609.089	620.361	652.025	716.501		785.75	778.439	653.016		649.5	48.2274	24.1137		739.1	74.6127	43.0777
	607.816	621.916	652.348	716.388		788.386	780.035	655.042		649.6	48.2372	24.1186		741.2	74.6925	43.1237
	605.88	620.944	651.815	717.783		792.098	779.245	657.738		649.1	49.6167	24.8084		743	74.1416	42.8057
	605.09	620.177	651.352	719.379		795.149	777.872	660.23		649	50.7199	25.3599		744.4	73.4178	42.3878
	604.845	619.282	650.52	718.847		795.643	777.539	661.865		648.4	50.7024	25.3512		745	72.5772	41.9024
	604.227	618.965	650.206	716.867		794.978	776.101	662.838		647.6	50.0196	25.0098		744.6	71.4678	41.2619
	602.085	619.678	649.507	713.459		794.439	775.194	663.017		646.2	48.936	24.468		744.2	70.9762	40.9781
	599.667	622.755	648.775	710.578		794.305	775.668	662.477		645.4	47.8327	23.9164		744.2	71.342	41.1893
	596.924	627.053	648.218	706.515		793.842	778.462	662.734		644.7	46.287	23.1435		745	71.6691	41.3782
	596.3	630.201	647.801	702.308		795.242	781.081	663.706		644.2	44.2712	22.1356		746.7	72.2021	41.6859
	595.723	633.926	646.897	699.483		798.416	783.981	663.891		644	42.8913	21.4456		748.8	73.8543	42.6398
	597.248	636.773	646.322	697.162		800.34	785.112	663.932		644.4	41.1054	20.5527		749.8	74.748	43.1558
	598.335	634.775	645.934	695.405		800.704	784.019	664.096		643.6	40.0667	20.0334		749.6	74.5224	43.0255
	600.425	632.62	646.79	695.427		801.287	784.673	664.407		643.8	39.4996	19.7498		750.1	74.6952	43.1253
	602.415	631.307	647.292	696.082		801.983	783.679	666.126		644.3	39.2152	19.6076		750.6	73.7234	42.5642
	603.814	629.286	648.23	696.654		802.452	780.916	668.314		644.5	39.246	19.623		750.6	72.0367	41.5904
	604.027	627.318	648.474	697.019		801.115	775.333	670.406		644.2	39.6106	19.8053		749	69.2326	39.9715
	604.706	625.464	648.547	698.199		800.364	769.973	672.18		644.2	40.1898	20.0949		747.5	66.98	38.6709
	606.091	622.535	648.504	699.85		796.871	766.315	673.396		644.2	40.976	20.488		745.5	64.3088	37.1287
	606.147	619.798	648.819	700.753		794.476	764.242	673.615		643.9	41.8832	20.9416		744.1	62.8953	36.3126
	606.595	616.104	649.256	703.275		787.12	764.851	673.564		643.8	43.6592	21.8296		741.8	60.172	34.7403
	606.601	610.852	650.224	706.363		784.93	766.352	673.753		643.5	46.2763	23.1382		741.7	59.5539	34.3834
	605.489	604.948	650.488	707.992		784.841	769.448	674.128		642.2	48.7603	24.3801		742.8	59.9723	34.625
	604.737	599.149	652.444	709.523		784.76	773.34	674.412		641.5	51.2901	25.645		744.2	60.6822	35.0349
	606.339	595.98	653.293	710.908		786.565	776.69	673.64		641.6	52.4876	26.2438		745.6	62.5419	36.1086
	607.393	594.055	653.896	713.131		786.19	778.725	672.15		642.1	53.8438	26.9219		745.7	63.7956	36.8324
	606.216	593.081	653.834	714.927		784.779	778.979	671.233		642	55.1725	27.5862		745	63.9475	36.9201
	605.815	593.684	653.333	715.293		784.152	777.402	671.501		642	55.209	27.6045		744.4	63.1807	36.4774
	606.394	594.524	653.174	715.729		783.39	775.575	672.202		642.5	55.0205	27.5103		743.7	62.0617	35.8313
	604.929	595.823	652.449	714.776		783.692	776.701	674.102		642	54.5039	27.2519		744.8	61.3535	35.4225
	604.7	597.617	650.717	713.716		783.843	782.646	676.924		641.7	53.4785	26.7392		747.8	61.387	35.4418
	602.673	597.58	649.806	711.832		784.997	790.854	679.012		640.5	53.0658	26.5329		751.6	62.9499	36.3441
	596.435	596.588	649.33	708.354		784.162	798.078	679.94		637.7	53.2923	26.6461		754.1	64.5659	37.2772
	595.625	595.132	648.573	706.219		784.781	801.967	680.423		636.4	52.879	26.4395		755.7	65.7758	37.9757
	594.233	594.383	646.709	704.483		786.34	802.479	680.71		635	52.5254	26.2627		756.5	66.1387	38.1852
	592.512	593.259	645.906	704.602		790.798	802.455	681.65		634.1	53.2523	26.6261		758.3	66.6374	38.4731
	590.643	591.988	645.197	704.263		796.49	801.612	681.744		633	53.8619	26.931		759.9	67.7756	39.1303
	589.236	591.834	644.418	704.202		801.426	799.664	679.275		632.4	54.1871	27.0936		760.1	70.0204	40.4263
	588.944	592.001	644.161	704.218		804.633	796.586	676.241		632.3	54.2116	27.1058		759.2	71.9171	41.5214
	589.321	593.5	643.154	705.306		804.943	793.845	674.931		632.8	54.1581	27.079		757.9	72.073	41.6113
	585.037	595.08	641.425	707.124		802.367	791.227	676.4		632.2	55.6806	27.8403		756.7	69.7341	40.261
	584.882	598.587	639.296	709.05		800.646	790.006	678.969		633	55.7458	27.8729		756.5	67.3891	38.9071
	584.135	602	637.393	710.201		798.45	789.307	680.859		633.4	55.7596	27.8798		756.2	65.4118	37.7655
	585.227	603.719	636.848	710.077		798.484	788.212	682.344		634	55.0501	27.525		756.3	64.2938	37.12
	586.061	603.744	635.529	708.921		799.406	786.834	684.761		633.6	54.2472	27.1236		757	62.876	36.3015
	587.101	605.392	635.027	708.572		798.966	787.443	688.178		634	53.4787	26.7393		758.2	60.9099	35.1664
	588.129	607.59	634.824	710.675		798.336	792.468	690.309		635.3	53.7729	26.8865		760.4	60.7466	35.0721
	588.294	608.171	634.894	712.51		798.462	801.053	691.151		636	54.4836	27.2418		763.6	62.7172	36.2098
	587.517	608.681	635.292	712.299		794.269	808.394	690.787		635.9	54.5252	27.2626		764.5	64.2124	37.0731
	588.014	610.127	635.552	708.25		791.685	814.775	689.535		635.5	52.2535	26.1267		765.3	66.6492	38.4799
	587.985	610.171	635.456	703.44		789.559	821.609	688.646		634.3	50.03	25.015		766.6	69.3902	40.0625
	589.711	609.269	636.601	700.357		788.899	828.582	688.3		634	48.2462	24.1231		768.6	72.3114	41.749
	589.855	605.967	636.799	698.762		792.146	834.725	687.254		632.8	48.0668	24.0334		771.4	75.898	43.8197
	592.314	604.583	635.937	696.613		796.924	837.51	686.38		632.4	46.6065	23.3033		773.6	78.2168	45.1585
	593.576	604.503	634.33	694.365		799.387	837.665	685.994		631.7	45.192	22.596		774.3	78.8745	45.5382
	595.477	605.287	634.14	692.662		799.945	834.273	687.429		631.9	43.711	21.8555		773.9	76.8126	44.3478
	594.828	604.169	632.872	692.067		793.188	830.061	689.292		631	43.8219	21.911		770.8	72.9955	42.144
	593.668	601.567	632.066	692.83		791.048	829.337	690.507		630	45.0194	22.5097		770.3	71.7034	41.398
	593.283	600.547	630.987	695.746		789.473	832.783	691.638		630.1	46.6871	23.3435		771.3	72.3064	41.7461
	594.061	600.772	630.601	698.145		788.856	837.678	691.33		630.9	47.5631	23.7815		772.6	74.5124	43.0197
	594.895	603.18	629.686	701.249		788.372	843.209	691.092		632.3	48.3318	24.1659		774.2	77.0392	44.4786
	595.962	601.874	629.538	704.433		787.632	847.623	689.961		633	49.8507	24.9254		775.1	79.5782	45.9445
	597.508	600.736	629.705	707.59		787.696	848.877	689.216		633.9	51.225	25.6125		775.3	80.5533	46.5075
	598.783	599.532	629.757	708.899		788.315	846.161	689.454		634.2	51.8198	25.9099		774.6	79.2427	45.7508
	599.915	599.88	629.172	708.777		790.561	840.82	690.914		634.4	51.4464	25.7232		774.1	76.2965	44.0498
	600.052	600.754	627.828	707.897		791.434	835.865	691.934		634.1	50.8478	25.4239		773.1	73.7005	42.551
	598.837	600.881	626.786	706.281		789.199	833.739	692.183		633.2	50.3566	25.1783		771.7	72.3811	41.7892
	598.018	600.275	625.843	705.383		783.625	833.811	692.571		632.4	50.2784	25.1392		770	71.5986	41.3375
	597.741	599.603	624.555	704.901		779.726	834.512	694.142		631.7	50.3085	25.1543		769.5	70.7461	40.8453
	596.666	598.386	622.565	704.698		778.404	835.846	697.212		630.6	50.808	25.404		770.5	69.6552	40.2155
	597.161	600.038	621.542	705.456		778.363	837.572	699.837		631	50.7833	25.3917		771.9	69.0925	39.8906
	597.552	601.941	621.21	705.837		776.67	842.083	701.505		631.6	50.5241	25.2621		773.4	70.3453	40.6139
	597.193	602.797	620.653	705.834		772.404	844.435	701.633		631.6	50.4778	25.2389		772.8	71.4016	41.2237
	595.033	602.317	620.354	705.751		769.159	846.251	701.864		630.9	51.0467	25.5234		772.4	72.2491	41.7131
	593.047	602.084	619.606	704.756		767.401	847.608	701.455		629.9	51.1249	25.5625		772.2	73.1927	42.2578
	591.663	602.69	618.481	704.325		766.057	848.677	701.859		629.3	51.2201	25.61		772.2	73.6018	42.494
	590.146	603.371	617.17	705.397		766.247	847.993	703.641		629	52.0993	26.0497		772.6	72.3873	41.7928
	587.692	604.39	615.719	707.142		770.382	846.798	705.232		628.7	53.5234	26.7617		774.1	70.8577	40.9097
	585.311	605.782	614.15	709.638		773.899	846.121	706.111		628.7	55.2888	27.6444		775.4	70.0167	40.4242
	584.78	606.602	613.284	710.505		776.511	849.879	707.409		628.8	55.8178	27.9089		777.9	71.246	41.1339
	585.612	607.361	612.341	710.157		778.864	855.078	709.294		628.9	55.4216	27.7108		781.1	72.917	42.0987
	586.739	605.021	612.214	709.652		781.838	861.646	711.306		628.4	55.2147	27.6074		784.9	75.2177	43.427
	588.4	602.121	612.112	709.175		785.043	867.719	712.572		628	55.0144	27.5072		788.4	77.6296	44.8195
	590.485	599.263	611.627	709.47		786.457	871.384	713.499		627.7	55.1916	27.5958		790.4	79.0179	45.621
	592.269	596.23	610.512	710.224		786.359	871.142	714.098		627.3	55.8294	27.9147		790.5	78.6051	45.3827
	594.779	594.099	610.358	710.634		789.529	868.06	714.838		627.5	55.9507	27.9754		790.8	76.6192	44.2361
	597.94	590.136	610.219	710.886		795.444	862.613	715.45		627.3	56.3368	28.1684		791.2	73.6745	42.536
	601.382	586.603	610.398	711.121		802.555	857.681	716.134		627.4	56.685	28.3425		792.1	71.3477	41.1926
	602.83	582.618	610.905	713.826		806.854	855.646	717.866		627.5	58.7383	29.3692		793.5	69.8606	40.3341
	604.043	579.164	610.05	716.961		807.916	855.879	720.363		627.6	61.0854	30.5427		794.7	68.7148	39.6725
	602.469	576.593	609.517	719.272		807.925	856.263	720.057		627	63.1463	31.5732		794.7	69.0525	39.8675
	603.138	574.215	608.541	721.455		808.361	857.675	717.142		626.8	64.8538	32.4269		794.4	71.3	41.1651
	603.167	570.667	607.98	724.612		809.31	857.308	714.105		626.6	67.4061	33.7031		793.6	72.8866	42.0811
	603.877	566.543	607.719	728.308		808.264	856.725	714.43		626.6	70.2953	35.1476		793.1	72.3431	41.7673
	606.548	561.875	607.595	729.667		807.673	856.261	717.959		626.4	72.0537	36.0269		794	70.1624	40.5083
	608.597	557.428	607.789	727.407		809.288	854.091	722.078		625.3	72.1529	36.0765		795.2	67.132	38.7587
	610.75	553.52	608.141	723.714		810.917	852.278	724.47		624	71.5013	35.7507		795.9	65.2156	37.6523
	610.353	550.468	608.682	719.095		810.591	854.086	724.548		622.1	70.3733	35.1866		796.4	65.9234	38.0609
	609.625	546.875	609.324	717.387		807.454	856.474	725.562		620.8	70.8294	35.4147		796.5	66.14	38.1859
	609.182	544.459	609.544	715.86		806.928	858.535	726.541		619.8	70.9968	35.4984		797.3	66.5177	38.404
	608.96	541.897	609.583	713.473		806.709	859.495	728.858		618.5	70.8483	35.4241		798.4	65.718	37.9423
	609.53	540.097	608.902	711.068		806.951	860.034	731.506		617.4	70.4359	35.218		799.5	64.5876	37.2897
	608.355	537.735	608.061	708.846		808.946	861.212	735.164		615.7	70.3967	35.1983		801.8	63.3295	36.5633
	607.964	538.372	607.175	707.08		813.994	861.187	738.34		615.1	69.4294	34.7147		804.5	61.9705	35.7787
	606.74	539.467	606.364	706.03		818.281	860.249	739.713		614.7	68.6393	34.3197		806.1	61.1869	35.3263
	605.454	540.568	605.674	708.306		824.194	858.315	738.012		615	69.3402	34.6701		806.8	62.0004	35.796
	604.197	541.124	606.304	712.526		829.087	855.124	733.845		616	71.0799	35.54		806	63.8455	36.8612
	603.724	540.269	606.573	715.73		835.74	850.126	729.82		616.6	72.8457	36.4228		805.2	65.7008	37.9324
	603.297	540.929	607.348	716.323		840.585	846.215	728.09		617	72.8764	36.4382		805	66.6339	38.4711
	603.39	541.416	607.559	714.53		845.692	842.851	727.903		616.7	71.8775	35.9387		805.5	67.2009	38.7984
	602.458	542.935	608.293	710.001		849.659	841.809	728.419		615.9	69.3242	34.6621		806.6	67.8456	39.1707
	603.571	543.624	607.87	705.139		852.699	841.131	728.488		615.1	66.8357	33.4178		807.4	68.6184	39.6168
	603.752	544.874	608.075	702.333		851.919	839.73	728.11		614.8	65.1125	32.5562		806.6	68.2352	39.3956
	602.695	544.203	608.308	699.887		849.713	838.716	727.757		613.8	64.3125	32.1562		805.4	67.4616	38.949
	602.172	544.898	608.659	699.904		848.992	838.779	728.652		613.9	64.0912	32.0456		805.5	66.7261	38.5243
	601.484	546.62	608.968	702.105		851.439	840.129	728.769		614.8	64.5029	32.2515		806.8	67.7951	39.1415
	599.473	548.687	609.156	705.429		852.859	843.511	728.238		615.7	65.4425	32.7212		808.2	69.4086	40.0731
	597.814	551.19	609.326	708.472		853.155	847.906	727.137		616.7	66.1432	33.0716		809.4	71.2897	41.1591
	598.148	554.092	608.936	710.212		851.049	851.224	727.097		617.8	65.9883	32.9942		809.8	71.614	41.3464
	596.899	557.97	607.833	711.891		846.842	849.765	726.988		618.6	65.7423	32.8712		807.9	70.0569	40.4474
	596.131	561.074	607.256	711.913		843.073	844.858	728.932		619.1	64.9339	32.4669		805.6	66.4203	38.3478
	596.106	560.877	606.118	711.403		842.828	837.796	731.069		618.6	64.8231	32.4116		803.9	63.1217	36.4433
	595.879	562.151	605.265	709.436		842.07	834.222	732.387		618.2	63.5898	31.7949		802.9	61.186	35.3257
	596.349	562.339	604.564	707.202		840.548	834.696	731.475		617.6	62.4602	31.2301		802.2	61.3537	35.4226
	596.539	562.853	604.358	706.402		840.367	837.919	731.02		617.5	61.9191	30.9595		803.1	62.4368	36.0479
	597.909	563.855	604.446	706.754		841.682	842.925	731.873		618.2	61.6336	30.8168		805.5	63.76	36.8118
	597.439	564.116	604.265	706.729		842.601	846.139	733.108		618.1	61.6104	30.8052		807.3	64.2613	37.1013
	596.965	563.011	604.505	705.717		844.359	848.177	733.46		617.5	61.4866	30.7433		808.7	65.158	37.619
	597.196	561.171	607.684	704.342		847.757	850.925	733.201		617.6	61.1639	30.582		810.6	67.0721	38.7241
	599.086	561.508	608.063	703.083		852.973	854.392	731.975		617.9	60.2409	30.1205		813.1	70.2714	40.5712
	601.181	563.286	608.507	702.333		857.674	857.772	729.744		618.8	59.0928	29.5464		815.1	73.8889	42.6598
	602.79	564.341	609.438	701.598		864.053	859.687	729.42		619.5	58.2038	29.1019		817.7	76.5012	44.168
	604.672	564.407	609.74	699.058		868.274	860.835	730.148		619.5	56.8034	28.4017		819.8	77.6886	44.8535
	604.856	563.314	609.811	696.797		870.304	862.67	730.792		618.7	56.0874	28.0437		821.3	78.4368	45.2855
	604.883	562.23	609.752	695.679		871.314	865.812	730.45		618.1	55.9298	27.9649		822.5	79.787	46.0651
	607.185	563.043	610.246	694.812		872.866	868.968	728.293		618.8	55.0596	27.5298		823.4	82.367	47.5546
	608.695	565.466	611.075	693.424		874.401	870.263	725.644		619.7	53.4543	26.7272		823.4	84.7158	48.9107
	609.393	567.395	611.838	692.077		875.111	871.59	724.264		620.2	52.0941	26.0471		823.7	86.0934	49.7061
	609.494	566.954	611.668	690.443		875.441	872.866	723.933		619.6	51.4957	25.7478		824.1	86.7393	50.079
	610.293	566.557	612.653	689.304		872.106	872.29	722.892		619.7	51.0133	25.5067		822.4	86.2019	49.7687
	611.896	568.087	613.282	689.095		868.271	870.19	721.155		620.6	50.261	25.1305		819.9	85.4967	49.3616
	612.766	570.739	614.139	689.483		866.023	868.097	719.772		621.8	49.4251	24.7125		818	85.0429	49.0996
	611.618	574.515	615.574	690.059		864.551	867.369	718.039		622.9	48.4165	24.2082		816.7	85.4138	49.3137
	608.597	579.256	617.153	690.661		864.692	866.485	717.499		623.9	47.3634	23.6817		816.2	85.5042	49.3659
	606.08	583.682	618.395	689.771		864.329	866.563	718.27		624.5	45.8364	22.9182		816.4	84.9796	49.063
	605.953	587.689	619.33	688.294		864.423	865.795	720.077		625.3	43.9422	21.9711		816.8	83.737	48.3456
	606.406	589.109	620.186	688.931		865.521	864.703	723.17		626.2	43.7374	21.8687		817.8	81.9509	47.3144
	609.474	588.853	621.2	689.567		866.033	864.185	727.914		627.3	43.6284	21.8142		819.4	79.215	45.7348
	610.576	588.018	621.54	687.956		864.273	865.069	734.056		627	42.9524	21.4762		821.1	75.4115	43.5389
	607.989	587.596	621.29	684.599		861.031	868.691	739.717		625.4	41.8477	20.9238		823.1	72.3532	41.7731
	604.955	587.339	621.132	680.903		860.422	874.039	744.221		623.6	40.6292	20.3146		826.2	71.3453	41.1913
	602.699	587.202	620.791	679.279		860.024	880.158	744.303		622.5	40.2693	20.1347		828.2	73.318	42.3302
	601.086	587.131	620.519	678.908		858.803	883.588	740.488		621.9	40.3896	20.1948		827.6	76.4746	44.1526
	600.21	586.973	620.225	678.723		857.317	879.436	734.13		621.5	40.5031	20.2515		823.6	78.2923	45.2021
	599.585	586.55	620.281	678.076		856.045	870.901	726.608		621.1	40.429	20.2145		817.9	79.3673	45.8227
	601.31	587.954	620.654	676.346		857.258	864.964	720.421		621.6	38.909	19.4545		814.2	81.3187	46.9494
	604.06	589.229	621.214	673.626		857.985	863.263	716.323		622	36.7951	18.3975		812.5	83.3536	48.1242
	605.677	590.909	622.05	670.321		857.093	862.214	714.697		622.2	34.4857	17.2429		811.3	83.7298	48.3414
	605.619	591.463	621.924	668.369		855.782	860.095	716.058		621.8	33.4207	16.7104		810.6	81.9433	47.31
	607.036	593.621	622.944	665.435		856.387	856.424	718.602		622.3	31.1796	15.5898		810.5	79.5607	45.9344
	608.12	593.522	623.426	663.45		855.395	850.297	720.149		622.1	30.1314	15.0657		808.6	76.6552	44.2569
	610.89	593.853	625.142	662.134		852.184	844.305	721.012		623	29.0531	14.5266		805.8	73.5634	42.4718
	614.083	593.109	626.229	660.197		851.645	840.789	721.48		623.4	28.0854	14.0427		804.6	72.2213	41.697
	616.807	593.248	627.299	659.374		853.567	840.998	721.387		624.2	27.4439	13.7219		805.3	72.9567	42.1216
	619.147	592.311	627.82	657.995		852.307	843.85	720.908		624.3	27.0656	13.5328		805.7	73.5434	42.4603
	620.016	591.701	628.606	658.803		846.889	848.102	719.414		624.8	27.6231	13.8116		804.8	73.9503	42.6952
	620.765	590.383	629.634	659.142		841.535	851.854	718.216		625	28.3047	14.1523		803.9	74.3563	42.9296
	620.203	587.935	630.238	660.588		840.108	854.592	716.352		624.7	29.9472	14.9736		803.7	75.9775	43.8656
	618.023	585.363	631.673	662.975		842.395	855.904	713.312		624.5	32.1735	16.0867		803.9	78.7159	45.4466
	615.454	583.823	632.092	666.017		845.222	854.989	710.966		624.3	34.2425	17.1213		803.7	80.4803	46.4654
	612.362	581.895	632.494	668.002		848.011	851.309	708.713		623.7	36.1305	18.0652		802.7	81.3927	46.9921
	609.793	578.121	633.18	670.112		849.201	849.297	706.521		622.8	38.7798	19.3899		801.7	82.4041	47.576
	606.767	575.596	634.291	671.155		849.717	850.53	705.144		622	40.6312	20.3156		801.8	83.7049	48.327
	605.379	574.694	634.603	674.166		846.601	854.516	704.259		622.2	42.4032	21.2016		801.8	84.5587	48.82
	604.465	574.641	633.987	677.168		846.776	858.718	704.026		622.6	43.7272	21.8636		803.2	86.0717	49.6935
	602.637	573.116	632.724	679.978		852.665	862.311	704.517		622.1	45.6106	22.8053		806.5	88.4493	51.0662
	601.825	571.211	630.692	683.175		861.832	866.148	705.529		621.7	47.6241	23.812		811.2	91.5132	52.8352
	601.873	568.979	629.163	685.777		868.107	870.16	705.354		621.4	49.4431	24.7216		814.5	94.5639	54.5965
	602.153	566.764	627.707	687.8		872.87	874.275	705.878		621.1	51.0033	25.5017		817.7	96.8212	55.8997
	603.523	564.673	626.197	688.534		878.726	878.78	708.435		620.7	51.8516	25.9258		822	98.3329	56.7725
	604.01	562.26	624.336	689.993		881.763	884.221	712.553		620.1	53.2518	26.6259		826.2	98.4109	56.8176
	605.295	561.508	622.081	692.388		882.658	888.141	717.467		620.3	54.4106	27.2053		829.4	96.9945	55.9998
	606.736	561.225	619.842	694.996		880.587	887.606	719.005		620.7	55.5364	27.7682		829.1	95.38	55.0676
	609.483	559.812	617.902	694.444		877.655	884.987	718.315		620.4	55.6143	27.8071		827	94.1827	54.3764
	612.01	558.906	617.074	690.725		874.101	882.746	717.424		619.7	54.18	27.09		824.8	93.0533	53.7243
	613.813	558.569	617.086	685.084		873.144	883.17	716.709		618.6	51.7978	25.8989		824.3	93.3471	53.894
	613.992	557.065	617.422	679.095		871.856	884.248	715.674		616.9	49.8573	24.9287		823.9	93.9533	54.244
	613.602	554.633	617.564	673.762		866.648	885.372	714.711		614.9	48.6674	24.3337		822.2	93.5955	54.0374
	611.173	552.111	617.743	669.493		860.971	887.392	713.208		612.6	48.0421	24.0211		820.5	93.8722	54.1971
	610.182	548.838	617.972	666.453		856.264	890.448	713.009		610.9	48.2641	24.1321		819.9	94.141	54.3523
	607.969	545.992	618.528	665.31		853.977	895.11	714.087		609.4	49.0978	24.5489		821.1	94.8953	54.7878
	606.505	544.058	619.057	665.356		851.833	898.314	715.983		608.7	50.0016	25.0008		822	94.7457	54.7015
	606.123	544.922	618.626	665.922		851.178	900.908	716.74		608.9	49.8229	24.9115		822.9	95.2759	55.0076
	605.646	546.208	618.233	667.436		855.519	903.247	717.912		609.4	49.8447	24.9223		825.6	96.2312	55.5591
	604.145	548.171	617.571	670.203		862.299	903.933	720.02		610	50.1294	25.0647		828.8	96.4374	55.6782
	603.681	548.796	616.933	674.355		869.184	900.141	722.769		610.9	51.5489	25.7744		830.7	94.7421	54.6993
	603.69	549.426	615.685	679.005		874.37	896.952	724.011		612	53.1911	26.5956		831.8	94.0094	54.2763
	604.615	549.437	614.77	683.033		877.288	897.23	725.327		613	54.8278	27.4139		833.3	94.0219	54.2836
	605.136	549.732	613.443	684.503		878.938	900.304	726.575		613.2	55.3091	27.6546		835.3	94.7391	54.6976
	605.852	549.675	612.446	680.905		879.834	905.748	725.155		612.2	53.7588	26.8794		836.9	97.6483	56.3772
	606.134	549.136	611.535	675.387		879.395	912.658	724.023		610.5	51.6268	25.8134		838.7	100.689	58.1329
	608.664	547.115	610.652	673.04		880.27	919.426	723.056		609.9	51.4154	25.7077		840.9	103.932	60.005
	611.202	545.577	610.357	674.645		883.28	925.054	722.786		610.4	52.6942	26.3471		843.7	106.783	61.6512
	613.966	543.429	610.192	678.092		890.124	930.714	722.805		611.4	55.0027	27.5013		847.9	110.204	63.6264
	615.158	539.431	611.037	680.59		894.5	936.858	723.375		611.6	57.68	28.84		851.6	113.029	65.2573
	613.528	535.068	611.96	682.702		896.413	938.711	722.852		610.8	60.3159	30.1579		852.7	114.388	66.0418
	611.327	531.766	612.177	684.135		899.624	934.51	722.246		609.9	62.2442	31.1221		852.1	113.824	65.7166
	611.625	529.708	613.174	684.022		902.79	928.543	723.192		609.6	63.0829	31.5414		851.5	111.869	64.5873
	612.691	527.549	613.954	683.838		905.979	928.439	725.466		609.5	63.9584	31.9792		853.3	111.271	64.2423
	614.659	526.491	613.615	684.179		912.134	933.495	727.456		609.7	64.5777	32.2888		857.7	113.295	65.4107
	616.308	524.64	612.928	684.303		919.568	939.159	727.448		609.5	65.4594	32.7297		862.1	116.987	67.5425
	617.722	523.5	613.482	683.622		929.53	943.269	727.412		609.6	65.7612	32.8806		866.7	120.855	69.7755
	619.382	522.263	613.771	681.094		937.795	941.338	726.838		609.1	65.4509	32.7254		868.7	122.832	70.9169
	621.122	522.958	614.288	676.817		942.828	935.276	726.42		608.8	63.7106	31.8553		868.2	122.821	70.9108
	623.066	523.677	613.78	672.767		940.809	927.717	726.469		608.3	62.0888	31.0444		865	120.149	69.3678
	625.113	525.404	613.575	670.48		936.754	919.278	726.029		608.6	60.6852	30.3426		860.7	116.944	67.5176
	623.916	525.555	613.533	668.61		931.697	910.718	723.959		607.9	59.8738	29.9369		855.5	114.364	66.028
	620.955	524.538	614.429	667.442		928.631	905.962	720.94		606.8	59.73	29.865		851.8	113.932	65.7786
	618.651	524.817	614.757	667.826		928.718	904.393	719.975		606.5	59.5787	29.7894		851	114.145	65.9019
	617.765	524.484	615.156	669.573		934.029	904.091	720.677		606.7	60.2948	30.1474		852.9	115.511	66.69
	615.578	523.505	615.959	670.308		945.474	898.629	720.26		606.3	60.9138	30.4569		854.8	118.836	68.6099
	614.534	524.359	615.907	669.668		952.859	894.393	718.562		606.1	60.2489	30.1245		855.3	121.949	70.4074
	612.923	525.065	616.497	670.161		950.078	891.898	717.317		606.2	60.0697	30.0349		853.1	121.134	69.9369
	612.946	526.228	617.228	673.177		944.688	889.592	717.57		607.4	60.6708	30.3354		850.6	118.469	68.3982
	612.328	527.577	617.608	676.98		940.005	888.423	718.561		608.6	61.4696	30.7348		849	115.867	66.8961
	610.464	528.804	617.813	680.622		933.767	883.054	719.765		609.4	62.2902	31.1451		845.5	111.827	64.5635
	607.698	528.82	618.987	683.763		925.94	873.883	720.543		609.8	63.5534	31.7767		840.1	106.78	61.6492
	605.054	529.208	620.015	684.958		919.859	865.145	721.095		609.8	63.9547	31.9773		835.4	102.674	59.2786
	602.996	527.68	620.406	682.91		913.928	859.515	721.655		608.5	63.8772	31.9386		831.7	99.1086	57.2204
	600.667	527.613	619.965	678.344		909.511	856.171	722.332		606.6	62.1825	31.0912		829.3	96.4311	55.6745
	599.406	528.566	619.347	674.863		905.215	853.821	721.566		605.5	60.4401	30.2201		826.9	94.745	54.7011
	598.512	530.356	618.809	672.183		902.288	852.731	721.234		605	58.6462	29.3231		825.4	93.5661	54.0204
	597.636	530.758	617.267	670.717		900.119	854.224	722.045		604.1	57.8274	28.9137		825.5	92.4556	53.3792
	596.935	529.37	616.471	668.653		899.77	857.436	723.954		602.9	57.5903	28.7951		827.1	91.7614	52.9785
	596.103	527.066	615.149	666.811		900.038	860.183	724.922		601.3	57.7962	28.8981		828.4	91.7874	52.9935
	594.402	525.648	613.984	665.437		900.936	863.289	725.652		599.9	57.8416	28.9208		830	92.2733	53.274
	592.87	524.459	613.015	664.927		897.57	865.824	727.357		598.8	58.1281	29.064		830.3	90.5109	52.2565
	590.544	523.917	611.429	665.068		891.162	867.859	728.903		597.7	58.3724	29.1862		829.3	87.7302	50.6511
	589.006	523.442	610.22	666.405		885.558	871.876	727.591		597.3	59.0653	29.5327		828.3	87.52	50.5297
	589.088	524.077	609.771	666.605		882.497	875.842	726.137		597.4	58.844	29.422		828.2	88.4162	51.0471
	590.38	525.395	610.256	666.339		882.66	879.585	725.303		598.1	58.1663	29.0831		829.2	89.9756	51.9475
	592.338	526.443	609.984	664.207		886.6	881.897	726.856		598.2	56.8013	28.4007		831.8	90.9012	52.4818
	594.153	527.331	609.807	662.369		891.101	884.262	730.79		598.4	55.6507	27.8253		835.4	90.6457	52.3343
	594.677	528.483	608.738	660.884		895.773	889.335	734.481		598.2	54.5076	27.2538		839.9	91.3205	52.7239
	593.33	530.622	607.822	661.007		901.75	894.049	734.733		598.2	53.628	26.814		843.5	94.2828	54.4342
	590.42	534.261	607.461	659.857		910.068	898.639	733.719		598	51.7557	25.8778		847.5	98.6818	56.974
	587.33	536.876	607.048	657.998		914.26	899.295	732.52		597.3	50.0991	25.0495		848.7	100.886	58.2463
	583.533	538.425	606.362	655.925		918.288	898.975	730.908		596.1	48.8833	24.4416		849.4	103.062	59.503
	581.216	538.295	604.861	654.823		919.471	900.411	728.44		594.8	48.5841	24.292		849.4	105.222	60.7499
	580.206	538.651	603.377	653.753		917.533	900.863	726.398		594	48.0003	24.0002		848.3	105.868	61.1231
	580.423	538.494	602.534	652.582		920.257	897.148	724.603		593.5	47.5009	23.7504		847.3	106.916	61.7279
	580.726	537.868	602.294	650.99		925.172	893.971	722.733		593	47.044	23.522		847.3	108.994	62.9274
	580.099	536.695	601.988	649.274		934.336	893.487	721.24		592	46.8342	23.4171		849.7	113.099	65.2975
	580.415	535.348	601.186	648.73		939.467	896.07	719.259		591.4	47.0639	23.5319		851.6	116.645	67.3453
	580.306	534.929	600.066	647.962		939.02	901.217	718.35		590.8	46.8512	23.4256		852.9	118.015	68.1359
	578.956	533.702	598.426	647.899		935.61	906.075	718.371		589.7	47.3093	23.6547		853.4	117.826	68.027
	578.586	533.288	598.216	647.964		935.549	907.822	718.835		589.5	47.5147	23.7574		854.1	117.934	68.089
	579.599	533.593	596.924	648.939		939.628	907.254	719.695		589.8	47.6497	23.8248		855.5	118.741	68.5551
	582.101	534.615	596.095	649.927		940.681	907.93	719.029		590.7	47.4568	23.7284		855.9	119.642	69.0755
	584.047	533.58	595.297	651.203		941.2	905.204	718.558		591	48.2641	24.132		855	119.514	69.0017
	584.451	530.82	595.141	650.776		941.313	900.052	716.375		590.3	49.1695	24.5847		852.6	119.748	69.1363
	584.333	527.99	594.756	649.532		940.106	898.224	714.296		589.2	49.8035	24.9017		850.9	120.121	69.3519
	583.893	525.785	594.899	650.111		938.024	896.961	713.181		588.7	50.9612	25.4806		849.4	119.732	69.1275
	583.868	523.317	594.754	651.36		934.322	892.844	713.555		588.3	52.4743	26.2371		846.9	117.334	67.7426
	584.761	521.055	594.002	650.917		925.817	887.325	713.912		587.7	53.1861	26.5931		842.4	112.885	65.174
	586.203	520.831	594.737	650.103		918.852	885.348	712.337		588	52.9688	26.4844		838.8	110.833	63.9894
	587.177	521.332	595.575	648.81		911.439	883.84	710.11		588.2	52.2826	26.1413		835.1	109.146	63.0156
	587.783	523.584	595.907	647.103		903.805	880.455	708.664		588.6	50.6746	25.3373		831	106.566	61.5258
	587.553	524.873	596.639	646.187		899.554	875.361	708.441		588.8	49.8093	24.9046		827.8	104.061	60.0795
	588.165	525.428	596.56	645.899		896.052	871.484	708.046		589	49.453	24.7265		825.2	102.194	59.0018
	587.762	526.334	597.004	645.194		893.408	870.681	707.135		589.1	48.8207	24.4103		823.7	101.621	58.671
	588.111	525.528	597.111	643.146		891.434	872.331	706.654		588.5	48.3942	24.1971		823.5	101.618	58.6694
	588.77	522.231	597.682	639.495		888.326	871.951	706.635		587	48.5385	24.2692		822.3	100.507	58.0276
	587.949	517.459	597.609	636.549		885.651	870.653	706.859		584.9	49.621	24.8105		821.1	99.1797	57.2614
	588.698	512.708	597.519	635.079		880.991	870.251	708.141		583.5	51.3013	25.6507		819.8	96.8434	55.9126
	589.253	509.577	597.499	635.298		877.454	869.327	709.03		582.9	52.8373	26.4187		818.6	94.9808	54.8372
	589.411	506.73	597.625	635.448		877.439	870.08	709.437		582.3	54.2247	27.1124		819	94.9429	54.8153
	588.484	505.317	597.981	635.618		878.256	872.078	710.12		581.8	54.9321	27.466		820.2	95.3398	55.0444
	587.465	505.046	597.778	634.785		879.755	873.984	712.799		581.3	54.7259	27.3629		822.2	94.7698	54.7153
	587.284	505.292	598.25	633.921		880.838	876.636	717.524		581.2	54.3732	27.1866		825	93.1001	53.7514
	586.51	505.341	597.35	634.29		881.428	879.211	722.814		580.9	54.3497	27.1749		827.8	90.9429	52.5059
	585.792	505.068	596.766	635.439		883.759	880.655	728.615		580.8	54.7743	27.3871		831	88.6902	51.2053
	585.954	505.917	596.032	635.562		885.983	884.339	733.83		580.9	54.3596	27.1798		834.7	87.375	50.446
	587.597	506.949	595.106	634.864		888.232	884.462	739.082		581.1	53.6263	26.8131		837.3	85.0442	49.1003
	588.903	507.925	594.791	634.222		889.659	879.953	741.3		581.5	52.9915	26.4958		837	82.9952	47.9173
	591.111	508.639	594.746	633.719		889.118	874.272	740.447		582.1	52.6056	26.3028		834.6	81.8865	47.2772
	590.911	509.008	594.859	632.081		888.184	868.626	738.762		581.7	51.8985	25.9493		831.9	81.2136	46.8887
	589.601	509.356	594.889	630.499		887.371	865.095	738.93		581.1	51.1528	25.5764		830.5	80.0506	46.2172
	586.765	509.086	594.851	628.908		886.876	865.777	740.17		579.9	50.6197	25.3099		830.9	79.3147	45.7924
	586.761	509.431	594.032	628.247		889.779	869.165	742.517		579.6	50.1655	25.0828		833.8	79.7401	46.038
	584.921	509.564	593.325	627.406		892.524	874.865	744.943		578.8	49.6811	24.8405		837.4	80.5929	46.5304
	584.012	510.442	592.318	627.397		891.995	877.173	745.547		578.5	49.1397	24.5699		838.2	80.6144	46.5428
	584.242	512.386	591.981	627.911		891.054	872.07	742.713		579.1	48.3932	24.1966		835.3	80.7249	46.6065
	586.125	515.66	591.702	627.985		890.144	862.546	740.577		580.4	46.9613	23.4806		831.1	79.591	45.9519
	586.818	518.603	591.003	628.853		888.745	855.458	738.616		581.3	45.8865	22.9433		827.6	78.8444	45.5209
	587.466	520.434	591.581	629.468		885.191	850.931	737.183		582.2	45.3321	22.6661		824.4	77.4797	44.7329
	588.867	519.31	591.603	631.117		880.853	844.221	736.521		582.7	46.475	23.2375		820.5	75.0256	43.316
	591.842	517.342	592.381	632.794		876.124	837.401	734.305		583.6	48.1497	24.0748		815.9	73.3039	42.322
	595.226	514.915	591.728	634.933		871.163	833.3	730.888		584.2	50.1745	25.0872		811.8	72.5707	41.8987
	597.68	512.028	591.606	635.891		868.059	833.483	727.467		584.3	52.017	26.0085		809.7	73.2585	42.2958
	599.365	510.57	591.23	636.721		866.421	834.658	721.887		584.5	53.1001	26.5501		807.7	75.9562	43.8534
	601.063	508.567	590.913	637.049		865.471	834.698	715.838		584.4	54.2913	27.1457		805.3	79.0197	45.622
	602.486	507.813	590.521	637.094		863.298	833.036	711.321		584.5	54.7931	27.3965		802.6	80.4443	46.4446
	604.539	505.73	589.733	637.385		863.154	832.435	708.423		584.3	56.0665	28.0332		801.3	81.9192	47.2961
	604.581	504.118	589.441	637.322		864.99	835.16	706.826		583.9	56.7965	28.3983		802.3	84.0388	48.5198
	604.083	503.088	589.658	637.487		867.323	838.973	706.733		583.6	57.278	28.639		804.3	85.7128	49.4863
	603.416	502.211	589.907	638.498		866.014	845.499	706.76		583.5	57.938	28.969		806.1	86.6324	50.0173
	603.96	501.486	590.791	638.27		861.317	851.96	706.203		583.6	58.3031	29.1516		806.5	86.9799	50.2179
	604.886	500.707	591.254	638.959		857.698	854.956	704.335		584	59.0114	29.5057		805.7	87.7631	50.6701
	606.187	500.027	592.598	641.03		852.487	853.081	704.622		585	60.1843	30.0921		803.4	85.5417	49.3875
	606.426	499.638	594.415	644.007		844.741	851.461	708.291		586.1	61.4036	30.7018		801.5	80.7892	46.6436
	606.818	498.92	595.519	645.381		839.202	848.761	712.834		586.7	62.2664	31.1332		800.3	75.8692	43.8031
	606.637	499.271	596.593	646.939		832.475	845.311	715.857		587.4	62.6264	31.3132		797.9	71.3242	41.179
	605.43	500.183	597.428	646.695		827.171	841.298	718.148		587.4	62.0438	31.0219		795.5	67.3936	38.9097
	603.47	500.44	597.789	645.539		822.641	837.761	721.147		586.8	61.3919	30.696		793.8	63.4147	36.6125
	602.602	502.985	598.151	643.919		817.102	836.233	723.478		586.9	59.6265	29.8132		792.3	60.3398	34.8372
	604.531	504.803	598.035	643.406		811.84	837.553	726.842		587.7	58.7797	29.3898		792.1	57.9405	33.452
	606.497	506.645	596.488	642.949		808.149	838.515	731.853		588.1	57.885	28.9425		792.8	54.9547	31.7281
	608.428	508.161	594.366	642.172		803.029	837.896	736.181		588.3	57.0567	28.5284		792.4	51.6889	29.8426
	612.874	509.122	592.696	642.169		797.593	837.721	738.314		589.2	57.1281	28.564		791.2	50.0101	28.8734
	616.603	510.052	592.133	642.894		792.413	838.615	739.123		590.4	57.4488	28.7244		790.1	49.7877	28.7449
	619.065	510.024	592.093	644.523		788.621	840.706	739.411		591.4	58.338	29.169		789.6	50.6544	29.2453
	620.458	510.108	591.862	646.186		786.185	842.648	739.572		592.2	59.026	29.513		789.5	51.6166	29.8009
	618.899	509.816	591.37	647.611		784.949	844.103	742.19		591.9	59.3599	29.6799		790.4	51.1758	29.5464
	617.687	509.73	589.898	648.873		783.514	844.313	745.257		591.5	59.6272	29.8136		791	49.9539	28.8409
	615.031	509.57	589.238	649.898		783.161	843.588	747.778		590.9	59.6668	29.8334		791.5	48.4477	27.9713
	612.089	510.713	587.731	651.427		782.262	843.433	748.828		590.5	59.3066	29.6533		791.5	47.9751	27.6985
	609.294	511.66	586.763	653.319		781.322	843.518	750.418		590.3	59.2424	29.6212		791.8	47.418	27.3768
	608.937	513.756	585.16	654.64		779.504	842.171	749.586		590.6	58.7989	29.3994		790.4	47.2481	27.2787
	608.213	516.45	584.085	655.232		778	842.956	748.842		591	57.8146	28.9073		789.9	48.178	27.8156
	607.823	520.178	583.697	656.05		775.338	845.105	747.681		591.9	56.5098	28.2549		789.4	50.2058	28.9863
	607.889	522.8	583.764	657.623		774.038	845.229	745.285		593	56.0092	28.0046		788.2	51.4517	29.7057
	607.793	526.275	583.76	658.165		774.293	843.905	743.445		594	54.769	27.3845		787.2	51.4613	29.7112
	607.327	529.432	583.149	658.595		774.155	844.657	743.198		594.6	53.651	26.8255		787.3	51.9977	30.0209
	607.618	533.125	582.574	657.562		772.839	846.732	743.865		595.2	51.82	25.91		787.8	53.0427	30.6242
	609.086	534.941	581.739	654.271		768.965	849.745	745.606		595	49.9815	24.9907		788.1	54.6444	31.549
	608.786	534.499	581.362	650.852		765.138	849.335	747.854		593.9	48.8218	24.4109		787.4	54.2929	31.346
	608.769	532.24	580.422	649.098		763.463	847.69	748.488		592.6	49.1431	24.5716		786.5	53.478	30.8756
	607.062	529.861	579.841	649.318		763.207	847.396	748.965		591.5	50.0678	25.0339		786.5	53.1966	30.7131
	605.752	527.793	579.467	650.249		763.686	848.679	751.487		590.8	51.173	25.5865		788	52.9448	30.5677
	605.259	525.667	579.694	650.859		764.698	851.045	754.203		590.4	52.2211	26.1106		790	53.142	30.6816
	605.921	522.994	579.523	651.62		763.997	853.47	754.2		590	53.6969	26.8485		790.6	54.7055	31.5842
	605.962	520.447	580.297	654.368		761.652	857.875	751.673		590.3	55.7661	27.883		790.4	58.6476	33.8602
	606.14	518.771	580.167	655.915		758.602	863.433	749.153		590.2	57.0826	28.5413		790.4	63.4283	36.6203
	605.096	516.889	580.03	656.608		756.566	870.328	747.316		589.7	58.0482	29.0241		791.4	68.5073	39.5527
	603.29	515.132	580.068	657.693		756.702	877.739	746.234		589	59.046	29.523		793.6	73.0901	42.1986
	600.655	512.657	580.75	657.156		757.078	884.733	746.521		587.8	59.6425	29.8212		796.1	76.9305	44.4158
	599.15	508.594	581.446	655.357		756.987	884.239	745.388		586.1	60.5412	30.2706		795.5	77.0359	44.4767
	596.945	504.009	581.417	654.133		756.913	876.052	742.092		584.1	61.891	30.9455		791.7	73.4385	42.3997
	596.67	500.664	582.244	653.332		756.328	867.561	738.043		583.2	63.0161	31.5081		787.3	70.0973	40.4707
	596.194	498.542	582.601	654.249		755.178	861.925	735.315		582.9	64.249	32.1245		784.1	68.0925	39.3132
	595.698	497.474	583.435	655.135		754.531	859.117	733.547		582.9	65.012	32.506		782.4	67.2636	38.8347
	595.425	497.561	584.413	655.447		754.305	856.96	734.044		583.2	65.0759	32.538		781.8	65.9004	38.0476
	596.936	497.804	585.568	655.544		756.41	855.723	737.025		584	65.1103	32.5551		783.1	63.6765	36.7636
	597.73	496.897	585.994	655.029		757.738	854.671	740.951		583.9	65.3825	32.6912		784.5	61.3866	35.4416
	598.535	497.113	586.554	653.858		757.253	855.428	742.644		584	64.9286	32.4643		785.1	61.3354	35.412
	598.393	497.467	587.101	651.432		755.466	852.63	739.835		583.6	63.9043	31.9521		782.6	61.1117	35.2829
	598.313	497.466	587.043	648.039		752.217	845.087	734.37		582.7	62.7072	31.3536		777.2	59.4439	34.32
	596.818	497.191	586.76	644.015		749.232	834.556	728.935		581.2	61.3133	30.6566		770.9	56.0475	32.359
	595.205	496.888	587.982	640.456		747.54	824.738	724.195		580.1	60.1593	30.0796		765.5	52.6205	30.3805
	593.713	496.597	588.703	638.048		746.839	816.582	720.098		579.3	59.4062	29.7031		761.2	49.8138	28.76
	593.34	496.701	589.872	636.254		746.476	811.401	717.523		579	58.8075	29.4038		758.5	48.0739	27.7555
	592.632	497.616	591.219	635.956		746.227	808.044	715.808		579.4	58.3152	29.1576		756.7	47.0004	27.1357
	593.893	498.596	592.089	637.009		747.261	806.628	714.398		580.4	58.353	29.1765		756.1	46.745	26.9882
	594.391	499.424	593.223	636.891		748.229	806.545	713.119		581	58.0436	29.0218		756	47.1907	27.2456
	596.492	499.403	593.916	636.75		747.099	808.047	712.878		581.6	58.2274	29.1137		756	48.2059	27.8317
	598.827	498.499	594.669	636.748		743.573	807.97	715.57		582.2	58.9159	29.4579		755.7	47.3795	27.3546
	599.822	498.291	595.335	637.115		740.497	806.422	720.951		582.6	59.2694	29.6347		756	44.7836	25.8558
	600.549	498.528	595.564	635.456		738.196	804.522	725.335		582.5	58.7422	29.3711		756	42.4953	24.5347
	601.986	499.368	596.349	633.28		737.076	801.489	728.111		582.7	57.9103	28.9552		755.6	40.0282	23.1103
	603.185	499.953	595.978	631.724		734.186	798.611	731.821		582.7	57.2897	28.6449		754.9	37.8972	21.88
	603.081	498.936	596.432	631.508		730.763	796.793	736.886		582.5	57.742	28.871		754.8	36.4837	21.0639
	602.97	497.148	596.364	631.473		728.635	795.673	741.197		582	58.576	29.288		755.2	35.6357	20.5743
	601.444	495.351	596.687	632.783		727.052	796.902	744.535		581.6	59.6658	29.8329		756.2	36.3475	20.9852
	599.887	493.146	596.961	634.373		726.49	799.932	748.017		581.1	61.042	30.521		758.1	37.7545	21.7976
	598.278	490.81	597.097	635.791		727.045	801.633	754.178		580.5	62.431	31.2155		761	37.7522	21.7963
	597.663	489.006	596.492	636.875		726.833	801.849	758.626		580	63.5051	31.7526		762.4	37.6528	21.7389
	596.749	487.652	596.033	638.893		725.367	800.731	759.927		579.8	64.6375	32.3187		762	37.725	21.7806
	597.032	487.766	595.447	638.98		722.798	799.223	758.744		579.8	64.5866	32.2933		760.3	38.2347	22.0748
	596.514	487.899	595.6	638.434		720.837	797.237	757.697		579.6	64.3235	32.1617		758.6	38.2079	22.0593
	595.067	487.658	596.139	637.714		718.912	793.549	756.627		579.1	64.142	32.071		756.4	37.3196	21.5465
	594.052	486.301	597.381	638.065		719.216	788.233	754.788		578.9	64.9264	32.4632		754.1	34.514	19.9267
	592.486	483.527	598.606	638.233		719.815	783.056	753.24		578.2	66.3007	33.1504		752	31.6376	18.266
	591.422	482.456	598.492	638.771		719.058	779.361	751.629		577.8	66.887	33.4435		750	30.1838	17.4266
	592.231	482.156	598.184	637.802		718.644	777.217	749.81		577.6	66.7621	33.3811		748.6	29.3069	16.9203
	593.02	481.161	598.285	636.183		716.352	774.822	746.604		577.2	66.8266	33.4133		745.9	29.2406	16.8821
	592.935	479.745	597.143	635.356		714.431	772.821	742.287		576.3	67.1358	33.5679		743.2	29.2053	16.8617
	592.497	479.373	596.247	633.372		713.149	769.838	738.983		575.4	66.6053	33.3027		740.7	28.3815	16.3861
	591.253	479.847	595.175	631.087		712.246	764.837	736.105		574.3	65.4966	32.7483		737.7	26.3327	15.2032
	590.074	481.984	594.752	629.611		711.039	758.561	731.085		574.1	63.8968	31.9484		733.6	23.8572	13.774
	590.767	484.814	594.976	627.978		708.308	754.035	726.56		574.6	62.1482	31.0741		729.6	23.0181	13.2895
	591.739	485.869	594.489	626.426		704.12	752.31	723.42		574.6	61.2328	30.6164		726.6	24.2538	14.0029
	591.566	486.073	592.942	626.013		700.87	751.551	721.769		574.1	60.8377	30.4188		724.7	25.4701	14.7052
	592.548	485.562	591.95	626.156		698.75	749.525	721.624		574.1	61.1221	30.5611		723.3	25.4292	14.6816
	592.685	484.111	591.238	626.664		696.548	746.275	721.479		573.7	61.9124	30.9562		721.4	24.8639	14.3552
	593.402	482.421	591.034	629.355		694.568	743.664	719.785		574.1	63.5546	31.7773		719.3	24.5512	14.1746
	594.439	481.3	590.604	631.795		692.479	743.047	718.886		574.5	64.8741	32.4371		718.1	25.2922	14.6024
	594.96	481.853	590.316	633.152		688.635	743.858	719.808		575.1	65.0411	32.5205		717.4	27.6878	15.9856
	594.594	484.181	590.025	632.156		685.204	745.58	720.621		575.2	63.5723	31.7861		717.1	30.3386	17.516
	594.463	486.193	590.682	631.589		682.7	746.624	720.667		575.7	62.4808	31.2404		716.7	32.1495	18.5615
	593.774	488.023	591.005	632.154		683.673	748.661	720.956		576.2	61.7361	30.868		717.8	32.6114	18.8282
	595.135	489.713	592.524	632.344		684.734	751.418	719.068		577.4	61.2406	30.6203		718.4	33.347	19.2529
	596.537	490.061	593.571	633.228		685.713	751.812	716.262		578.3	61.5601	30.7801		717.9	33.0811	19.0994
	597.965	489.787	594.922	634.741		687.245	750.855	714.962		579.4	62.3932	31.1966		717.7	31.892	18.4129
	598.201	489.687	594.975	635.057		687.677	750.359	715.613		579.5	62.5624	31.2812		717.9	31.4027	18.1304
	600.104	489.754	595.321	635.376		690.366	750.751	720.515		580.1	62.8481	31.424		720.5	30.1926	17.4317
	601.147	489.953	595.513	636.083		691.79	751.443	727.702		580.7	63.0866	31.5433		723.6	30.0326	17.3393
	602.003	490.772	595.619	636.992		695.158	753.798	732.409		581.3	63.0622	31.5311		727.1	29.6755	17.1332
	603.44	491.834	595.825	637.95		698.774	756.278	732.294		582.3	63.0101	31.505		729.1	28.8835	16.6759
	604.934	493.241	595.962	637.319		700.955	759.693	729.862		582.9	62.333	31.1665		730.2	29.3702	16.9569
	604.821	494.12	596.837	637.402		700.841	761.952	724.322		583.3	61.9852	30.9926		729	30.8269	17.7979
	604.396	495.068	597.544	637.29		702.177	763.215	718.326		583.6	61.5018	30.7509		727.9	31.6266	18.2596
	603.559	496.143	598.587	636.656		703.125	765.456	713.793		583.7	60.7906	30.3953		727.5	33.3372	19.2472
	603.125	497.544	598.903	636.899		704.239	767.628	709.73		584.1	60.1682	30.0841		727.2	35.12	20.2766
	601.091	498.202	598.68	637.632		703.502	770.143	704.756		583.9	59.8477	29.9238		726.1	38.1182	22.0075
	600.035	496.55	598.246	638.046		701.578	773.563	700.489		583.2	60.625	30.3125		725.2	41.8783	24.1785
	600.076	495.245	598.494	636.139		696.183	780.149	697.842		582.5	60.7048	30.3524		724.7	48.0064	27.7165
	599.295	494.491	599.06	633.745		694.546	785.122	693.469		581.6	60.346	30.173		724.4	52.6078	30.3731
	599.476	495.249	600.577	632.802		694.043	786.207	688.427		582	59.8808	29.9404		722.9	54.904	31.6988
	600.73	496.988	601.737	633.972		693.361	783.258	684.074		583.4	59.6129	29.8065		720.2	54.7804	31.6275
	600.815	498.315	602.438	634.67		693.966	779.103	680.813		584.1	59.251	29.6255		718	53.3575	30.806
	601.425	498.074	602.202	634.943		695.616	776.786	679.373		584.2	59.4794	29.7397		717.3	52.1884	30.131
	600.221	497.698	602.447	634.89		694.738	776.672	678.606		583.8	59.5573	29.7786		716.7	52.5837	30.3592
	600.865	498.165	602.575	635.906		693.661	778.246	678.666		584.4	59.6957	29.8478		716.9	53.69	30.998
	600.405	498.637	603.184	636.439		691.117	781.789	680.138		584.7	59.6433	29.8217		717.7	55.7897	32.2102
	599.576	500.072	604.193	635.322		689.986	783.5	682.589		584.8	58.6676	29.3338		718.7	56.2473	32.4744
	598.603	501.226	604.359	633.674		689.337	783.517	683.238		584.5	57.5786	28.7893		718.7	56.218	32.4575
	598.518	502.566	604.775	631.742		689.645	782.032	681.282		584.4	56.4286	28.2143		717.7	55.9107	32.2801
	597.246	503.55	604.32	631.574		690.284	779.642	677.929		584.2	55.7489	27.8745		716	55.5021	32.0442
	596.357	504.42	604.844	632.151		690.611	776.175	674.272		584.4	55.4915	27.7458		713.7	54.7299	31.5983
	595.173	504.595	605.328	633.966		691.564	772.878	671.134		584.8	55.9138	27.9569		711.9	53.8223	31.0743
	595.657	504.172	606.092	636.208		693.021	772.155	668.073		585.5	56.8996	28.4498		711.1	54.3408	31.3737
	595.858	504.184	607.26	638.189		699.906	773.77	665.348		586.4	57.6369	28.8185		713	55.3856	31.9769
	595.413	502.955	608.096	640.63		700.939	776.196	663.902		586.8	59.035	29.5175		713.7	57.2209	33.0365
	595.5	501.008	609.299	643.531		699.859	777.239	663.721		587.3	60.9902	30.4951		713.6	57.9942	33.4829
	594.416	498.948	610.172	644.56		697.79	776.707	665.224		587	62.3385	31.1693		713.2	57.325	33.0966
	592.089	495.286	609.983	644.85		693.941	773.639	667.252		585.6	64.0412	32.0206		711.6	55.3511	31.957
	590.028	491.477	609.413	644.389		691.226	769.525	670.356		583.8	65.5477	32.7738		710.4	52.2825	30.1853
	587.535	489.794	608.261	643.176		689.821	765.375	672.753		582.2	65.7385	32.8692		709.3	49.293	28.4593
	586.242	489.977	607.853	640.506		690.85	761.914	673.32		581.1	64.7419	32.3709		708.7	46.915	27.0864
	584.76	489.964	607.546	638.154		692.72	757.725	673.814		580.1	63.9525	31.9763		708.1	44.0157	25.4125
	583.522	490.263	607.137	635.279		695.913	754.167	675.093		579.1	62.8588	31.4294		708.4	40.9872	23.664
	582.786	489.085	607.249	632.8		699.689	752.173	674.086		578	62.6824	31.3412		708.6	39.8071	22.9826
	581.44	486.024	607.416	629.732		705.664	748.813	670.489		576.2	63.2436	31.6218		708.3	39.2294	22.6491
	581.108	482.474	607.446	627.318		711.428	745.108	667.011		574.6	64.2589	32.1294		707.8	39.1713	22.6156
	580.312	480.831	607.268	625.356		716.303	742.33	664.115		573.4	64.4548	32.2274		707.6	39.83	22.9958
	581.06	479.786	606.796	623.669		719.17	742.051	661.838		572.8	64.4546	32.2273		707.7	41.3212	23.8568
	581.323	480.639	606.282	619.921		721.864	740.522	659.942		572	62.9958	31.4979		707.4	42.181	24.3532
	581.527	481.643	606.414	617.271		723.188	737.285	659.078		571.7	61.8831	30.9416		706.5	41.6836	24.0661
	581.467	483.595	606.653	615.482		723.947	734.922	657.348		571.8	60.5433	30.2717		705.4	41.979	24.2366
	581.435	485.46	607.186	614.13		722.538	735.205	656.084		572.1	59.4168	29.7084		704.6	42.498	24.5362
	581.327	487.314	606.269	612.817		719.184	736.586	655.081		571.9	58.0201	29.0101		703.6	42.9245	24.7825
	582.634	489.234	605.352	612.044		714.892	738.317	655.586		572.3	56.8	28.4		702.9	42.6423	24.6195
	584.346	489.545	604.429	611.489		711.581	738.968	655.213		572.5	56.4547	28.2274		701.9	42.7047	24.6556
	585.457	488.694	602.978	609.962		709.603	740.76	654.512		571.8	56.3369	28.1685		701.6	43.6737	25.215
	584.862	488.067	601.452	608.603		708.45	744.969	653.238		570.7	56.0093	28.0047		702.2	46.1817	26.663
	584.338	488.163	600.187	607.443		707.212	749.911	652.058		570	55.4261	27.7131		703.1	49.0584	28.3239
	582.552	488.728	599.345	605.972		705.401	752.6	651.621		569.1	54.5128	27.2564		703.2	50.5252	29.1707
	582.07	489.788	598.924	605.19		703.712	752.146	653.089		569	53.6983	26.8492		703	49.5329	28.5978
	581.621	490.866	598.019	603.775		702.517	750.581	656.008		568.6	52.6461	26.323		703	47.2886	27.3021
	581.499	492.591	597.194	602.613		701.096	749.862	659.808		568.5	51.3753	25.6877		703.6	45.0791	26.0264
	582.191	494.763	596.297	601.826		699.693	749.824	663.622		568.8	50.0255	25.0128		704.4	43.2921	24.9947
	583.541	497.14	595.024	600.693		699	749.939	664.668		569.1	48.5005	24.2502		704.5	42.9041	24.7707
	585.205	499.787	595.293	599.369		698.777	751.288	662.033		569.9	47.1287	23.5644		704	44.8589	25.8993
	584.548	502.326	595.464	596.721		699.996	751.894	657.643		569.8	45.2904	22.6452		703.2	47.2059	27.2543
	584.23	506.221	595.523	594.978		700.023	750.837	654.059		570.2	42.9939	21.4969		701.6	48.4093	27.9491
	583.483	509.955	595.272	593.041		699.522	746.468	651.39		570.4	40.6448	20.3224		699.1	47.5406	27.4476
	582.594	511.151	596.481	592.061		699.915	742.515	650.198		570.6	40.0352	20.0176		697.5	46.2044	26.6761
	580.774	510.68	596.956	593.95		699.195	741.563	650.032		570.6	40.5535	20.2768		696.9	45.8079	26.4472
	580.305	509.736	596.985	596.179		698.205	742.375	650.132		570.8	41.4284	20.7142		696.9	46.1353	26.6362
	579.317	507.959	597.13	597.955		696.283	742.887	650.828		570.6	42.6303	21.3151		696.7	46.0303	26.5756
	578.791	506.346	596.612	598.922		695.054	743.354	653.304		570.2	43.4882	21.7441		697.2	45.0643	26.0179
	578.283	505.653	596.177	599.308		694.584	744.963	655.773		569.9	43.7924	21.8962		698.4	44.7197	25.8189
	577.783	504.782	596.469	600.386		694.963	745.972	655.341		569.9	44.4888	22.2444		698.8	45.4346	26.2317
	577.146	504.301	597.397	601.94		695.226	746.562	652.397		570.2	45.2327	22.6164		698.1	47.1467	27.2202
	576.782	503.097	597.928	602.466		694.264	744.227	646.398		570.1	46.0289	23.0145		695	48.918	28.2428
	575.345	502.335	598.63	604.358		692.635	741.016	640.225		570.2	46.9297	23.4649		691.3	50.4089	29.1036
	575.94	503.393	599.41	606.216		691.406	737.34	635.244		571.2	47.0539	23.527		688	51.1332	29.5218
	575.923	503.805	600.164	606.325		690.932	734.068	633.462		571.6	47.0341	23.5171		686.2	50.4729	29.1406
	577.205	504.446	600.084	606.407		691.522	732.901	633.456		572	46.7732	23.3866		686	49.955	28.8416
	579.678	505.305	600.067	606.498		693.778	735.799	634.608		572.9	46.4824	23.2412		688.1	50.837	29.3508
	580.949	504.394	599.422	606.857		696.133	740.012	635.161		572.9	46.9552	23.4776		690.4	52.6572	30.4017
	580.515	504.578	598.781	607.43		696.23	743.646	635.367		572.8	46.8618	23.4309		691.7	54.2783	31.3376
	577.991	504.895	598.534	608.744		694.865	748.162	635.887		572.5	46.8756	23.4378		693	56.1618	32.425
	576.802	504.408	598.983	611.767		691.929	751.141	637.34		573	47.9488	23.9744		693.5	56.9162	32.8606
	577.757	503.619	598.643	615.307		690.114	752.863	639.122		573.8	49.2647	24.6323		694	56.9716	32.8926
	578.272	503.923	599.233	616.752		685.766	753.857	641.108		574.5	49.6398	24.8199		693.6	56.7788	32.7812
	577.451	503.614	599.08	616.786		683.198	754.792	642.073		574.2	49.7513	24.8756		693.4	57.0417	32.933
	577.242	503.832	598.988	615.078		679.264	754.384	642.064		573.8	49.1448	24.5724		691.9	57.217	33.0343
	574.459	504.7	598.6	612.072		678.188	753.831	640.863		572.5	47.7767	23.8883		691	57.5572	33.2307
	573.806	505.145	597.969	608.813		677.845	754.783	639.28		571.4	46.5519	23.276		690.6	58.8043	33.9507
	573.509	505.833	597.796	606.52		677.795	756.19	638.179		570.9	45.5803	22.7901		690.7	60.058	34.6745
	574.765	504.467	597.359	604.608		677.038	756.864	636.955		570.3	45.6913	22.8457		690.3	61.0424	35.2428
	576.678	502.906	597.756	604.061		675.915	758.311	635.255		570.4	46.4625	23.2313		689.8	62.6965	36.1979
	577.555	500.914	597.428	604.036		675.23	761.42	633.501		570	47.4012	23.7006		690.1	65.2345	37.6632
	577.761	498.927	596.478	604.077		673.453	764.063	632.912		569.3	48.2079	24.104		690.1	67.1496	38.7689
	578.999	496.777	595.918	604.164		672.66	767.223	632.326		569	49.2518	24.6259		690.7	69.2412	39.9764
	581.556	496.411	594.762	605.538		673.278	771.182	631.052		569.6	49.7465	24.8733		691.8	71.8849	41.5028
	584.813	496.832	593.269	608.977		674.658	772.202	630.635		571	50.431	25.2155		692.5	72.4497	41.8289
	585.569	496.648	593.185	610.971		677.077	770.26	630.48		571.6	51.0848	25.5424		692.6	71.1721	41.0912
	583.111	495.796	592.659	612.323		679.162	766.928	629.211		571	51.5723	25.7861		691.8	69.718	40.2517
	578.859	495.42	592.298	613.671		680.101	763.461	627.45		570.1	51.7845	25.8923		690.3	68.5809	39.5952
	575.363	493.625	591.512	614.84		679.968	760.027	626.159		568.8	52.6937	26.3469		688.7	67.3617	38.8913
	574.729	492.191	591.313	616.613		679.086	757.249	626.789		568.7	53.8423	26.9212		687.7	65.6562	37.9066
	574.196	489.447	590.509	616.929		678.38	756.02	627.092		567.8	55.1043	27.5521		687.2	64.9113	37.4765
	573.862	487.524	590.373	617.005		678.007	756.354	627.518		567.2	56.0063	28.0032		687.3	64.9183	37.4806
	572.529	486.394	589.722	615.972		678.845	757.433	626.805		566.2	56.0938	28.0469		687.7	65.7623	37.9679
	572.283	487.188	589.348	614.122		680.522	758.775	626.29		565.7	55.1099	27.555		688.5	66.6045	38.4541
	573.858	487.573	588.96	612.066		681.882	758.365	625.353		565.6	54.3484	27.1742		688.5	66.7548	38.5409
	575.091	487.747	589.005	609.364		682.252	757.46	622.956		565.3	53.5843	26.7922		687.6	67.409	38.9186
	575.164	487.386	588.473	606.036		682.035	756.434	621.52		564.3	52.789	26.3945		686.7	67.576	39.015
	575.274	486.167	588.231	602.662		682.525	754.834	621.923		563.1	52.4838	26.2419		686.4	66.5416	38.4178
	583.48	485.75	588.355	599.568		684.215	754.382	622.403		564.3	52.7902	26.3951		687	66.0338	38.1246
	583.131	485.821	588.564	596.982		685.19	755.009	622.258		563.6	52.1812	26.0906		687.5	66.4053	38.3391
	584.191	486.403	588.861	594.672		685.42	754.427	621.292		563.5	51.5975	25.7987		687	66.5828	38.4416
	584.298	486.317	590.618	592.497		686.12	753.233	619.522		563.4	51.5297	25.7649		686.3	66.8555	38.599
	583.011	487.597	591.177	590.056		687.828	751.639	617.643		563	50.3722	25.1861		685.7	67.023	38.6957
	582.675	488.805	593.079	588.253		690.237	748.939	614.934		563.2	49.7804	24.8902		684.7	67.1738	38.7828
	583.89	489.636	594.333	585.649		695.699	746.279	610.769		563.4	49.372	24.686		684.2	68.4768	39.5351
	585.915	489.067	595.576	582.959		699.278	744.693	605.746		563.4	49.8334	24.9167		683.2	70.8487	40.9045
	588.325	490.005	597.339	580.841		700.199	744.241	601.97		564.1	49.8729	24.9364		682.1	72.8347	42.0511
	589.184	490.836	598.649	578.554		700.008	743.866	600.031		564.3	49.6627	24.8314		681.3	73.7198	42.5621
	590.033	492.1	598.895	577.03		699.075	742.633	598.856		564.5	49.1041	24.5521		680.2	73.7261	42.5658
	590.358	493.489	598.782	576.407		697.493	741.031	597.866		564.8	48.4009	24.2004		678.8	73.391	42.3723
	590.078	495.001	599.106	576.242		694.061	739.556	596.743		565.1	47.6735	23.8367		676.8	72.9566	42.1215
	589.146	495.925	598.644	576.87		691.989	738.352	595.487		565.1	47.0005	23.5003		675.3	72.8841	42.0797
	586.568	497.278	598.993	577.085		690.971	735.916	592.835		565	46.018	23.009		673.2	73.1698	42.2446
	584.102	498.865	598.041	577.518		691.291	731.753	590.285		564.6	44.6713	22.3356		671.1	72.8613	42.0665
	581.433	498.276	597.878	577.65		692.162	727.84	588.982		563.8	44.5626	22.2813		669.7	72.1121	41.6339
	579.091	498.269	596.842	577.859		692.639	726.736	589.536		563	44.0268	22.0134		669.6	71.4337	41.2423
	577.525	498.008	595.536	577.759		693.264	728.449	590.386		562.2	43.6227	21.8113		670.7	71.7439	41.4214
	575.574	497.249	593.891	576.87		694.587	730.982	589.794		560.9	43.2446	21.6223		671.8	73.303	42.3215
	574.459	496.086	592.237	576.126		694.621	731.158	588.514		559.7	43.1781	21.5891		671.4	74.0959	42.7793
	572.422	497.261	591.236	576.338		693.97	728.299	587.424		559.3	42.1554	21.0777		669.9	73.4579	42.4109
	570.336	497.253	590.86	577.185		692.214	725.442	586.708		558.9	41.9801	20.99		668.1	72.437	41.8215
	567.201	496.94	590.52	578.968		688.873	724.012	586.502		558.4	42.0693	21.0347		666.5	71.4417	41.2469
	564.19	496.521	590.662	581.73		685.886	724.592	587.134		558.3	42.6128	21.3064		665.9	70.8811	40.9232
	565.35	497.278	589.382	583.639		683.917	725.551	589.416		558.9	42.3478	21.1739		666.3	69.7577	40.2746
	565.295	498.924	588.464	584.392		683.385	726.811	593.267		559.3	41.4783	20.7391		667.8	68.1186	39.3283
	564.842	498.897	587.691	584.184		681.98	729.832	596.081		558.9	41.2464	20.6232		669.3	67.7714	39.1279
	563.252	499.111	587.056	582.819		680.785	732.25	597.241		558.1	40.6439	20.3219		670.1	68.137	39.3389
	562.672	499.029	586.363	582.743		679.373	734.365	597.274		557.7	40.479	20.2395		670.3	68.9908	39.8319
	562.009	497.964	584.575	583.515		678.064	734.505	597.154		557	40.7177	20.3588		669.9	69.0376	39.8589
	560.934	498.659	582.755	583.318		677.518	734.754	596.835		556.4	39.8906	19.9453		669.7	69.2909	40.0051
	561.841	500.52	581.849	584.278		676.611	734.783	596.611		557.1	39.0509	19.5255		669.3	69.3731	40.0526
	561.783	500.151	582.095	585.478		676.771	735.738	595.756		557.4	39.5595	19.7797		669.4	70.2798	40.576
	560.677	500.113	582.859	586.762		678.058	737.892	595.59		557.6	40.011	20.0055		670.5	71.4505	41.252
	560.194	499.257	583.379	587.611		678.876	739.877	596.507		557.6	40.7261	20.363		671.8	71.9497	41.5402
	559.45	499.269	583.467	587.87		679.23	742.078	598.137		557.5	40.7894	20.3947		673.1	72.1631	41.6634
	560.099	500.001	583.822	587.295		679.799	744.357	598.976		557.8	40.3858	20.1929		674.4	72.8422	42.0555
	560.642	500.994	584.857	586.579		678.938	746.043	597.714		558.3	39.9767	19.9883		674.2	74.2765	42.8836
	560.638	502.747	585.321	586.356		677.955	748.348	596.471		558.8	39.1921	19.596		674.3	76.006	43.8821
	561.564	506.044	584.964	585.737		677.023	752.365	595.775		559.6	37.4104	18.7052		675.1	78.3133	45.2142
	562.486	507.602	585.306	585.229		678.241	758.189	594.091		560.2	36.645	18.3225		676.8	82.0582	47.3763
	564.099	508.078	585.745	583.52		679.205	762.414	591.663		560.4	36.1858	18.0929		677.8	85.3846	49.2968
	564.487	508.99	585.815	582.266		679.036	764.024	590.247		560.4	35.5139	17.757		677.8	86.8958	50.1693
	564.954	510.364	585.654	580.139		678.768	759.575	588.841		560.3	34.4077	17.2038		675.7	85.4074	49.31
	566.614	510.927	586.32	577.616		680.466	751.402	586.783		560.4	33.9332	16.9666		672.9	82.5711	47.6724
	567.339	510.853	586.737	575.746		680.853	745.97	585.49		560.2	33.8227	16.9113		670.8	80.7136	46.6
	567.173	510.443	586.232	573.105		681.256	744.02	585.606		559.2	33.4907	16.7453		670.3	79.7741	46.0576
	566.64	510.069	585.564	569.644		683.784	743.881	585.804		558	33.0019	16.501		671.2	79.7914	46.0676
	565.409	509.568	585.081	566.74		685.044	744.332	586.076		556.7	32.6781	16.339		671.8	79.9526	46.1606
	563.563	508.265	584.942	564.481		685.821	746.299	587.101		555.3	32.881	16.4405		673.1	80.361	46.3965
	561.942	507.176	584.355	563.589		687.053	749.189	587.421		554.3	33.0084	16.5042		674.6	81.6051	47.1147
	559.392	506.722	584.425	561.544		687.741	749.875	586.21		553	32.8786	16.4393		674.6	82.6187	47.6999
	557.221	505.823	585.08	559.799		688.413	748.457	585.462		552	33.2399	16.6199		674.1	82.4337	47.5931
	554.951	504.46	585.588	557.988		686.8	746.33	584.295		550.7	33.7959	16.898		672.5	81.9619	47.3207
	552.249	502.23	586.047	556.225		685.066	745.273	583.293		549.2	34.7491	17.3746		671.2	81.8739	47.2699
	550.424	499.285	586.297	555.309		684.551	744.895	583.066		547.8	36.0509	18.0255		670.8	81.7818	47.2168
	549.806	497.394	586.332	555.008		685.117	744.667	584.25		547.1	36.877	18.4385		671.3	81.0906	46.8177
	548.835	496.058	585.636	555.427		685.116	744.234	586.007		546.5	37.2431	18.6215		671.8	79.9514	46.1599
	548.133	495.881	584.925	555.767		685.918	741.939	587.481		546.2	37.0897	18.5448		671.8	78.1938	45.1452
	548.435	496.232	583.546	555.465		685.817	740.292	588.553		545.9	36.4328	18.2164		671.6	76.8685	44.38
	549.723	496.804	581.809	554.859		684.736	740.07	589.146		545.8	35.5652	17.7826		671.3	76.3515	44.0815
	551.337	496.415	580.814	554.089		682.53	739.886	590.09		545.7	35.4222	17.7111		670.8	75.5797	43.6359
	554.144	496.023	578.943	553.936		680.889	739.095	591.31		545.8	35.1757	17.5879		670.4	74.4454	42.9811
	555.352	496.555	577.832	554.241		680.805	737.825	592.65		546	34.7057	17.3529		670.4	73.1417	42.2284
	557.628	497.665	577.427	554.043		679.288	737.686	593.902		546.7	34.263	17.1315		670.3	72.3125	41.7497
	560.768	499.062	576.221	553.241		675.404	740.801	594.448		547.3	33.5658	16.7829		670.2	73.3144	42.3281
	563.146	499.763	575.245	552.309		672.206	744.744	594.66		547.6	33.2488	16.6244		670.5	75.0559	43.3335
	563.66	500.563	574.759	551.001		669.187	746.416	595.546		547.5	32.7593	16.3797		670.4	75.4423	43.5566
	563.21	500.749	574.361	550.118		667.794	747.14	597.25		547.1	32.4564	16.2282		670.7	74.9881	43.2944
	562.455	501.108	574.028	550.739		667.396	746.993	599.42		547.1	32.0906	16.0453		671.3	73.8623	42.6444
	563.937	501.804	573.035	551.493		666.492	749.595	600.016		547.6	31.761	15.8805		672	74.9434	43.2686
	564.381	502.391	572.857	551.786		665.963	752.605	599.731		547.9	31.5206	15.7603		672.8	76.6634	44.2616
	565.503	504.051	571.777	551.411		665.488	754.599	599.346		548.2	30.6304	15.3152		673.1	77.909	44.9808
	566.204	505.363	570.624	550.473		664.39	756.872	599.12		548.2	29.8167	14.9083		673.5	79.2659	45.7642
	565.928	506.459	569.499	549.849		663.956	761.913	598.781		547.9	28.9406	14.4703		674.9	82.1133	47.4081
	565.902	507.518	568.285	549.522		663.9	765.888	597.304		547.8	28.1245	14.0623		675.7	84.9087	49.0221
	566.953	508.423	568.018	549.929		663.909	767.27	595.581		548.3	27.866	13.933		675.6	86.4383	49.9052
	566.646	509.17	567.839	550.333		663.198	765.04	595.022		548.5	27.4073	13.7037		674.4	85.5629	49.3998
	565.459	510.026	567.305	551.202		661.79	761.203	595.437		548.5	26.6381	13.3191		672.8	83.4304	48.1686
	563.577	510.777	567.346	552.013		661.136	756.922	596.84		548.4	25.9346	12.9673		671.6	80.5559	46.509
	559.96	510.476	567.502	553.979		661.569	755.551	598.097		548	25.6073	12.8036		671.7	79.2178	45.7364
	556.226	509.521	568.077	555.785		662.327	755.94	598.751		547.4	25.888	12.944		672.3	79.0713	45.6519
	553.3	508.622	567.446	556.622		665.406	758.648	598.802		546.5	25.9628	12.9814		674.3	80.2917	46.3564
	552.285	507.162	566.618	556.607		666.694	762.882	598.926		545.7	26.3632	13.1816		676.2	82.3876	47.5665
	552.114	505.207	566.531	555.675		667.841	767.277	597.984		544.9	27.1514	13.5757		677.7	85.0759	49.1186
	551.838	503.521	566.734	554.929		668.076	769.184	596.596		544.3	27.9044	13.9522		678	86.7168	50.066
	551.894	500.848	567.537	554.236		667.972	771.899	595.418		543.6	29.3405	14.6702		678.4	88.7039	51.2132
	552.414	498.007	567.233	554.488		667.699	775.119	594.916		543	30.7259	15.363		679.2	90.6545	52.3394
	553.642	495.996	567.046	555.075		667.262	776.248	594.393		542.9	31.8674	15.9337		679.3	91.5231	52.8409
	554.004	495.371	566.858	556.884		666.456	772.211	595.131		543.3	32.4101	16.2051		677.9	89.0962	51.4397
	554.791	495.501	565.914	559.056		664.049	764.86	596.626		543.8	32.534	16.267		675.2	84.6672	48.8826
	556.144	495.018	565.417	560.356		659.621	756.756	597.362		544.2	33.0286	16.5143		671.2	80.3305	46.3788
	557.126	494.734	564.843	560.271		657.364	751.135	596.36		544.2	33.1584	16.5792		668.3	77.9637	45.0123
	558.472	494.975	564.865	560.256		657.518	748.469	594.64		544.6	33.2208	16.6104		666.9	77.3405	44.6526
	559.695	495.879	565.057	560.365		659.756	744.968	593.291		545.2	32.9995	16.4997		666	76.0311	43.8966
	560.427	497.552	565.101	560.958		660.623	741.906	592.964		546	32.3727	16.1863		665.2	74.5748	43.0558
	560.3	500.486	565.284	561.24		661.483	741.231	593.432		546.8	30.9701	15.485		665.4	73.9769	42.7106
	560.817	504.877	565.793	560.39		660.903	742.681	594.31		548	28.8327	14.4163		666	74.3147	42.9056
	560.269	508.656	565.981	558.59		660.572	744.702	594.351		548.4	26.6671	13.3335		666.5	75.3532	43.5052
	560.26	510.608	566.793	557.063		660.015	745.767	593.196		548.7	25.7031	12.8515		666.3	76.4813	44.1565
	560.235	511.109	567.037	556.189		658.044	745.53	592.827		548.6	25.4195	12.7098		665.5	76.6216	44.2375
	561.034	510.34	566.235	555.388		657.959	745.79	591.892		548.2	25.658	12.829		665.2	77.2049	44.5742
	563.221	510.239	565.234	555.086		657.885	747.489	590.829		548.4	25.8455	12.9228		665.4	78.5996	45.3795
	566.331	509.294	564.328	555.236		659.1	749.465	590.811		548.8	26.7747	13.3874		666.5	79.5826	45.947
	568.361	510.172	564.297	556.329		660.099	752.78	592.356		549.8	26.8804	13.4402		668.4	80.5348	46.4968
	570.402	511.858	563.925	557.892		661.357	757.525	595.191		551	26.6023	13.3011		671.4	81.6278	47.1278
	570.957	513.968	564.372	559.648		660.701	762.339	598.246		552.2	25.93	12.965		673.8	82.8224	47.8176
	571.261	516.411	564.123	561.614		660.142	765.349	600.718		553.4	24.9641	12.482		675.4	83.3695	48.1334
	571.41	517.757	563.764	562.852		659.095	765.669	600.202		553.9	24.4293	12.2146		675	83.8708	48.4229
	570.525	517.161	563.469	561.777		657.11	763.878	598.465		553.2	24.3447	12.1723		673.2	83.8648	48.4193
	568.278	517.335	563.716	560.636		656.111	761.807	597.195		552.5	23.6466	11.8233		671.7	83.4066	48.1548
	565.664	516.031	564.829	561.294		654.79	761.489	596.431		552	24.0239	12.012		670.9	83.7006	48.3246
	563.536	516.18	565.486	561.054		654.385	759.082	595.583		551.6	23.659	11.8295		669.7	82.8161	47.8139
	562.675	517.401	565.811	560.774		654.774	754.993	596.052		551.7	22.9372	11.4686		668.6	80.3684	46.4007
	562.096	519.512	565.231	561.143		654.365	749.48	598.075		552	21.7259	10.863		667.3	76.5279	44.1834
	562.714	521.964	565.316	561.245		653.328	747.334	599.145		552.8	20.6324	10.3162		666.6	74.9808	43.2902
	563.673	524.151	564.966	561.823		653.02	748.773	599.844		553.7	19.7104	9.85518		667.2	75.4722	43.5739
	565.523	526.74	563.972	562.602		652.16	752.726	599.796		554.7	18.6845	9.34223		668.2	77.721	44.8722
	566.486	527.54	563.608	564.464		652.049	755.199	598.484		555.5	18.6954	9.34768		668.6	79.6541	45.9883
	565.036	527.832	563.574	566.349		650.899	755.176	596.401		555.7	18.6119	9.30594		667.5	80.6778	46.5793
	563.748	527.942	564.062	567.591		650.641	751.351	594.532		555.8	18.677	9.33852		665.5	79.4596	45.876
	561.767	527.124	563.741	568.419		650.282	745.747	594.24		555.3	18.9654	9.48272		663.4	76.6034	44.227
	560.358	525.618	563.602	568.092		651.329	740.742	594.462		554.4	19.4599	9.72996		662.2	73.7413	42.5746
	559.042	524.062	563.689	567.31		651.74	736.939	595.208		553.5	19.932	9.96599		661.3	71.3472	41.1923
	557.723	521.822	563.657	566.937		653.098	733.234	596.228		552.5	20.8271	10.4135		660.9	68.8315	39.7399
	556.996	521.587	563.41	567.072		654.489	728.732	597.487		552.3	20.8728	10.4364		660.2	65.8109	37.9959
	557.777	520.148	563.003	567.122		656.605	727.29	598.775		552	21.5843	10.7922		660.9	64.3645	37.1609
	559.04	518.792	562.462	567.208		659.48	727.579	600.3		551.9	22.3083	11.1542		662.5	63.6918	36.7725
	560.84	516.975	561.651	567.025		661.701	724.729	601.705		551.6	23.2609	11.6305		662.7	61.5182	35.5175
	561.508	517.081	561.913	567.227		663.554	717.971	602.946		551.9	23.3798	11.6899		661.5	57.5403	33.2209
	562.616	517.371	562.128	567.257		664.85	711.929	603.049		552.3	23.4287	11.7144		659.9	54.6057	31.5266
	563.075	517.075	562.926	566.005		667.305	709.517	603.432		552.3	23.5064	11.7532		660.1	53.4096	30.8361
	564.487	516.308	564.636	564.733		669.569	710.257	604.118		552.5	24.1555	12.0778		661.3	53.5489	30.9165
	564.725	515.762	565.39	564.203		672.201	713.552	604.966		552.5	24.5103	12.2552		663.6	54.8047	31.6415
	565.148	515.216	566.521	562.422		675.063	717.924	604.61		552.3	24.799	12.3995		665.9	57.2141	33.0326
	565.67	515.417	566.597	561.555		676.861	722.079	604.984		552.3	24.6923	12.3461		668	59.051	34.0931
	564.388	516.213	566.547	561.442		677.361	726.31	605.365		552.1	24.0474	12.0237		669.7	60.8375	35.1245
	562.216	517.422	565.962	560.432		676.449	734.333	605.357		551.5	22.8407	11.4203		672	64.6005	37.2971
	561.411	517.32	565.947	558.472		674.043	744.652	605.089		550.8	22.5224	11.2612		674.6	69.7833	40.2894
	560.287	516.992	565.232	556.338		670.488	753.879	605.064		549.7	22.1147	11.0573		676.5	74.5877	43.0632
	559.786	515.71	565.229	554.038		669.299	758.681	606.34		548.7	22.4569	11.2284		678.1	76.5515	44.197
	558.992	513.262	565.504	552.663		669.792	758.543	607.667		547.6	23.488	11.744		678.7	75.8284	43.7795
	559.548	510.936	565.333	552.645		670.809	756.214	608.878		547.1	24.671	12.3355		678.6	73.979	42.7118
	561.525	510.748	565.187	553.506		672.571	754.112	608.883		547.7	25.14	12.57		678.5	72.7974	42.0296
	562.88	511.29	565.16	555.768		673.167	754.615	608.762		548.8	25.308	12.654		678.8	73.0925	42.2
	564.036	510.048	565.396	556.836		672.741	755.149	609.493		549.1	26.2901	13.1451		679.1	73.0377	42.1684
	564.377	509.155	565.581	557.95		672.355	754.204	612.486		549.3	26.9495	13.4748		679.7	71.1427	41.0743
	563.731	508.852	565.586	560.038		672.266	751.551	616.658		549.6	27.2308	13.6154		680.2	67.7917	39.1396
	563.792	508.396	565.376	562.139		673.551	748.726	619.607		549.9	27.7179	13.8589		680.6	64.8499	37.4411
	562.523	507.466	564.418	563.512		674.461	746.1	620.998		549.5	28.0199	14.0099		680.5	62.7709	36.2408
	560.994	506.064	564.055	563.804		673.181	743.795	621.166		548.7	28.4773	14.2386		679.4	61.5488	35.5352
	560.494	503.978	563.74	562.477		671.039	742.321	620.484		547.7	29.16	14.58		677.9	61.2115	35.3405
	559.8	502.339	564.109	561.416		668.073	741.636	620.607		546.9	29.7711	14.8856		676.8	60.982	35.208
	559.87	501.658	564.101	559.504		664.39	740.343	620.29		546.3	29.8235	14.9117		675	60.7266	35.0605
	560.887	502.621	562.818	558.87		662.29	737.819	620.843		546.3	29.1632	14.5816		673.7	59.31	34.2426
	561.634	503.705	560.179	559.122		661.526	732.817	621.879		546.2	28.3219	14.1609		672.1	56.2161	32.4564
	563.941	503.941	557.402	559.947		661.24	726.258	622.849		546.3	28.3723	14.1862		670.1	52.2726	30.1796
	566.701	504.341	555.517	560.13		662.525	721.667	624.543		546.7	28.5914	14.2957		669.6	48.9444	28.258
	569.667	502.911	555.136	559.895		661.663	718.98	625.882		546.9	29.945	14.9725		668.8	46.9622	27.1136
	580.394	501.986	554.377	560.082		660.155	718.316	626.296		549.2	33.4041	16.7021		668.3	46.5415	26.8708
	582.816	500.714	552.448	559.538		659.11	718.785	626.121		548.9	34.631	17.3155		668	46.9681	27.1171
	585.162	499.423	550.446	559.088		657.181	719.011	625.884		548.5	35.9097	17.9548		667.4	47.3902	27.3607
	586.62	497.932	548.899	559.24		656.457	717.456	625.302		548.2	37.0825	18.5412		666.4	46.8754	27.0635
	588.571	497.041	548.119	560.313		657.265	714.542	624.669		548.5	38.2682	19.1341		665.5	45.4977	26.2681
	589.807	497.271	548.62	562.369		657.66	711.028	624.891		549.5	38.8113	19.4056		664.5	43.477	25.1015
	589.892	497.991	549.651	564.093		657.073	709.292	625.85		550.4	38.7059	19.3529		664.1	42.159	24.3405
	586.938	499.172	551.831	565.029		658.278	707.956	626.625		550.7	37.3049	18.6524		664.3	40.9973	23.6698
	582.512	499.385	553.488	565.977		659.431	707.031	626.233		550.3	35.9902	17.9951		664.2	40.612	23.4473
	577.639	498.183	555.593	566.949		659.613	706.022	625.41		549.6	35.4345	17.7173		663.7	40.4599	23.3595
	572.734	497.467	557.86	568.067		660.563	705.928	626.066		549	34.9334	17.4667		664.2	40.0537	23.125
	566.864	497.498	558.79	568.923		661.89	706.871	627.636		548	33.9629	16.9814		665.5	39.7386	22.9431
	563.691	498.411	558.438	568.812		662.641	707.376	629.882		547.3	32.8917	16.4459		666.6	38.9011	22.4596
	563.304	498.263	557.773	568.733		663.344	705.547	632.563		547	32.8102	16.4051		667.2	36.6407	21.1545
	563.164	500.607	555.397	568.568		662.733	701.924	634.909		546.9	31.3539	15.677		666.5	33.6679	19.4382
	563.766	503.172	553.958	569.461		664	699.514	636.863		547.6	30.2957	15.1478		666.8	31.4185	18.1395
	562.429	506.309	552.352	569.014		665.383	700.523	637.263		547.5	28.3193	14.1597		667.7	31.6945	18.2988
	561.233	509.257	550.644	568.402		667.167	703.568	636.721		547.4	26.444	13.222		669.2	33.4677	19.3226
	558.819	511.048	549.572	567.57		668.399	705.444	635.819		546.8	24.9116	12.4558		669.9	34.836	20.1126
	556.344	513.068	548.869	567.143		669.217	705.683	635.345		546.4	23.4257	11.7129		670.1	35.1766	20.3092
	554.408	515.792	548.233	567.082		670.427	704.22	634.071		546.4	21.8483	10.9241		669.6	35.0821	20.2547
	554.198	519.166	548.098	567.278		671.111	702.617	632.578		547.2	20.3208	10.1604		668.8	35.0782	20.2524
	554.036	523.472	547.51	567.677		671.644	703.556	632.113		548.2	18.4877	9.24387		669.1	35.7892	20.6629
	553.487	526.635	547.762	567.447		670.522	703.802	632.334		548.8	16.9514	8.47569		668.9	35.762	20.6472
	553.281	528.336	548.264	566.928		670.779	704.659	631.883		549.2	15.9908	7.99539		669.1	36.4171	21.0254
	552.442	528.556	548.025	565.708		669.706	706.258	630.097		548.7	15.3786	7.68931		668.7	38.0909	21.9918
	550.704	527.004	547.555	564.194		669.361	706.956	628.134		547.4	15.3728	7.68641		668.2	39.4247	22.7619
	549.465	525.984	547.385	563.042		670.391	704.852	627.915		546.5	15.3201	7.66006		667.7	38.5381	22.25
	548.244	525.111	547.435	562.077		671.007	701.54	629.559		545.7	15.2926	7.64629		667.4	36.1279	20.8585
	547.076	523.457	547.902	561.279		670.525	698.44	631.433		544.9	15.725	7.86251		666.8	33.6588	19.4329
	546.212	521.805	548.931	560.533		670.508	695.436	632.239		544.4	16.2746	8.1373		666.1	31.8325	18.3785
	545.005	519.93	549.224	561.351		669.074	693.295	631.924		543.9	17.4039	8.70194		664.8	30.9116	17.8468
	544.436	517.49	549.146	561.749		668.804	692.95	630.33		543.2	18.6366	9.31831		664	31.5823	18.234
	543.654	515.039	548.881	562.714		668.169	693.947	628.322		542.6	20.0396	10.0198		663.5	33.0631	19.089
	544.698	511.6	548.334	562.752		669.217	696.117	627.036		541.8	21.6189	10.8094		664.1	34.821	20.1039
	545.469	510.263	547.353	563.247		670.686	698.705	625.59		541.6	22.3509	11.1754		665	36.8887	21.2977
	546.212	510.497	546.823	563.918		672.652	702.137	623.436		541.9	22.4628	11.2314		666.1	39.7605	22.9558
	547.36	509.696	546.563	564.09		674.388	702.51	620.618		541.9	22.9566	11.4783		665.8	41.61	24.0235
	547.46	507.748	547.21	565.336		675.706	700.18	617.862		541.9	24.3223	12.1611		664.6	42.2713	24.4053
	547.685	507.187	547.499	567.206		676.774	695.094	615.272		542.4	25.227	12.6135		662.4	41.8125	24.1405
	548.059	506.432	547.782	568.301		675.517	691.921	614.426		542.6	25.9826	12.9913		660.6	40.8386	23.5782
	547.944	504.716	547.868	568.658		675.111	689.99	614.579		542.3	26.8961	13.448		659.9	39.9424	23.0608
	547.209	502.656	547.641	569.007		676.21	686.987	614.675		541.6	27.9027	13.9514		659.3	39.0121	22.5237
	546.701	499.733	547.956	568.732		678.561	686.224	614.464		540.8	29.1705	14.5852		659.7	39.4055	22.7508
	545.617	498.196	547.265	568.745		681.653	687.764	613.227		540	29.7667	14.8833		660.9	41.3825	23.8922
	545.236	497.991	547.063	567.428		685.828	688.322	611.731		539.4	29.3999	14.6999		662	43.518	25.1251
	543.987	498.389	547.124	566.861		690.604	687.377	611.735		539.1	28.9615	14.4808		663.2	44.6326	25.7686
	543.521	499.653	546.41	567.585		695.49	684.233	613.417		539.3	28.5208	14.2604		664.4	44.4928	25.6879
	543.188	502.169	546.396	568.279		698.423	680.585	615.645		540	27.58	13.79		664.9	43.5654	25.1525
	543.843	504.23	545.43	567.904		701.398	678.549	617.631		540.4	26.4692	13.2346		665.9	43.3009	24.9998
	544.306	505.723	545.615	567.3		701.739	678.767	618.488		540.7	25.6132	12.8066		666.3	42.9963	24.8239
	545.623	507.406	545.413	568.117		699.347	677.551	619.733		541.6	25.1865	12.5932		665.5	41.143	23.7539
	545.736	509.467	545.778	569.184		695.173	674.818	620.364		542.5	24.6606	12.3303		663.5	38.6777	22.3306
	546.301	510.475	545.541	569.787		690.191	672.049	620.139		543	24.4455	12.2228		660.8	36.3571	20.9908
	546.566	510.836	545.352	569.213		685.384	669.833	620.617		543	24.0823	12.0412		658.6	33.8102	19.5203
	547.282	511.135	545.061	569.108		681.961	668.472	620.814		543.1	23.9408	11.9704		657.1	32.1254	18.5476
	548.176	510.469	545.003	569.268		680.058	667.267	620.738		543.2	24.3509	12.1754		656	31.2184	18.0239
	549.246	509.798	545.012	570.047		678.69	666.641	620.183		543.5	25.0057	12.5028		655.2	30.8937	17.8365
	549.76	507.651	544.423	570.905		678.764	666.397	619.162		543.2	26.3046	13.1523		654.8	31.4551	18.1606
	550.571	504.156	544.251	572.057		679.003	668.751	618.298		542.8	28.3536	14.1768		655.4	32.4953	18.7611
	550.089	500.853	543.567	571.729		680.508	673.394	618.561		541.6	29.6873	14.8436		657.5	33.8986	19.5714
	549.21	498.838	543.401	569.202		682.92	678.141	619.687		540.2	29.6838	14.8419		660.2	35.2093	20.3281
	548.131	498.156	542.936	566.954		684.228	683.049	620.931		539	29.1465	14.5733		662.7	36.209	20.9053
	548.579	497.12	542.103	566.032		684.807	685.422	620.83		538.5	29.3537	14.6769		663.7	37.1159	21.4289
	549.465	495.294	541.851	564.608		685.605	684.941	619.66		537.8	29.8772	14.9386		663.4	37.8828	21.8717
	549.118	494.513	541.609	563.705		687.913	682.649	618.878		537.2	29.923	14.9615		663.1	38.4281	22.1865
	548.897	494.086	541.983	562.522		689.706	680.768	618.51		536.9	29.7729	14.8865		663	38.783	22.3914
	549.385	492.86	542.212	560.82		692.863	681.019	616.91		536.3	29.9693	14.9847		663.6	40.8639	23.5928
	549.179	492.733	542.475	560.011		697.067	681.377	614.994		536.1	29.8	14.9		664.5	43.5677	25.1538
	549.378	492.862	543.747	559.72		699.767	681.759	613.396		536.4	29.7869	14.8934		665	45.5666	26.3079
	549.142	493.507	544.628	559.274		700.791	684.872	612.557		536.6	29.3988	14.6994		666.1	47.0248	27.1498
	549.398	494.435	545.854	558.479		699.443	687.813	611.341		537	28.8975	14.4487		666.2	47.8628	27.6336
	550.704	493.592	547.359	558.461		696.721	687.076	609.01		537.5	29.6581	14.829		664.3	48.0981	27.7695
	551.361	493.302	548.818	559.784		692.517	684.988	606.026		538.3	30.373	15.1865		661.2	47.9104	27.6611
	551.404	492.632	549.279	560.843		689.998	683.767	603.262		538.5	31.015	15.5075		659	48.3789	27.9316
	550.84	494.238	549.262	561.842		688.976	685.43	600.576		539	30.3912	15.1956		658.3	50.0459	28.894
	549.649	494.968	548.311	562.065		689.527	689.338	599.024		538.7	29.8362	14.9181		659.3	52.1974	30.1362
	547.753	493.768	547.525	562.276		688.808	693.937	599.406		537.8	30.1745	15.0872		660.7	53.1587	30.6912
	546.518	492.647	546.301	562.348		686.246	697.735	600.373		537	30.4783	15.2392		661.5	53.2069	30.719
	545.341	490.287	545.498	561.736		683.762	700.132	601.286		535.7	31.2471	15.6236		661.7	52.9789	30.5874
	544.69	489.692	545.652	561.326		681.37	701.658	602.081		535.3	31.3728	15.6864		661.7	52.6208	30.3806
	543.302	488.858	545.601	560.725		677.407	703.227	603.177		534.6	31.4728	15.7364		661.3	51.9402	29.9877
	541.082	490.21	546.072	560.455		672.957	703.169	604.812		534.5	30.6184	15.3092		660.3	50.3833	29.0888
	539.195	492.142	545.835	560.905		669.81	699.957	606.348		534.5	29.6757	14.8378		658.7	47.7823	27.5871
	538.532	494.143	544.433	560.98		669.535	695.347	607.117		534.5	28.5468	14.2734		657.3	45.3628	26.1902
	539.01	495.031	542.392	561.319		668.875	689.679	607.367		534.4	28.0454	14.0227		655.3	42.8002	24.7107
	539.796	494.751	540.612	562.232		669.386	686.47	607.007		534.3	28.3686	14.1843		654.3	41.8278	24.1493
	539.702	494.797	538.983	562.938		668.669	686.025	607.115		534.1	28.4697	14.2349		653.9	41.4666	23.9408
	538.26	492.707	537.991	563.786		667.013	684.983	607.269		533.2	29.5733	14.7867		653.1	40.6849	23.4895
	539.056	492.765	537.805	564.951		665.276	683.685	607.164		533.6	29.9879	14.994		652	39.9402	23.0595
	539.078	492.616	537.557	566.511		664.315	683.212	607.167		533.9	30.5942	15.2971		651.6	39.5932	22.8592
	538.183	493.403	537.815	568.076		664.7	683.163	606.955		534.4	30.7721	15.3861		651.6	39.7554	22.9528
	537.546	495.284	537.303	569.445		665.923	683.637	606.988		534.9	30.4168	15.2084		652.2	40.1292	23.1686
	537.334	497.998	537.373	570.852		667.424	686.742	607.098		535.9	29.7903	14.8951		653.8	41.5444	23.9857
	537.236	498.795	537.426	572.106		668.925	690.776	607.043		536.4	29.9489	14.9744		655.6	43.4323	25.0756
	535.657	499.285	538.167	572.248		670.944	694.855	606.749		536.3	29.8121	14.9061		657.5	45.562	26.3052
	536.209	499.855	538.382	572.882		672.643	697.922	606.674		536.8	29.8309	14.9154		659.1	47.1117	27.2
	536.33	499.57	538.587	573.077		674.522	697.589	607.382		536.9	30.0305	15.0153		659.8	46.8634	27.0566
	537.063	498.65	539.125	572.708		676.668	693.838	609.905		536.9	30.278	15.139		660.1	44.3412	25.6004
	536.45	497.424	538.902	572.647		677.102	689.402	612.304		536.4	30.7638	15.3819		659.6	41.4207	23.9142
[truncated: 964 more rows]
